# Supplementary material for: Regional distribution of Christensenellaceae and its associations with metabolic syndrome based on a population-level analysis
Source: PeerJ. 2020 Aug 4;8:e9591. doi: 10.7717/peerj.9591 (PMC7413085; doi:10.7717/peerj.9591)
Supplement: Table S2 [file peerj-08-9591-s005.xlsx]

## Sheet: sub_map.family_filter70
The raw metadata used in the present study. The first column listed the sample ID and each row is the metadata of each sample.
sample	county_level_code	age	gender	ethics	education	marital_status	occupation	smk_smoking	diet_alc	sleep_time	asthma	copd	waist_neck_disease	digestive_system_disease	urinary_system_disease	malignant_tumor_disease	anthrop_BMI	anthrop_waist	anthrop_SBP	anthrop_DBP	anthrop_HR	biochem_FBG	biochem_TCHO	biochem_TG	biochem_UA	biochem_HDL	biochem_LDL	biochem_HbA1c	biochem_Hb	biochem_ALT	biochem_BUN	dis_T1DM	dis_T2DM	dis_fatty_liver	dis_psoriasis	dis_AD	dis_PD	dis_ASD	dis_MS	dis_atherosclerosis	dis_LE	dis_ARDS	dis_gastritis	dis_hepatic_calculus	dis_cholecystitis	dis_colitis	dis_IBS	dis_kidneyStone	dis_gout
G440282150	SG	28	f	a	6	b	k	4	3	510	n	n	y	n	n	a	23.4	76.8	122	76	86	5.31	5.57	0.77	344.8	1.87	3.43	4.6	137.214	21	4.69	n	n	n	n	n	n	n	n	n	n	n	n	n	n	n	n	n	n
G441303441	HZ	58	f	a	4	b	j	4	3	480	y	n	n	y	n	a	31.7	94.6	134	96	73	5.09	5.245	3.875	271.5	0.46	3.77	5	133.912	14	2.97	n	n	n	n	n	n	n	n	n	n	n	y	n	n	n	n	n	n
G440606432	FS	41	m	a	4	b	f	1	1	480	n	n	n	n	n	a	24.6	90.15	109	65	71	6.11	5.01	1.05	444.45	1.19	4.02	4.3	168.852	35	6.18	n	n	n	n	n	n	n	n	n	n	n	n	n	n	n	n	n	n
G445302173	YF	57	m	a	2	b	k	1	3	300	y	n	y	y	n	a	21.5	80.55	125	75	81	5.16	6.055	1.29	303.65	1.06	3.73	NA	157.196	14	4.1	n	n	n	n	n	n	n	n	n	n	n	y	n	n	n	n	n	n
G440282615	SG	43	m	a	1	b	a	1	1	540	n	n	y	y	n	a	18.5	68.45	127	74	61	4.82	4.015	0.56	348.75	1.76	2.19	3.8	134.03	10	3.93	n	n	n	n	n	n	n	n	n	n	n	y	n	n	n	n	y	n
G441284288	ZQ	61	m	a	3	b	j	1	1	540	y	n	n	n	n	a	15.6	64.2	136	82	112	3.93	4.725	0.84	410.6	1.82	1.74	4.5	157.303	8	4.19	n	n	n	n	n	n	n	n	n	n	n	y	n	n	n	n	n	n
G440205317	SG	67	m	a	1	b	j	1	3	480	n	n	y	y	y	a	30.8	104.9	120	75	64	6.305	5.885	1.37	622.35	0.8	4.22	4.8	147.834	9	4.77	n	n	y	n	n	n	n	n	n	n	n	y	n	n	n	n	n	y
G440104305	GZ	55	f	a	5	b	l	4	3	480	n	n	y	n	n	a	29.3	97.4	133	67	68	11.955	5.48	2.885	356.25	1.23	4.52	8.5	148.713	19	5.83	n	y	n	n	n	n	n	n	n	n	n	n	n	n	n	n	n	n
G440305074	SZ	43	m	a	5	b	f	1	3	600	n	n	n	n	n	a	25	92.3	126	85	86	6.37	6.16	1.28	460.9	0.98	4.35	5.8	168.22	NA	NA	n	n	n	n	n	n	n	n	n	n	n	n	n	n	n	n	n	y
G440981204	MM	86	f	a	1	d	a	4	3	540	n	n	n	n	n	a	19	67	162	65	72	5.245	4.49	1.05	297.15	1.48	2.57	4.6	125.8	19	6.2	n	n	n	n	n	n	n	n	n	n	NA	y	n	n	n	n	n	n
G440104398	GZ	59	m	a	4	b	c	4	1	510	n	n	n	n	n	a	22.6	78.3	159	88	78	5.11	6.085	1.715	403.35	2.11	4.36	3.9	150	19	5.74	n	n	n	n	n	n	n	n	n	n	n	n	n	n	n	n	n	n
G440205582	SG	55	m	a	4	b	a	4	1	420	n	n	n	n	n	a	22.6	91.05	127	81	90	6.275	5.425	1.44	326.85	1.11	3.84	4.9	146.241	12	5.66	n	n	n	n	n	n	n	n	n	n	n	n	n	n	n	n	n	n
G440282224	SG	22	f	a	4	b	h	4	3	480	n	n	n	n	n	a	22.7	72.5	107	69	77	3.965	3.08	0.42	330.85	0.37	1.06	4.2	103.64	6	4.71	n	n	n	n	n	n	n	n	n	n	n	n	n	n	n	n	n	n
G440606120	FS	30	f	a	5	b	e	4	1	480	n	n	n	n	n	a	22.9	75.45	109	69	114	4.65	4.885	1.96	268.9	1.07	2.78	5.5	147.154	17	3.53	n	n	n	n	n	n	n	n	n	n	n	n	n	n	n	n	n	n
G445224065	JY	62	f	a	1	b	a	4	3	480	n	n	n	n	n	a	29.4	96.55	155	90	87	16.45	3.98	0.935	195.45	0.93	2.1	10.7	156.464	18	5.35	n	n	n	n	n	n	n	n	n	n	n	n	n	n	n	n	n	n
G440606584	FS	45	f	a	4	b	b	4	1	420	n	n	y	n	n	a	26.3	85.2	132	68	71	4.69	4.87	1.33	389.7	1.06	3.05	4	143.097	17	3.42	n	n	n	n	n	n	n	n	n	n	n	n	n	n	n	n	n	n
G440205649	SG	50	m	a	3	b	a	1	3	570	n	n	n	n	n	a	15.9	85.35	131	72	73	4.995	6.12	0.895	476.1	1.1	3.7	4.8	141.729	16	9.47	n	n	n	n	n	n	n	n	n	n	n	n	n	n	n	n	n	n
G441802420	QY	71	m	a	3	b	a	1	3	480	n	y	y	y	n	i	25.6	91.9	143	83	88	5.635	4.26	1.135	206.5	0.88	3.06	4	136.381	17	5.16	n	n	n	n	n	n	n	n	n	n	n	y	n	n	n	n	n	n
G441502043	SW	34	m	a	5	b	f	1	1	480	n	n	n	y	n	a	20.1	78.85	123	80	81	4.495	4.51	1.06	313.55	1.21	2.74	NA	145.982	19	4.12	n	n	n	n	n	n	y	n	n	n	n	y	n	n	n	n	n	n
G441502083	SW	63	f	a	1	b	k	4	3	480	n	n	n	n	n	a	28.4	94.2	185	96	90	7.6	5.34	1.625	338.2	1.56	3.68	NA	156.604	52	6.01	n	n	n	n	n	n	n	n	n	n	n	n	n	n	n	n	n	n
G440883151	ZJ	43	f	a	4	b	b	4	3	540	n	n	n	n	n	a	22.6	79.15	120	75	71	4.37	4.42	0.58	418.3	1.3	2.3	4.3	134.63	16	4.63	n	n	n	n	n	n	n	n	n	n	n	n	n	n	n	n	n	n
G445302194	YF	56	m	a	2	b	h	3	2	510	n	y	n	n	y	a	23.7	83.15	167	96	111	5.54	5.545	3.53	182	1.31	4.07	NA	129.205	21	3.79	n	n	n	n	n	n	n	n	n	n	n	n	n	n	n	n	y	n
G441502084	SW	38	m	a	3	b	h	4	3	6	n	n	n	n	n	a	20.7	75.5	110	73	86	4.54	6.095	1.725	410.4	0.76	4.56	NA	164.378	16	4.4	n	n	n	n	n	n	n	n	n	n	n	n	n	n	n	n	n	n
G441303195	HZ	69	f	a	4	b	k	4	3	480	n	n	n	n	n	a	17.4	67.3	136	65	70	5.23	5.675	0.895	235.85	1.8	3.74	4	142.171	12	4.27	n	n	n	n	n	n	n	n	n	n	n	n	n	n	n	n	n	n
G440305403	SZ	45	f	a	7	b	c	4	3	450	n	n	n	n	n	a	27.2	94	124	77	69	6.005	5.445	1.725	364.4	1.3	4.04	4.4	134.746	58	4.86	n	n	y	n	n	n	n	n	n	n	n	n	n	n	n	n	n	n
G445302375	YF	61	m	a	3	b	k	3	3	540	n	n	n	n	n	a	23.9	91.4	157	92	81	5.74	4.175	3.57	385.45	0.94	2.6	NA	141.284	23	4.72	n	n	n	n	n	n	n	n	n	n	n	n	n	n	n	n	n	n
G440305172	SZ	48	m	a	7	b	f	2	1	360	n	n	y	n	n	a	27.4	87.7	139	89	73	5.685	4.89	0.8	521.8	1.69	2.43	4.8	157.265	25	7.07	n	n	n	n	n	n	n	n	n	n	n	n	n	n	n	n	n	n
G441284510	ZQ	65	m	a	3	b	k	1	2	390	n	n	n	n	n	a	23.8	79.7	146	86	87	6.585	4.46	0.795	382.9	2.02	3.82	4.8	147.753	19	5.04	n	n	n	n	n	n	n	n	n	n	n	n	n	n	n	n	n	n
G441802592	QY	46	m	a	4	b	a	1	1	420	n	n	n	n	n	a	21.1	73.15	132	87	62	5.725	4.87	0.92	410.95	1.07	2.78	NA	152.425	32	3.23	n	n	n	n	n	n	n	n	n	n	n	n	n	n	n	n	n	n
G445224268	JY	36	f	b	3	b	k	4	3	488	n	n	y	y	n	a	28.4	87.9	115	89	81	5.175	5.725	2.155	244.95	1.01	3.62	5.4	134.752	23	3.56	n	n	n	n	n	n	n	n	n	n	n	n	n	n	n	n	n	n
G440282272	SG	46	f	a	1	b	a	4	1	0	n	n	n	n	n	a	25.2	79.1	128	81	77	6.52	5.145	0.795	271.1	1.57	2.54	5	150.192	12	5.36	n	n	n	n	n	n	n	n	n	n	n	n	n	n	n	n	n	n
G441802422	QY	64	m	a	3	b	a	1	3	540	n	n	y	n	n	a	22.3	78	114	77	82	4.365	4.305	1.045	302.4	0.72	2.41	3.7	142.322	8	5.39	n	n	n	n	n	n	n	n	n	n	n	n	n	n	n	n	n	n
G440305720	SZ	80	f	a	7	b	l	4	2	420	n	n	y	n	n	g	21.2	79.3	159	80	71	5.295	6.15	1.76	351.5	1.71	4.5	5.8	123.504	13	6.97	n	n	n	n	n	n	n	n	n	n	NA	n	n	n	n	n	n	n
G440883418	ZJ	51	f	a	4	b	a	4	3	420	n	n	y	n	y	a	21.3	75.65	126	84	93	4.645	5.13	1.445	307.8	1.47	3.63	5.2	136.415	19	4.33	n	y	n	n	n	n	n	n	n	n	n	n	n	n	n	n	y	n
G445224279	JY	57	f	a	1	b	h	4	3	480	n	n	n	n	n	a	18.5	75.4	127	86	79	5.24	6.32	0.745	342.7	1.49	5.02	5.4	131.317	13	5.36	n	n	n	n	n	n	n	n	n	n	n	n	n	n	n	n	n	n
G445224571	JY	39	f	a	1	b	a	4	3	480	n	n	n	n	n	a	22.3	75.85	123	75	72	4.735	4.815	0.595	262.2	1.26	2.55	4.7	76.877	16	4.55	n	n	n	n	n	n	n	n	n	n	n	n	n	n	n	n	n	n
G441502139	SW	49	f	a	3	b	k	4	3	480	n	n	y	n	n	a	27.3	87.25	145	93	82	4.535	5.81	0.69	267.45	1.18	4.48	NA	138.197	11	4.62	n	n	n	n	n	n	n	n	n	n	n	n	n	n	n	n	n	n
G445224179	JY	55	m	a	4	b	e	1	1	420	n	n	n	n	n	a	23.6	87.2	133	86	90	5.03	6.3	1.15	430.8	1.28	4.07	5.1	157.283	19	4.76	n	n	n	n	n	n	n	n	n	n	n	n	n	n	n	n	n	n
G440981461	MM	62	f	a	3	d	a	4	1	360	y	y	y	y	n	a	20.3	69.5	115	64	75	5.33	3.39	1.16	238.85	1.07	2.09	4.3	135.556	22	5.73	n	n	n	n	n	n	n	n	n	n	n	y	n	n	n	n	n	n
G440883486	ZJ	79	m	a	5	b	j	3	1	420	n	n	n	y	n	a	20.8	80.1	168	84	71	6.76	6.035	0.96	379.7	1.47	2.96	7.2	118.339	36	5.31	n	y	n	n	n	n	n	n	n	n	n	y	y	n	n	n	n	n
G440282245	SG	59	f	a	1	b	a	4	3	490	n	n	n	n	y	a	22.8	71.4	125	74	60	5.4	4.6	0.55	203.75	1.77	2.68	5.6	141.954	34	6.78	n	n	n	n	n	n	n	n	n	n	n	n	n	n	n	n	n	n
G440104511	GZ	41	f	a	4	a	c	4	3	480	n	n	n	n	n	a	21.5	77.4	123	79	82	5.575	6.105	0.765	344	1.53	4.26	5.3	144.61	9	5.84	n	n	n	n	n	n	n	n	n	n	n	n	n	n	n	n	n	n
G441284635	ZQ	50	m	a	4	b	f	4	3	510	n	n	n	n	n	a	18.2	71.3	146	83	89	4.68	5.635	1.23	270.7	2.18	3.3	5.4	165.867	14	7.61	n	n	n	n	n	n	n	n	n	n	n	n	n	n	n	n	n	n
G440305725	SZ	49	m	a	5	b	c	4	1	480	n	n	n	n	n	a	25.3	83.7	111	74	74	5.32	4.615	1.52	541.95	1	2.6	5.5	154.701	21	4.48	n	n	n	n	n	n	n	n	n	n	NA	n	n	n	n	n	n	n
G441802397	QY	54	m	a	3	b	h	1	2	420	n	n	n	n	y	a	28.1	98.55	156	107	75	4.995	4.375	1.445	321.45	0.7	2.66	3.7	164.074	23	5.4	n	n	n	n	n	n	n	n	n	n	n	n	n	n	n	n	n	n
G440606396	FS	35	f	a	6	b	f	4	2	540	n	n	n	n	n	a	22.1	66.5	107	63	71	4.995	4.445	0.485	290.4	1.3	1.66	4.6	119.378	9	2.75	n	n	n	n	n	n	n	n	n	n	n	n	n	n	n	n	n	n
G440205585	SG	86	f	a	1	b	k	4	3	300	n	n	n	n	n	a	29.4	81.05	147	61	85	5.165	5.145	1.18	274.7	1.48	3.14	4.1	118.336	9	7.48	n	n	n	n	n	n	n	n	n	n	n	n	n	n	n	n	n	n
G445224559	JY	48	f	a	1	b	a	4	3	420	n	n	n	n	n	a	23.7	75.05	132	80	82	6.16	4.89	0.73	319.95	1.75	2.8	5	134.19	13	4.07	n	n	n	n	n	n	n	n	n	n	n	n	n	n	n	n	n	n
G441284227	ZQ	81	f	a	1	b	k	4	3	420	n	n	y	n	y	a	16.4	67.3	161	57	77	5.52	6.38	1.505	384.35	1.03	3.37	4.9	140.824	35	4.04	n	n	n	n	n	n	n	n	n	n	n	n	n	n	n	n	y	n
G440282474	SG	82	m	a	2	b	a	4	3	480	y	y	n	n	n	a	22.7	76.6	178	87	96	5.7761	6.63	0.81	474.9	2.26	4.65	4.9	133.769	10	6.26	n	n	n	n	n	n	n	n	n	n	n	n	n	n	n	n	n	n
G440104150	GZ	30	f	a	5	b	h	4	3	600	n	n	n	n	n	a	17.2	65.05	98	63	68	4.31	3.4	0.78	197.6	0.57	1.25	5.1	126.63	7	4.56	n	n	n	n	n	n	n	n	n	n	n	n	n	n	n	n	n	n
G445302563	YF	26	m	a	4	a	a	4	3	720	n	n	n	n	n	a	22.1	72.3	116	79	68	3.765	4.965	0.675	318.9	0.95	1.27	NA	143.716	17	5.79	n	n	n	n	n	n	n	n	n	n	n	n	n	n	n	n	n	n
G441284362	ZQ	84	f	a	3	d	k	4	3	420	n	n	n	n	n	a	NA	NA	NA	NA	NA	NA	NA	NA	NA	NA	NA	NA	NA	NA	NA	n	n	n	n	n	n	n	n	n	n	n	n	n	n	n	n	n	n
G445224237	JY	59	f	a	1	b	a	4	3	420	n	n	y	n	n	a	22.3	83.1	145	91	92	13.56	5.72	3.71	347.2	0.98	3.76	8	139.007	30	4.46	y	n	n	n	n	n	n	n	n	n	n	n	n	n	n	n	n	n
G445302345	YF	47	m	a	4	b	h	1	2	360	n	n	y	n	y	a	25.2	96.35	148	95	70	4.895	6.22	3.825	568.35	1.12	7.32	NA	161.982	21	4.42	n	n	n	n	n	n	n	n	n	n	n	n	n	n	n	n	y	y
G440606638	FS	50	f	a	3	b	a	4	3	360	n	n	y	y	n	a	24.9	82.2	115	69	60	5.33	6.01	1.86	563.45	0.96	4.18	3.2	139.552	11	4.83	n	n	n	n	n	n	n	n	n	n	n	y	n	n	n	n	n	n
G441802147	QY	42	m	a	3	b	c	2	1	510	n	n	n	n	n	a	22.8	79.7	134	86	78	5.375	4.795	0.8	328.7	1.2	2.13	3.3	164.286	34	6.27	n	n	n	n	n	n	n	n	n	n	n	n	n	n	n	n	n	n
G441802123	QY	50	m	a	3	b	k	3	3	540	n	y	y	n	n	a	18.7	67	113	76	73	5.945	4.825	0.655	706.3	0.8	1.95	4.1	120.677	18	8.86	n	n	n	n	n	n	n	n	n	n	n	n	n	n	n	n	n	y
G440282133	SG	50	m	a	3	b	a	1	3	360	n	n	n	y	n	a	21.1	73.9	146	81	82	5.8	5.24	0.7	337	1.34	2.34	4.3	168.702	30	3.84	n	n	n	n	n	n	n	n	n	n	n	n	n	n	n	n	n	n
G445302100	YF	64	f	a	3	b	h	4	3	480	n	n	n	n	y	a	22.9	76.05	130	78	65	3.94	4.585	0.615	294.5	1.24	2.35	NA	138.806	12	4.29	n	n	n	n	n	n	n	n	n	n	n	n	n	n	n	n	y	n
G445224129	JY	71	f	a	2	b	a	4	3	360	n	n	y	n	n	a	25.3	84.25	113	68	79	5.79	4.82	0.385	274.3	1.05	1.48	5.2	131.641	21	6.8	n	n	n	n	n	n	n	n	n	n	n	n	n	n	n	n	n	NA
G440104580	GZ	44	m	a	4	b	c	4	3	480	n	n	n	n	n	a	23.8	88.4	110	70	72	5	5.15	2.055	342.65	0.87	3.01	4.3	147.955	12	3.56	n	n	n	n	n	n	n	n	n	n	n	n	n	n	n	n	n	n
G445224491	JY	62	m	a	2	b	h	1	1	420	n	n	n	n	n	a	NA	NA	NA	NA	NA	NA	NA	NA	NA	NA	NA	NA	NA	NA	NA	n	n	n	n	n	n	n	n	n	n	n	n	n	n	n	n	n	n
G440305067	SZ	49	f	a	5	b	l	4	3	540	n	n	n	n	y	a	20.4	85	130	90	72	5.01	5.335	2.37	396.35	0.93	3.17	4.8	137.288	10	3.95	n	n	n	n	n	n	n	n	n	n	n	n	n	n	n	n	y	n
G441424318	MZ	44	f	a	3	b	e	4	3	360	n	n	y	n	y	a	29.1	87	139	81	71	5.705	4.54	0.61	452.25	1.41	0.79	4.9	135.305	19	5.17	n	n	n	n	n	n	n	n	n	n	n	n	n	n	n	n	n	y
G440883283	ZJ	55	m	a	5	b	f	3	3	480	n	n	n	n	y	a	29.3	98	126	83	77	5.15	5.15	0.95	256.55	1.26	2.86	5.8	146.225	66	4.33	n	n	n	n	n	n	n	n	n	n	n	n	n	n	n	n	n	n
G440205647	SG	84	m	a	1	b	k	3	3	540	n	n	n	n	n	a	20.7	75.05	147	50	64	5.365	4.525	0.605	376.05	1.08	2.27	4.1	126.504	37	7.17	n	n	n	n	n	n	n	n	n	n	n	n	n	n	n	n	n	n
G445224253	JY	55	m	a	4	b	k	1	3	300	n	n	y	y	n	a	21.1	74.5	102	74	78	6.82	4.96	1.6	293.75	1.64	2.8	5.7	146.277	17	7.45	n	n	n	n	n	n	n	n	n	n	n	n	n	n	n	n	n	n
G441284228	ZQ	69	m	a	3	b	l	1	1	600	n	n	y	n	n	a	20.6	77.1	136	79	81	4.775	5.625	0.715	317.35	2.45	3.29	5.4	167.041	22	3.96	n	n	n	n	n	n	n	n	n	n	n	n	n	n	n	n	n	n
G445302451	YF	22	m	a	4	a	j	4	3	480	n	n	n	n	n	a	20.2	72.65	121	72	94	6.265	5.57	0.885	439	1.31	3.57	NA	169.55	16	5.56	n	n	n	n	n	n	n	n	n	n	n	n	n	n	n	n	n	n
G440305564	SZ	30	m	a	6	b	c	1	1	480	n	n	n	n	n	a	28.2	93.55	122	70	62	4.75	5.415	2.27	329.35	1.14	3.63	5.2	163.248	25	3.65	n	n	n	n	n	n	n	n	n	n	n	n	n	n	n	n	n	n
G440981431	MM	64	m	a	2	b	j	1	1	420	n	y	y	n	y	a	26.4	91.8	142	80	75	8.62	5.48	1.53	332.9	1.34	3.54	5.6	146.967	NA	NA	y	NA	NA	NA	n	n	n	n	n	n	n	n	n	y	n	n	y	n
G445224549	JY	46	m	a	3	b	a	1	3	480	n	n	n	n	n	a	26.8	86.1	124	83	76	4.935	4.99	0.99	403.5	1.53	3.28	4.7	157.312	36	5.23	n	n	n	n	n	n	n	n	n	n	n	n	n	n	n	n	n	n
G441284303	ZQ	51	m	a	4	b	c	1	2	450	n	n	n	n	n	a	21.5	74.1	128	78	72	4.465	5.19	0.565	360.1	1.32	2.31	5	163.296	15	6.5	n	n	n	n	n	n	n	n	n	n	n	n	n	n	n	n	n	n
G440606404	FS	40	m	a	4	b	b	1	1	270	n	n	n	n	n	a	20.2	77.75	113	74	80	4.42	4.655	3.46	371.45	1.11	3.1	5	154.645	28	5.18	n	n	n	n	n	n	n	n	n	n	n	n	n	n	n	n	n	n
G445302276	YF	25	f	a	5	a	j	4	1	480	n	n	n	n	n	a	18.8	64.85	105	69	83	3.825	2.95	1.105	412.6	4.33	4.57	NA	125.23	7	4.59	n	n	n	n	n	n	n	n	n	n	n	n	n	n	n	n	n	n
G440104356	GZ	64	m	a	5	b	j	4	3	330	n	n	n	n	y	a	19.2	70.3	149	87	89	5.055	4.81	0.955	349.6	1.01	3.02	4	142.193	15	5.3	n	n	n	n	n	n	n	n	y	n	NA	n	n	n	n	n	n	n
G445302408	YF	63	m	a	2	b	l	1	1	420	n	n	y	y	n	a	18.8	67.65	142	72	75	5.245	5.58	0.54	322.6	1.46	3.8	NA	151.565	6	4.79	n	n	n	n	n	n	n	n	n	n	n	n	n	n	n	n	n	n
G441502133	SW	54	f	a	2	b	a	4	3	420	n	n	n	n	n	a	23.7	80.95	117	83	81	4.605	6.435	0.825	324.6	1.26	4.86	NA	137.768	19	5.96	n	n	n	n	n	n	n	n	n	n	n	n	n	n	n	n	n	n
G441502387	SW	58	f	a	2	b	h	4	3	480	n	n	n	n	n	a	28.4	99.9	131	76	84	5.465	5.58	0.89	447.95	1.82	3.69	NA	154.393	34	4.78	n	n	n	n	n	n	n	n	n	n	n	n	n	n	n	n	n	n
G440981016	MM	67	m	a	3	b	a	1	3	420	n	n	y	n	y	a	24.2	93	161	90	69	5.39	5.285	1.715	402.15	0.9	3.05	5.2	128.491	14	12.89	n	n	n	n	n	n	n	n	n	n	n	n	n	n	n	n	n	n
G440205616	SG	56	f	a	3	b	j	4	3	480	n	n	y	n	n	a	22.2	72.05	142	69	70	5.55	5.5	3.24	237.95	0.94	3.15	4.3	133.081	19	7.01	n	n	n	n	n	n	n	n	n	n	n	n	n	n	n	n	n	n
G441802426	QY	34	m	a	5	b	a	1	2	300	n	n	n	y	n	a	24.7	83.75	116	70	84	4.69	5.03	1.15	376	0.52	2.06	4.2	159.444	21	4.41	n	n	n	n	n	n	n	n	n	n	n	n	n	n	n	n	n	n
G440883435	ZJ	73	m	a	3	b	k	1	3	540	n	n	n	n	n	a	20.3	78.5	156	84	75	4.24	6.055	1.65	274	2.19	3.45	5.2	148.616	21	8.44	n	n	n	n	n	n	n	n	n	n	n	n	n	n	n	n	y	n
G441802591	QY	59	f	a	1	b	b	4	2	540	n	n	n	n	n	a	22.3	77.05	130	79	68	5.795	5.52	1.375	346.1	1.63	4.03	NA	156.015	11	5.2	n	n	n	n	n	n	n	n	n	n	n	n	n	n	n	n	n	n
G441502319	SW	50	m	a	3	b	a	1	1	420	n	n	n	n	n	a	25.6	85.2	121	81	74	4.1	5.31	0.79	393.85	1.21	4.12	NA	171.967	14	4.34	n	n	n	n	n	n	n	n	n	n	n	n	n	n	n	n	n	n
G440282547	SG	41	f	a	1	b	a	4	3	480	n	n	n	n	n	a	19.4	69.25	112	75	86	5.08	4.65	0.595	225.5	1.05	1.81	4.7	128.517	32	4.42	n	n	n	n	n	n	n	n	n	n	n	n	n	n	n	n	n	n
G441802548	QY	53	f	a	3	b	h	4	2	480	n	n	n	n	n	a	21.9	76.55	139	88	82	13.24	12.72	29.965	253.35	0.69	0.35	5.2	144.569	5	2.83	n	n	n	n	n	n	n	n	n	n	n	y	n	n	n	n	n	n
G440282298	SG	33	f	a	5	b	c	4	3	480	n	n	n	n	n	a	19.6	64.1	110	72	85	5.04	3.97	0.645	210.7	1.07	1.74	4.7	147.115	35	3.34	n	n	n	n	n	n	n	n	n	n	n	n	n	n	n	n	n	n
G440205229	SG	50	m	a	4	b	c	4	2	480	n	n	n	n	n	a	28.6	105.35	133	88	96	5.58	5.995	2.81	564.2	0.87	5.17	5.5	136.398	14	3.16	n	n	n	n	n	n	n	n	n	n	n	n	n	n	n	n	n	n
G441502228	SW	53	f	a	2	d	k	4	3	480	n	n	y	n	n	a	25.4	91.45	141	92	95	5.91	5.84	0.91	446.25	1.54	4.18	NA	132.189	76	7.09	n	n	n	n	n	n	n	n	n	n	n	n	n	n	n	n	n	n
G441502452	SW	49	f	a	4	b	h	4	3	420	n	n	n	n	n	a	29	89.75	129	84	75	4.525	5.755	1.175	297.2	1.28	3.42	NA	130.769	20	4.24	n	n	n	n	n	n	n	n	n	n	n	n	n	n	n	n	n	n
G441502130	SW	24	m	a	5	a	f	4	3	420	n	n	n	n	n	a	28.4	88.55	117	81	78	4.245	4.98	1.33	396.05	1	4.21	NA	171.674	33	3.68	n	n	n	n	n	n	n	n	n	n	n	n	n	n	n	n	n	n
G441424552	MZ	20	m	a	4	a	j	3	3	540	n	n	n	y	n	i	18.4	70.5	115	70	89	5.88	4.895	0.815	503.5	1.1	2.44	4.7	109.242	8	4.4	n	n	n	n	n	n	n	n	n	n	n	y	n	n	n	n	n	n
G440305586	SZ	32	f	a	6	b	c	4	3	420	n	n	n	n	n	a	24.7	75.5	119	69	80	5.61	3.68	2.225	236.95	0.79	2.46	4.8	117.521	16	3.88	n	n	n	n	n	n	n	n	n	n	n	n	n	n	n	n	n	n
G441303497	HZ	44	m	a	4	b	b	4	2	360	n	n	y	n	n	a	20.6	62.3	127	79	84	5.245	5.44	0.55	178.7	1.92	2.59	4.6	159.823	17	2.78	n	n	n	n	n	n	n	n	n	n	n	n	n	n	n	n	n	n
G441424436	MZ	80	f	a	1	b	a	4	3	360	n	n	n	n	n	a	21.9	72.5	208	89	76	6.36	6.795	2.07	340.8	1.31	5.42	4.8	107.024	10	5.19	n	n	n	n	n	n	n	n	n	n	n	n	n	n	n	n	n	n
G440282489	SG	51	f	a	3	b	a	4	1	540	n	n	n	y	y	a	25	83.1	136	80	79	5.2914	4.29	0.82	261.2	1.39	2.35	4.8	80.597	10	3	n	n	n	y	n	n	n	n	n	n	n	y	n	y	n	n	y	n
G441303414	HZ	36	f	a	4	b	c	4	3	420	n	n	n	y	y	a	23.5	71	137	73	102	5.36	4.61	1.285	227.95	0.93	2.6	5.3	140.315	14	4.14	n	n	n	n	n	n	n	n	n	n	n	n	n	n	n	n	n	n
G441284504	ZQ	74	f	a	1	b	k	4	1	420	n	n	n	n	n	a	21.2	75.4	172	78	88	5.045	5.33	1.305	175.65	1.28	3.65	4.8	112.172	11	3.63	n	n	n	n	n	n	n	n	n	n	n	n	n	n	n	n	n	n
G440282252	SG	72	f	a	1	b	k	4	3	660	n	n	n	n	n	a	20.1	73.35	159	72	68	5.13	5.385	0.89	308.2	1.34	3.98	5.2	156.322	8	4.32	n	n	n	n	n	n	n	n	n	n	n	n	n	n	n	n	n	n
G445302201	YF	58	f	a	3	b	j	4	2	540	n	n	n	n	n	a	23.7	81.4	132	72	68	4.475	6.135	1.075	401.4	1.83	3.93	NA	134.694	11	5.06	n	n	n	n	n	n	n	n	n	n	n	n	n	n	n	n	n	n
G440282488	SG	50	m	a	4	b	h	2	1	480	n	n	n	y	n	a	24.1	78.95	138	79	65	7.2757	4.665	1.135	318.95	0.85	2.49	4.6	131.343	19	3.7	n	n	n	n	n	n	n	n	n	n	n	y	n	n	n	n	n	n
G445224584	JY	69	m	a	1	b	a	1	1	330	n	n	n	y	n	a	18.6	67.55	127	70	69	4.925	6.435	0.61	290.85	1.84	1.88	5	139.13	23	5.01	n	n	n	n	n	n	n	n	n	n	n	n	n	n	n	n	n	n
G440282486	SG	59	m	a	1	b	a	1	3	510	n	n	n	n	n	a	18.6	64.25	142	93	59	5.4	5.395	0.96	426.25	1.76	3.42	4.1	151.866	18	4.04	n	n	n	n	n	n	n	n	n	n	n	n	n	n	n	n	n	n
G440282190	SG	62	f	a	1	b	a	4	3	480	n	n	n	n	n	a	20.6	82.15	164	76	74	5.255	3.98	0.775	242.8	0.76	1.97	4.6	158.969	12	7.61	n	n	n	n	n	n	n	n	n	n	n	n	n	n	n	n	n	n
G441424130	MZ	60	f	a	4	b	a	4	2	480	n	n	n	y	n	a	25.9	87	143	89	88	5.285	6.05	0.935	249.2	1.32	3.41	4.7	138.632	9	5.11	n	n	n	n	n	n	n	n	n	n	n	y	n	n	n	n	n	n
G440305078	SZ	29	f	a	6	b	d	4	2	420	n	n	n	n	n	a	18.7	64	97	61	100	6.01	4.35	0.635	265.45	1.33	1.61	5	141.102	15	5.15	n	n	n	n	n	n	n	n	n	n	n	n	n	n	n	n	n	n
G440282325	SG	39	f	a	2	b	a	4	3	540	n	n	n	n	n	a	23	71.85	115	72	83	6.515	5.15	0.545	214.15	1.32	2.44	5.3	157.854	9	5.36	n	n	n	n	n	n	n	n	n	n	n	n	n	n	n	n	n	n
G440305048	SZ	29	m	a	5	b	c	3	1	420	n	n	n	y	n	a	29.3	98.2	118	69	65	5.335	4.265	2.215	414.85	0.92	2.86	5	159.746	39	8.3	n	n	n	n	n	n	n	n	n	n	n	n	n	n	n	n	n	n
G440981055	MM	68	f	a	1	b	k	NA	3	600	n	n	n	y	n	d	24.8	81.7	174	86	93	6.075	4.945	3.805	325	0.86	2.61	4.8	133.197	15	8.27	n	n	n	n	n	n	n	n	n	n	n	y	n	n	n	n	n	n
G440305008	SZ	54	f	a	5	b	f	4	2	420	n	n	y	y	n	a	19.5	65.2	94	50	75	5.68	5.74	1.255	243.5	1.05	3.89	5.5	337.288	10	4.93	NA	y	n	n	n	n	n	n	n	n	n	y	n	n	n	n	n	n
G445302157	YF	30	f	a	5	b	j	4	3	300	n	n	n	n	n	a	18.5	60.4	110	66	79	5.06	4.34	1.005	207.65	1.59	2.49	NA	128.757	7	4.3	n	n	n	n	n	n	n	n	n	n	n	n	n	n	n	n	n	n
G445302097	YF	25	m	a	5	a	j	1	2	600	n	n	n	n	n	a	22.3	72.2	106	65	65	4.48	4.965	0.89	296.95	0.99	2.87	NA	145.149	14	3.67	n	n	n	n	n	n	n	n	n	n	n	n	n	n	n	n	n	n
G445224475	JY	75	f	a	2	b	a	4	3	420	n	n	y	y	y	a	21.9	78.7	223	77	70	5.435	4.695	1.16	333.7	1.25	3.04	5.2	96.875	15	5.81	n	n	n	n	n	n	n	n	n	n	n	y	n	n	n	n	n	n
G441502081	SW	53	m	a	5	b	d	1	3	480	n	n	n	n	n	a	27	94.35	111	71	91	4.86	4.785	0.675	318.9	0.72	2.48	NA	155.66	27	4.97	n	n	n	n	n	n	n	n	n	n	n	n	n	n	n	n	n	n
G440205087	SG	49	m	a	4	b	b	1	1	420	n	n	n	n	y	a	20.8	81.85	133	90	84	5.08	4.555	2.62	424.7	1.37	2.91	4.9	167.17	37	2.85	n	n	n	n	n	n	n	n	n	n	n	n	n	n	n	n	n	n
G440981126	MM	37	m	a	4	b	b	4	3	480	n	n	n	y	n	a	21.1	78.3	113	62	67	5.47	4.17	0.44	276.1	1.64	2.26	4	150.641	NA	NA	n	n	n	n	n	n	n	n	n	n	n	y	n	n	n	n	n	n
G440104273	GZ	59	m	a	8	b	d	4	2	420	n	n	n	n	n	a	24.1	88.7	114	57	65	10.605	5.75	1.095	462.85	1.12	2.93	7.5	140.149	11	5.25	n	y	n	n	n	n	n	n	n	n	n	n	n	n	n	n	y	n
G440305112	SZ	30	f	a	7	b	f	4	3	450	n	n	y	y	n	a	19.8	67.5	112	71	85	5.1	5.06	0.585	201.45	1.44	2.58	4.9	138.462	11	4.16	n	n	n	n	n	n	n	n	n	n	n	y	n	n	n	n	n	n
G440104347	GZ	67	f	a	4	b	l	4	3	390	n	n	n	n	n	a	21.9	72.5	157	78	67	5.26	5.81	1.7	299.15	1.03	4.4	4.7	138.686	16	4.14	n	n	n	n	n	n	n	n	n	n	n	n	n	n	n	n	n	n
G440305455	SZ	61	f	a	2	b	k	4	2	360	n	n	n	n	n	a	22.8	78	143	87	72	4.95	4.375	1.01	230.55	1.36	2.3	4.9	132.759	15	4.59	n	n	n	n	n	n	n	n	n	n	n	n	n	n	n	n	n	n
G445224243	JY	49	m	a	4	b	a	1	1	480	n	n	n	n	n	a	24.9	94.05	141	101	86	5.535	5.215	0.66	244.95	1.2	2.38	5.5	180.674	7	4.67	n	n	n	n	n	n	n	n	n	n	n	n	n	n	n	n	n	n
G440305274	SZ	38	f	a	5	b	k	4	1	600	n	n	y	n	n	a	33.2	105	116	77	94	6.945	4.715	2.83	346.15	0.94	3.36	5.4	127.35	10	2.78	n	n	n	n	n	n	n	n	n	n	n	n	n	n	n	n	n	n
G440883107	ZJ	64	m	a	4	b	a	3	3	480	n	n	y	n	n	a	15.2	55.8	117	75	69	5.05	5.515	0.575	366.7	1.41	2.77	4.8	141.481	9	4.48	n	n	n	n	n	n	n	n	n	n	n	n	n	n	n	n	n	n
G440282035	SG	56	m	a	5	d	a	1	1	420	n	n	n	n	n	a	23.6	81	131	82	72	5.96	4.74	1.115	326.8	1.41	2.94	5.3	148.207	7	4.73	n	n	n	n	n	n	n	n	n	n	n	n	n	n	n	n	n	n
G441802658	QY	69	m	a	4	b	h	3	3	540	n	n	n	y	n	a	26.5	88.15	138	91	61	4.73	4.925	1.165	469.15	1.1	2.47	NA	173.321	9	6.51	n	n	y	n	n	n	n	n	n	n	n	n	n	n	n	n	y	n
G440883318	ZJ	31	f	a	4	b	k	4	1	450	n	n	y	n	n	a	26	86.3	107	66	89	4.715	5.3	0.75	286	1.06	2.93	4.9	149.811	15	2.76	n	n	n	n	n	n	n	n	n	n	n	n	n	n	n	n	n	n
G440305175	SZ	38	m	a	7	b	f	3	1	390	n	n	n	n	n	a	26.8	89.75	119	78	73	14.195	5.475	1.2	246.25	1.42	3.51	10.1	150.855	39	4.71	n	y	n	n	n	n	n	n	n	n	n	n	n	n	n	n	n	n
G440282612	SG	53	f	a	2	b	a	4	3	480	n	n	y	n	y	a	25.2	94.5	162	89	90	5.425	6.02	1.95	241.05	1.71	4.76	5.6	159.506	21	4.75	n	n	n	n	n	n	n	n	n	n	n	n	n	n	n	n	y	n
G440883622	ZJ	54	f	a	4	b	k	4	3	540	n	n	n	n	n	a	18.2	67.2	114	78	94	4.415	5	0.62	171.25	2.07	2.64	5.5	117.688	18	4.68	n	n	n	n	n	n	n	n	n	n	n	n	n	n	n	n	n	n
G441802185	QY	38	f	a	4	b	h	4	3	480	n	n	y	y	n	a	25.5	72.7	124	83	90	5.24	7.4	1.68	300.4	1.19	5.6	4.2	146.533	8	4.96	n	n	n	n	n	n	n	n	n	n	n	n	n	n	n	n	n	n
G441303303	HZ	21	f	a	4	a	c	4	2	480	n	n	n	n	n	a	21.8	75.3	113	64	75	5.185	4.95	0.84	332.2	1.31	3.39	5.2	135.317	13	3.73	n	n	n	n	n	n	n	n	n	n	n	n	n	n	n	n	n	n
G441802589	QY	60	m	a	4	b	j	1	1	330	n	n	n	n	n	a	23.8	86.15	155	99	82	5.165	5.385	1.61	385.4	1.19	4.12	NA	161.94	17	6.83	n	n	n	n	n	n	n	n	n	n	n	n	n	n	n	n	n	n
G440282210	SG	72	f	a	1	d	k	4	3	510	n	n	n	n	n	a	18.1	58.15	139	87	87	5.23	4.93	1.305	354.55	1.09	2.4	5.3	128.927	9	3.32	n	n	n	n	n	n	n	n	n	n	n	n	n	n	n	n	n	n
G441802297	QY	51	m	a	4	b	k	1	1	510	n	n	n	n	n	a	25.5	89.2	144	87	78	5.965	5.655	5.03	377.05	0.62	3.51	3.5	158.769	21	4.89	n	n	n	n	n	n	n	n	n	n	n	n	n	n	n	n	y	n
G441303112	HZ	41	m	a	4	b	c	1	1	480	n	n	y	n	n	a	23.2	83	104	68	69	5.315	5.125	1.005	420.8	1.17	3.83	4.5	158.31	26	7.29	n	n	n	n	n	n	n	n	n	n	n	n	n	n	n	n	n	n
G441284351	ZQ	58	f	a	2	b	k	4	3	540	n	n	y	n	n	a	28.5	88.1	145	85	80	6.13	5.425	1.09	293.9	1.3	4.09	5.6	131.086	26	5.28	n	n	n	n	n	n	n	n	n	n	n	y	n	n	n	n	n	y
G440305481	SZ	25	m	a	6	a	c	4	3	420	n	n	n	n	n	a	28.8	98.55	117	66	59	5.24	5.385	2.055	472.9	0.81	3.56	5.1	151.724	18	6.14	n	n	n	n	n	n	n	n	n	n	n	n	n	n	n	n	n	n
G441802084	QY	58	f	a	5	e	l	4	2	360	n	n	n	n	n	a	22.6	76.25	120	83	70	4.31	3.685	1.45	373.1	0.41	1.6	4.1	98.124	14	3.25	n	n	n	n	n	n	n	n	n	n	n	n	n	n	n	n	n	n
G440282149	SG	51	f	a	3	b	a	4	1	480	n	n	n	n	n	a	25	75.25	186	88	69	5.415	5.005	1.205	258.75	1.57	3.13	4.7	147.024	11	2.4	n	n	n	n	n	n	n	n	n	n	n	n	n	n	n	n	n	n
G441303051	HZ	68	m	a	2	b	a	1	3	600	n	n	y	n	n	a	21.3	80.5	165	87	53	5.35	4.735	0.66	480.9	1.5	2.66	3.9	163.912	16	5.08	n	n	n	n	n	n	n	n	n	n	n	n	n	n	n	n	n	n
G440305573	SZ	61	f	a	3	b	k	4	3	420	n	n	n	n	n	a	22.7	77.1	149	83	63	5.655	4.8	1.455	307.95	1.43	3.3	5.8	125.214	43	4.13	n	n	n	n	n	n	n	n	n	n	n	n	n	n	n	n	y	n
G440883521	ZJ	60	f	a	1	b	a	3	3	480	y	y	y	n	y	a	19.3	84.3	126	91	71	4.34	6.08	0.905	229	1.82	3.9	5.2	127.671	10	6.05	n	n	n	n	n	n	n	n	n	n	n	n	n	n	n	n	n	n
G440305337	SZ	57	f	a	5	b	l	4	3	420	n	n	n	n	n	a	23.2	76.5	174	77	60	4.84	5.505	0.74	306.5	1.98	3.05	4.1	118.22	26	5.31	n	n	n	n	n	n	n	n	n	n	n	n	n	n	n	n	n	n
G440981224	MM	58	f	a	2	b	a	4	3	480	n	n	n	n	n	a	20.6	76	174	91	73	6.08	5.55	0.805	259.25	1.4	4.24	4.7	141.808	27	3.82	n	n	n	n	n	n	n	n	n	n	n	n	n	n	n	n	n	n
G440305092	SZ	35	m	a	4	b	c	4	1	510	n	n	n	n	n	a	26	90	120	81	70	5.355	5.355	2.415	425.2	1.09	4.28	5.2	159.746	50	4.15	n	n	n	n	n	n	n	n	n	n	n	n	n	n	n	n	n	n
G445302128	YF	55	f	a	2	b	l	4	3	480	n	n	y	n	y	a	22.6	84.65	171	104	78	5.985	5.985	1.05	394.5	1.11	4.28	NA	147.601	19	5.27	n	n	n	n	n	n	n	n	n	n	n	n	n	n	n	n	n	n
G441303227	HZ	71	m	a	2	b	a	3	1	480	n	n	y	n	n	a	25.8	93	177	93	58	6.725	6.06	1.26	526.2	1.4	4.67	4.7	154.255	20	6.62	n	n	n	n	n	n	n	n	y	n	n	n	n	n	n	n	n	n
G445224013	JY	52	f	a	1	b	k	4	2	360	n	n	n	n	n	a	25.8	94.5	100	68	69	5.84	4.195	1.15	391.65	1.51	2.63	4.6	141.6	16	5.69	n	n	n	n	n	n	n	n	n	n	n	n	n	n	n	n	n	n
G440205659	SG	47	f	a	1	b	k	4	3	420	n	n	n	n	n	a	20.6	71.55	118	61	80	5.775	5.315	1.03	211.25	1.68	3.4	4.1	144.173	11	5.77	n	n	n	n	n	n	n	n	n	n	n	y	n	n	n	n	n	n
G440981306	MM	79	f	a	1	f	a	4	3	570	n	n	n	n	n	a	17.2	66.7	165	70	101	5.415	6.14	1.1	246.95	1.46	3.24	5	112.939	10	5.57	n	n	n	n	y	n	n	n	y	n	n	n	n	n	n	n	n	n
G440981246	MM	54	m	a	4	b	a	3	3	300	n	y	y	y	n	a	21	79	119	73	87	8.375	5.14	0.98	273.15	1.86	2.34	4.5	125.424	42	4.55	n	n	n	n	n	n	n	n	n	n	n	n	n	n	n	n	n	n
G441502527	SW	63	f	a	1	b	k	4	3	240	n	n	y	y	n	a	19	68.6	122	75	97	6.05	5.335	0.96	506.65	1.15	2.51	NA	102.642	22	10.78	n	y	n	n	n	n	n	NA	n	n	n	y	y	n	y	n	n	n
G440282351	SG	79	f	a	1	d	a	4	3	480	n	n	n	n	n	a	24.2	77.75	208	90	79	5.4596	4.16	1.555	464.1	1	2.58	4.9	150.962	15	7.91	n	n	n	n	n	n	n	n	n	n	n	n	n	n	n	n	n	n
G440104083	GZ	53	m	a	5	b	k	4	3	480	n	n	y	y	n	a	NA	NA	115	76	63	4.71	4.875	1.195	439.4	1.3	3.19	5.5	141.25	7	5.1	n	n	y	n	n	n	n	n	n	n	n	n	n	n	n	n	n	n
G441802158	QY	67	m	a	3	b	a	1	1	630	n	n	n	y	n	a	24.7	90.65	166	100	84	5.55	4.595	3.18	504.6	0.85	2.64	4.3	132.117	10	9.22	n	n	n	n	n	n	n	n	n	n	n	n	n	n	n	n	n	y
G440883061	ZJ	53	f	a	2	b	h	4	3	480	n	n	n	y	n	a	21.8	74.4	117	68	62	5.855	6.945	1.64	268.7	1.45	5.18	5.1	137.201	16	6.36	n	n	n	n	n	n	n	n	n	n	NA	y	n	n	n	n	n	n
G441424135	MZ	50	f	a	4	b	a	4	3	360	n	n	n	y	n	a	25.7	87.5	146	83	87	5.775	5.48	0.8	325.15	1.34	2.76	5.2	113.494	10	4.61	n	n	n	n	n	n	n	n	n	n	n	y	n	n	n	n	n	n
G440981304	MM	55	m	a	4	b	f	1	3	480	n	n	y	n	n	a	23.8	85	134	86	98	7.675	5.685	1.385	228.15	1.25	3.9	5.4	115.157	21	6.63	y	n	n	n	n	n	n	n	n	n	n	n	n	n	n	n	n	n
G441424009	MZ	56	f	a	1	b	l	4	3	480	n	n	n	n	n	a	22.8	77	187	100	94	5.905	5.585	0.915	207.45	1.62	3.44	5	116.266	27	4.53	n	n	n	n	n	n	n	n	n	n	n	y	n	n	n	n	y	n
G445224038	JY	66	f	a	2	b	k	4	3	480	y	n	y	n	n	a	27	90.15	133	83	93	4.82	5.68	1.62	373.3	0.91	4.1	4.5	150	25	4.45	n	n	n	n	n	n	n	n	n	n	y	y	n	n	n	n	NA	n
G440205408	SG	66	f	a	2	b	l	4	3	180	n	n	n	y	n	a	19.1	68.05	147	65	69	5.785	6.06	5.575	298.6	0.89	3.43	4.9	140.301	9	4.87	n	n	n	n	n	n	n	n	n	n	n	y	y	n	n	n	n	n
G440883560	ZJ	56	m	a	5	b	j	3	3	330	y	y	y	y	y	a	24.3	87.2	185	90	64	6.18	6.41	1.48	523.9	1.23	6.15	7	147.636	124	5.72	n	y	y	n	n	n	n	n	n	n	n	y	n	n	n	n	y	n
G445302343	YF	46	f	a	2	b	a	4	3	480	n	n	n	y	y	a	19.2	78.35	98	60	67	5.595	3.805	7.145	230.9	0.55	1.46	NA	136.535	168	4.2	n	n	n	n	n	n	n	n	n	n	n	n	n	n	n	n	n	n
G441284434	ZQ	67	f	a	4	b	h	4	3	420	n	n	n	n	n	a	22.9	78.3	136	69	67	5.355	5.68	1.195	314.85	1.06	4.12	5	145.318	12	7.76	n	n	n	n	n	n	n	n	n	n	n	n	n	n	n	n	n	n
G441502497	SW	65	m	a	1	b	j	1	3	510	n	n	n	n	n	a	34.2	116.35	148	82	82	14.47	4.86	4.29	289.2	0.48	1.88	NA	168.376	65	5.56	n	n	n	n	n	n	n	n	n	n	n	y	n	n	y	n	n	y
G441802077	QY	58	f	a	2	b	h	4	3	390	n	n	y	n	n	a	39	117.75	159	83	76	5.595	5.15	0.97	389.8	1.6	3.83	4.3	111.049	12	4.98	n	n	n	n	n	n	n	n	n	n	n	n	n	n	n	n	n	n
G440205062	SG	54	f	a	5	b	k	4	2	420	n	n	n	n	n	a	22.4	76.65	111	66	68	5.085	6.37	0.75	212.95	1.42	5.39	5.6	133.396	9	5.71	n	n	n	n	n	n	n	n	n	n	n	y	n	n	n	n	n	n
G441284515	ZQ	53	f	a	5	b	a	4	3	480	n	n	n	n	n	a	29.9	91.55	116	77	111	4.17	3.425	1.415	225.9	0.53	1.28	6.1	169.476	27	10.2	n	n	n	n	n	n	n	n	n	n	n	n	n	n	n	n	NA	n
G441502377	SW	48	f	a	2	b	h	4	3	420	n	n	n	n	n	a	25	83.25	131	75	67	5.47	4.855	0.83	234.6	2.13	3.44	NA	149.372	17	5.01	n	n	n	n	n	n	n	n	n	n	n	n	n	n	n	n	n	n
G441303189	HZ	67	m	a	3	b	j	4	2	300	n	n	n	n	n	a	24.5	87	135	75	78	5.795	4.945	0.925	440.35	1.43	2.83	5.2	151.313	13	3.47	n	n	n	n	n	n	n	n	n	n	n	y	n	n	n	n	n	n
G441802087	QY	42	f	a	4	b	b	4	2	360	n	n	y	n	n	a	21.1	66.1	114	75	87	5.055	5.125	0.815	309.55	1.73	1.93	4.1	116.479	7	2.98	n	n	n	n	n	n	n	n	n	n	n	n	n	n	n	n	n	n
G445302039	YF	40	m	a	3	b	b	1	1	480	n	n	y	n	n	a	26.7	92.45	109	76	76	5.15	4.495	1.8	447.65	0.67	2.63	NA	151.119	30	3.98	n	n	n	n	n	n	n	n	n	n	n	n	n	n	n	n	n	n
G440282079	SG	82	f	a	1	d	a	4	3	540	n	n	n	n	n	a	23.6	79.15	183	79	88	5.79	6.285	1.58	308.1	1.35	4.12	5.1	141.221	11	3.89	n	n	n	n	n	n	n	n	n	n	n	y	n	n	n	n	n	n
G441284444	ZQ	45	f	a	3	b	a	4	3	420	n	n	n	n	n	a	22.2	74.2	108	68	62	4.655	4.685	0.875	396.15	1.65	3.48	5.1	141.386	21	5.78	n	n	n	n	n	n	n	n	n	n	n	n	n	n	n	n	n	n
G440883414	ZJ	57	f	a	5	b	k	4	3	420	n	n	n	n	n	a	21.3	75	124	74	70	4.79	5.655	0.545	272.35	1.75	2.88	5.3	131.132	17	5.6	n	n	n	n	n	n	n	n	n	n	n	n	n	n	n	n	n	n
G441303073	HZ	70	m	a	4	b	a	NA	3	420	n	n	n	n	n	a	24.4	90	181	76	63	5.35	4.645	0.54	308.85	1.62	2.32	4.4	157.544	10	5.87	n	n	n	n	n	n	n	n	n	n	n	n	n	n	n	n	n	n
G441802424	QY	65	f	a	3	b	a	4	3	480	n	n	n	n	n	a	24.7	79.25	141	81	95	4.925	5.49	0.77	276.05	1.13	3.31	5.2	143.431	18	5.02	n	n	n	n	n	n	n	n	n	n	n	n	n	n	n	n	n	n
G440981472	MM	52	f	a	3	b	k	4	3	450	n	n	y	y	y	a	24.2	84.3	191	93	74	5.28	4.16	1.97	299.75	0.96	2.84	5.4	143.248	24	6.22	n	n	n	n	n	n	n	n	n	n	n	n	n	n	n	n	n	n
G441284526	ZQ	52	f	a	4	b	a	4	3	540	n	n	n	n	n	a	24.2	86.45	133	69	72	31.65	6.355	7.68	317.95	0.58	5.35	5.8	168.539	14	6.71	n	n	n	n	n	n	n	n	n	n	n	n	n	n	n	n	n	n
G445224328	JY	70	f	a	2	b	a	4	3	480	n	n	n	n	n	a	34.3	115.9	173	83	81	6.135	6.53	1.235	470.65	1.67	4.49	4.3	116.906	23	5.89	n	n	n	n	n	n	n	n	n	n	n	n	n	n	n	n	n	n
G440606251	FS	52	f	a	4	b	k	4	3	420	n	n	y	n	y	a	27.2	83.45	140	81	74	4.805	5.495	0.685	456.05	1.65	2.61	4	151.838	39	4.77	n	n	n	n	n	n	n	n	y	n	n	y	y	y	n	n	y	n
G440205321	SG	35	f	a	7	b	d	4	3	450	n	n	n	n	n	a	16.4	57.6	102	70	100	4.815	5.36	1	340.15	1.51	3.17	4	138.302	8	5.16	n	n	n	n	n	n	n	n	n	n	n	n	n	n	n	n	n	n
G445224145	JY	35	m	a	2	b	a	1	1	450	n	n	n	n	n	a	21.5	74.25	122	82	88	3.93	5.335	1.415	388.7	2.41	3.08	4.2	137.402	17	3.99	n	n	n	n	n	n	n	n	n	n	n	n	n	n	n	n	n	n
G445302601	YF	62	f	a	2	b	a	4	3	720	n	n	y	n	y	a	19.1	65.1	122	78	75	5.275	4.035	0.645	334.85	1.03	1.83	NA	129.69	29	3.08	n	n	n	n	n	n	n	n	n	n	n	n	n	n	n	n	y	y
G440282548	SG	43	m	a	1	b	a	4	3	480	n	n	n	y	y	a	26.3	95.4	149	79	78	5.635	6.78	2.685	361.95	1.31	4.74	5.8	175.285	31	4.19	n	n	n	n	n	n	n	n	n	n	n	y	n	n	n	n	y	n
G441502451	SW	46	f	c	2	b	k	4	3	600	n	n	n	n	n	a	18.3	67	115	64	91	4.735	3.82	0.42	253.75	1.39	1.89	NA	103.419	8	6.12	n	n	n	n	n	n	n	n	n	n	n	n	n	n	n	n	n	n
G445302056	YF	51	m	a	2	b	l	2	3	600	n	n	n	n	n	a	17.7	66.4	156	76	83	7.78	4.025	0.705	382.75	0.59	0.94	NA	112.5	11	6.29	n	n	n	y	n	n	n	n	n	n	n	n	n	n	n	n	n	n
G440282155	SG	63	m	a	3	b	a	3	1	540	n	n	y	y	n	a	20.6	74.05	133	81	78	5.94	6.365	0.52	301.45	2.52	2.91	4.7	152.308	16	5.43	n	n	n	n	n	n	n	n	n	n	n	y	n	n	n	n	n	n
G445302357	YF	76	m	a	3	b	l	1	3	600	n	n	n	n	n	a	23.1	88.85	144	70	73	7.2	5.39	1.28	285.9	1.1	3.22	NA	104.69	11	5.26	n	y	n	n	n	n	n	n	n	n	n	n	n	n	n	n	n	n
G441303087	HZ	51	m	a	2	a	j	2	3	600	n	n	y	n	n	a	19.5	71.5	123	75	97	5.14	6.065	0.78	353.55	1.6	4.59	3.8	153.904	6	7.01	n	n	n	n	n	n	n	n	n	n	n	n	n	n	n	n	n	n
G440981180	MM	59	m	a	4	b	a	3	1	480	n	n	n	y	y	a	22.1	74	132	85	70	6.03	5.57	0.45	426.3	1.6	3.56	4.3	180.791	32	8.2	n	n	n	n	n	n	n	n	n	n	n	n	n	n	n	n	n	n
G440205643	SG	52	m	a	4	b	a	1	1	480	n	n	n	y	n	a	21.2	74.65	181	105	84	6.755	6.19	0.59	328	1.78	3.2	4.3	149.812	23	4.28	n	n	n	n	n	n	n	n	n	n	n	y	n	n	n	n	n	n
G440883564	ZJ	27	f	a	4	b	j	4	3	480	n	n	n	n	n	a	17.9	67.2	133	77	129	4.15	4.335	0.81	321.05	1.16	1.92	4.5	132.224	7	3.4	n	n	n	n	n	n	n	n	n	n	n	n	n	n	n	n	n	n
G441303250	HZ	53	m	a	5	b	a	4	3	600	n	n	y	y	n	a	24	84.2	132	80	68	5.37	5.615	1.595	472.35	1.15	4.02	4.1	151.438	13	6.88	n	n	n	n	n	n	n	n	n	n	n	y	n	n	n	n	n	n
G445224619	JY	49	m	a	4	b	h	1	2	450	n	n	n	n	n	a	26.2	101.1	118	75	62	5.44	5.77	1.22	418.7	1.29	4.45	4.4	135.741	24	5.71	n	n	y	n	n	n	n	n	n	n	n	n	n	n	n	n	n	n
G440883114	ZJ	60	m	a	5	b	a	4	1	360	n	n	n	y	n	a	24.3	93.6	165	110	79	5.61	6.575	3.08	491.95	1.09	5.44	4.8	157.963	51	6.36	n	n	n	n	n	n	n	n	n	n	n	n	n	n	n	n	n	n
G441284239	ZQ	22	f	a	5	a	h	4	3	540	n	n	n	n	n	a	24.2	71.5	125	72	80	4.12	4.31	0.8	199.65	1.34	2.15	4.4	130.712	9	4.76	n	n	n	n	n	n	n	n	n	n	n	n	n	n	n	n	n	n
G440305627	SZ	25	f	a	4	b	c	2	2	450	n	n	n	n	n	a	27.5	84.25	117	67	97	4.855	4.88	0.83	240.2	1.08	3.23	4.3	135.47	24	2.81	n	n	n	n	n	n	n	n	n	n	n	n	n	n	n	n	n	n
G440104583	GZ	31	f	a	5	a	f	4	2	480	n	n	n	n	n	a	24.6	72	106	66	74	5.065	4.38	0.705	297.35	1.78	2.27	4.6	157.993	9	4.9	n	n	n	n	n	n	n	n	n	n	n	n	n	n	n	n	n	n
G440981445	MM	55	m	a	4	b	c	4	3	480	n	n	n	n	n	a	26.7	86.6	131	93	72	5.525	4.655	0.935	396.95	1.1	3.41	5.1	156.326	34	5.43	n	n	n	n	n	n	n	n	n	n	n	n	n	n	n	n	n	n
G440205524	SG	49	m	a	4	b	b	1	1	450	n	n	y	y	n	a	20.8	84.05	118	71	76	5.895	4.9	1.57	434	0.79	3.17	5.4	145.333	19	5.03	n	n	n	n	n	n	n	n	n	n	n	n	n	n	n	n	n	n
G440305445	SZ	33	f	a	6	b	f	4	1	420	n	n	n	n	n	a	25.8	80.2	105	68	80	5.58	5.22	1.455	270	1.36	4.1	5	150	14	4.76	n	n	n	n	n	n	n	n	n	n	n	n	n	n	n	n	n	n
G440282565	SG	59	f	a	3	b	a	4	3	600	n	n	y	y	n	a	27.4	86.4	161	76	78	6.06	5.795	0.765	203	1.8	3.75	5.4	142.395	13	4.72	n	n	n	n	n	n	n	n	n	n	n	y	n	n	n	n	n	n
G441802646	QY	59	f	a	3	b	a	4	3	540	n	n	n	n	n	a	20.1	73.45	183	110	88	4.965	5.535	1.89	290.65	1.43	3.48	NA	153.383	27	5.07	n	n	n	n	n	n	n	n	n	n	n	n	n	n	n	n	n	n
G440282513	SG	45	m	a	3	b	a	3	1	550	n	n	n	n	y	a	28.7	98.75	143	83	95	6.105	5.53	1.21	335.65	1.04	4.06	4.7	168.843	26	6.16	n	n	n	n	n	n	n	n	n	n	n	n	n	n	n	n	y	n
G445224189	JY	49	f	a	1	b	k	4	3	420	n	n	y	y	n	a	27.3	86.4	107	68	78	5.19	4.535	0.425	323.9	1.19	3.04	5.7	102.93	18	3.15	n	n	n	n	n	n	n	n	n	n	n	n	n	n	n	n	n	n
G440981316	MM	56	m	a	5	b	a	1	3	480	n	n	n	y	n	a	21.3	79	129	84	68	5.2	5.895	0.65	348.5	1.8	2.5	5.1	139.556	19	6.24	n	n	n	n	n	n	n	n	n	n	n	n	n	n	n	n	n	n
G440282453	SG	43	m	a	3	b	a	1	1	480	n	n	n	n	n	a	23.1	87.15	132	82	55	5.49	4.745	0.665	327.6	1	2.33	4.5	189.179	9	5.9	n	n	n	n	n	n	n	n	n	n	n	n	n	n	n	n	n	n
G441303033	HZ	67	m	a	2	b	a	4	3	360	n	n	n	y	y	a	19.6	69	141	72	66	4.845	4.795	0.6	321.4	1.49	2.28	4.2	115.234	14	7.92	n	n	n	n	n	n	n	n	n	n	n	n	n	n	n	n	y	y
G441303026	HZ	46	f	a	3	b	k	4	2	510	n	n	n	n	n	a	21.9	70.6	113	56	67	5.1	5.235	0.975	273.45	1.56	3.62	3.8	142.589	9	4.06	n	n	n	n	n	n	n	n	n	n	NA	n	n	n	n	n	n	n
G441802598	QY	69	m	a	3	b	j	1	1	420	n	n	n	n	y	a	25.6	87.5	133	83	93	5.435	4.455	1.265	489.55	1.18	3.09	NA	173.507	18	7.12	n	n	n	n	n	n	n	n	n	n	n	n	n	n	n	n	n	n
G440205127	SG	62	f	a	4	b	a	4	3	420	n	n	n	n	n	i	20.8	70.45	112	67	70	4.415	5.085	2.325	330.15	1.17	2.61	5	138.491	13	4.8	n	n	n	n	n	n	n	n	n	n	n	n	n	n	n	n	n	n
G445302006	YF	61	f	a	4	b	k	4	3	420	n	n	y	n	n	a	24.2	82.4	131	81	87	5.64	5.74	1.56	363.25	1.36	4.59	NA	157.463	17	6.82	n	n	n	n	n	n	n	n	n	n	n	n	n	n	n	n	n	n
G440305490	SZ	32	f	a	7	b	f	4	3	540	n	n	n	y	y	a	19.9	71.8	115	78	78	5.42	4.05	1.02	234.7	1.3	2.32	5.4	149.138	12	2.95	n	n	n	n	n	n	n	n	n	n	n	n	n	n	n	n	y	n
G441802403	QY	38	m	a	4	b	j	4	3	480	n	n	n	y	n	a	23	74.4	119	75	67	5.26	5.52	0.54	354.5	1.13	2.36	5.2	146.35	18	6.58	n	n	n	n	n	n	n	n	n	n	n	n	n	n	n	n	n	n
G440305334	SZ	53	f	a	5	b	c	4	1	240	n	n	y	y	n	a	19.9	63.7	104	59	91	5.235	4.605	0.91	296.1	1.79	2.56	4.6	139.831	16	4.73	n	n	n	n	n	n	n	n	n	n	n	y	n	n	n	n	n	n
G441802056	QY	40	f	a	5	b	b	4	3	420	n	n	n	n	y	i	28.7	84.8	104	62	75	5.83	4.575	0.55	375.85	1.55	2.73	4.2	112.36	44	2.41	n	n	n	n	n	n	n	n	n	n	n	n	n	n	n	n	n	n
G440305305	SZ	50	m	a	5	b	c	4	1	360	n	n	n	n	n	a	23.2	77.25	137	85	78	6.445	4.49	0.855	302.75	1.29	3.02	5.7	168.376	23	5.73	n	n	n	n	n	n	n	n	n	n	n	n	n	n	n	n	n	n
G440305052	SZ	81	m	a	3	b	l	3	1	480	y	y	n	n	n	a	33.8	114.3	123	65	80	5.65	4.87	1.25	364.1	1.18	3.93	5.8	160.169	24	4.19	n	n	n	n	n	n	n	n	n	n	n	n	n	n	n	n	n	n
G441424093	MZ	46	m	a	3	b	b	1	3	240	n	n	n	n	n	a	26.9	94	108	75	70	5.665	5.515	1.25	344.7	1.1	3.07	4.4	140.296	12	5.79	n	n	n	n	n	n	n	n	n	n	n	n	n	n	n	n	n	n
G445302031	YF	45	f	a	2	b	j	4	2	540	n	n	n	n	n	a	26.4	89.1	128	80	76	5.82	5.33	0.9	501.2	1.48	2.92	NA	134.637	8	4.08	n	n	n	n	n	n	n	n	n	n	n	n	n	n	n	n	n	n
G441502193	SW	60	m	a	2	b	a	4	3	420	n	n	n	n	n	a	19.5	65.3	107	54	56	4.69	5.09	1.42	312.25	1.88	3.63	NA	150.644	16	6.19	n	n	n	n	n	n	n	n	n	n	n	n	n	n	n	n	n	n
G440104537	GZ	37	f	a	4	b	h	4	2	420	n	n	n	n	n	a	20.1	74	99	60	85	4.785	3.87	1.67	294.8	1.05	2.76	4.4	145.167	6	6.74	n	n	n	n	n	n	n	n	n	n	n	n	n	n	n	n	n	n
G445224577	JY	55	f	a	1	b	k	4	3	360	n	n	y	y	n	a	20.7	83.2	127	82	81	4.755	4.7	1.08	266.55	1.06	3.59	4.8	100.988	55	2.91	n	n	n	n	n	n	n	n	n	n	n	n	n	n	n	n	n	n
G441284315	ZQ	51	f	a	4	b	a	4	3	480	n	n	n	n	n	a	23.7	79.3	131	81	73	4.99	5.715	1	218.25	1.68	3.28	4.8	140.075	13	5.86	n	n	n	n	n	n	n	n	n	n	n	n	n	n	n	n	n	n
G441284343	ZQ	72	m	a	2	b	a	1	1	540	n	n	n	n	n	a	19.2	76.7	145	83	73	4.59	5.2	0.675	332.7	1.11	2.85	5.3	164.607	21	7.2	n	n	n	n	n	n	n	n	n	n	n	n	n	n	n	n	n	n
G440282610	SG	47	m	a	4	b	a	1	1	540	n	n	y	y	y	a	27.5	95.85	147	89	64	5.435	5.915	2.965	294.75	1.16	4.23	5.1	173.954	54	6.45	n	n	n	n	n	n	n	n	n	n	n	y	n	n	n	n	y	n
G441303108	HZ	41	f	a	4	b	k	4	1	420	n	n	y	n	n	a	20.5	74.6	103	68	67	5.21	4.235	0.425	325.95	1.6	2.03	4	126.669	14	6.68	n	n	n	n	n	n	n	n	n	n	n	n	n	n	n	n	n	n
G440305113	SZ	44	m	a	5	b	j	4	1	540	n	n	n	n	n	a	23.5	82.1	128	77	53	5.14	4.18	0.855	482.35	1.75	2.31	5.3	152.991	25	5.02	n	n	n	n	n	n	n	n	n	n	n	n	n	n	n	n	n	n
G441284145	ZQ	52	f	a	2	b	k	4	3	540	n	n	n	n	n	a	17.7	72	114	82	77	5.9	7.02	1.22	480.75	1.49	4.95	6	138.606	17	10.19	n	n	n	n	n	n	n	n	n	n	n	n	n	n	n	n	n	n
G445302079	YF	41	m	a	4	d	a	3	1	420	n	y	n	n	n	a	27.3	86.85	126	76	71	4.8	5.595	1.205	405.15	1.7	4.05	NA	147.417	42	5.47	n	n	n	n	n	n	n	n	n	n	n	n	n	n	n	n	n	n
G440981002	MM	54	m	a	5	b	a	4	1	480	n	n	y	n	y	i	21.8	85.6	125	80	66	17.79	6.3	6.58	268.1	0.74	2.9	8.5	156.981	24	6.19	n	n	n	n	n	n	n	n	n	n	n	n	n	n	n	n	y	n
G440305208	SZ	30	m	a	6	b	b	1	2	480	n	n	n	n	n	a	29.5	99.6	131	86	83	5.12	6.18	2.585	550.25	0.73	5.07	5.2	167.949	68	4.48	n	n	n	n	n	n	n	n	n	n	n	n	n	n	n	n	n	n
G441303019	HZ	64	m	a	5	b	h	1	1	480	n	n	n	n	n	a	23.2	78.2	134	69	59	5.935	4.97	4.03	398.3	0.54	2.12	3.4	158.415	20	7.08	n	n	n	n	n	n	n	n	n	n	n	n	n	n	n	n	n	n
G445302402	YF	79	m	a	2	b	h	4	1	420	n	n	y	n	n	a	23.9	86.35	161	82	62	5.86	3.685	0.985	444.65	4.95	3.33	NA	129.65	16	6.04	n	n	n	n	n	n	n	n	n	n	n	y	n	n	n	n	n	n
G440305264	SZ	39	m	a	5	b	f	3	1	420	n	n	n	n	n	a	26.3	89.3	126	82	66	6.115	5.345	7.235	391	0.68	3.04	5.1	162.393	46	6.32	n	n	n	n	n	n	n	n	n	n	n	n	n	n	n	n	n	n
G445302281	YF	33	f	a	5	b	k	4	3	600	n	n	n	n	n	a	24.3	73.35	108	65	67	4.83	5.925	0.585	238.25	1.3	2.85	NA	132.392	11	4.1	n	n	n	n	n	n	n	n	n	n	n	n	n	n	n	n	n	n
G440305470	SZ	54	f	a	5	b	l	4	3	480	n	n	y	n	n	a	25.4	81	121	74	66	5.735	5.075	2.155	315.75	1.27	2.67	5.5	146.983	22	3.11	n	n	n	n	n	n	n	n	n	n	n	n	n	n	n	n	n	n
G440282249	SG	48	m	a	4	b	a	1	1	450	n	n	y	n	n	a	22.9	79.75	114	66	60	5.115	4.135	1.36	326.9	0.91	2.08	4.6	129.502	18	4.09	n	n	n	n	n	n	n	n	n	n	n	n	n	n	n	n	n	n
G440883404	ZJ	54	f	a	2	b	a	4	3	480	n	n	y	n	n	a	18.4	62.6	149	94	62	4.695	7.79	0.97	150.05	2.69	4.94	5.8	117.547	14	5.64	n	n	n	n	n	n	n	n	n	n	n	y	n	n	n	n	n	n
G440205267	SG	26	f	a	6	a	f	4	3	420	n	n	n	y	n	a	20.8	71.75	120	84	89	4.605	4.735	1.25	238.8	1.08	2.67	4.4	141.098	7	2.28	n	n	n	n	n	n	n	n	n	n	n	y	n	n	n	n	n	n
G441424067	MZ	71	m	a	5	b	l	1	1	480	n	y	y	y	n	a	18.6	72	169	85	82	6.625	4.72	0.955	368.8	1.28	2.72	4.5	131.793	4	6.47	n	n	n	n	n	n	n	n	n	n	n	y	n	n	n	n	n	n
G441802124	QY	89	f	a	1	d	k	4	3	540	n	n	n	n	n	a	18.7	70.85	167	80	103	5.445	5.455	0.845	233	1.29	1.94	4.2	118.797	11	3.51	n	n	n	n	n	n	n	n	n	n	n	n	n	n	n	n	n	n
G445224534	JY	62	f	a	1	b	a	4	3	540	n	n	n	y	n	a	28	103.4	134	79	75	5.73	4.83	0.625	287.3	1.56	2.37	5.3	142.688	18	5.56	n	n	n	n	n	n	n	n	n	n	n	y	n	n	n	n	n	n
G440282613	SG	32	m	a	4	e	a	1	1	600	n	n	n	y	n	a	22.6	75.15	118	67	63	4.34	3.77	0.36	299.1	1.53	2.26	5	163.498	17	5.73	n	n	n	n	n	n	n	n	n	n	n	n	n	n	n	n	y	n
G445224027	JY	64	f	a	1	b	k	4	3	360	y	n	y	n	n	a	32	107	153	102	99	6.645	5.69	2.395	516.65	1.48	4.44	5.2	136.4	18	5.13	NA	NA	NA	NA	NA	NA	NA	NA	NA	NA	NA	n	n	n	n	n	NA	n
G440104363	GZ	37	f	a	7	b	c	4	2	480	n	n	n	n	n	a	22	72.55	121	77	70	5.23	4.205	1.435	477.2	1.25	3.21	4.5	133.759	10	3.75	n	n	n	n	n	n	n	n	n	n	n	n	n	n	n	n	n	n
G440883554	ZJ	70	f	a	1	b	k	3	3	480	n	n	n	y	n	a	16.9	62	109	60	79	4.015	6.91	1.18	323.1	1.28	4.56	5.4	123.468	14	4.1	n	n	n	n	n	n	n	n	n	n	n	n	n	n	n	n	n	n
G440981402	MM	57	f	a	2	b	a	3	3	480	n	n	n	y	n	a	26.6	91.1	136	82	70	6.095	6.93	0.905	296.9	1.44	4.58	5	138.648	7	6.25	n	n	n	n	n	n	n	n	n	n	n	n	n	n	n	n	n	n
G441802363	QY	68	f	a	2	d	k	4	3	480	n	n	n	n	n	a	25.4	83.85	161	91	78	5.525	3.9	1.46	382.1	0.87	2.48	4.2	140.075	19	4.85	n	n	n	n	n	n	n	n	y	n	n	n	n	n	n	n	n	n
G440981143	MM	58	f	a	3	b	a	4	1	480	n	n	y	y	n	a	24.5	83	127	80	61	5.635	6.815	0.98	299.2	1.25	3.26	4.1	141.453	13	5.51	n	n	n	n	n	n	n	n	n	n	n	n	n	n	n	n	n	n
G441502484	SW	36	m	a	3	b	g	4	1	480	n	n	y	n	n	a	NA	NA	NA	NA	NA	NA	NA	NA	NA	NA	NA	NA	NA	NA	NA	n	n	n	n	n	n	n	n	n	n	n	n	n	n	n	n	n	n
G440981144	MM	30	f	a	4	b	k	4	1	480	n	y	n	n	n	a	22.8	72.5	104	73	68	5.09	4.685	1.31	221.9	1.36	2.69	3.7	154.487	NA	NA	n	n	n	n	n	n	n	n	n	n	n	n	n	n	n	n	n	n
G440205560	SG	36	f	a	3	b	c	4	3	390	n	n	y	n	n	a	24.5	76	109	65	77	4.99	5.1	0.74	221.9	1.2	3.09	3.8	129.19	13	3.3	n	n	n	n	n	n	n	n	n	n	n	n	n	n	n	n	n	n
G441802282	QY	71	m	a	4	b	k	4	3	490	n	n	n	n	n	a	20.6	71	142	77	67	5.22	4.77	0.785	348.7	1.34	2.71	3.9	147.948	12	4.14	n	n	n	n	n	n	n	n	n	n	y	n	n	n	n	n	n	n
G440606410	FS	39	f	a	6	b	e	4	3	480	n	n	y	n	n	a	20.5	72	105	66	59	4.985	4.875	1.18	295.05	1.26	1.83	5	137.477	13	4.17	n	n	n	n	n	n	n	n	n	n	n	n	n	n	n	n	y	n
G440282451	SG	43	m	a	4	b	a	1	1	540	n	n	n	y	n	a	22.3	70.75	111	76	90	5.91	3.085	0.66	353.65	1	1.69	5.6	157.034	11	5.73	n	n	n	n	n	n	n	n	n	n	n	y	n	n	n	n	n	n
G445302611	YF	62	f	a	3	b	a	4	3	600	n	n	n	y	n	a	23.7	87.9	116	52	75	6.905	4.71	1.435	307.75	1.37	3.24	NA	144.364	12	4.98	n	n	n	n	n	n	n	n	n	n	n	n	n	n	n	n	n	n
G440883465	ZJ	39	m	a	4	b	a	3	3	420	n	n	n	n	n	a	20.4	68.2	117	77	64	4.675	5.79	0.97	282	1.22	3.03	5.1	164.879	23	5.63	n	n	n	n	n	n	n	n	n	n	n	n	n	n	n	n	n	n
G440205396	SG	67	m	a	3	b	l	3	3	330	n	n	y	n	n	a	26.4	91.05	134	63	97	13.165	5.195	1.525	274.5	1.13	3.92	8.4	162.335	31	7.54	n	y	n	n	n	n	n	n	n	n	n	n	n	n	n	n	n	n
G440305613	SZ	65	m	a	6	b	l	3	1	510	n	n	n	n	n	a	25.9	93.15	155	89	64	5.795	4.385	1.265	381.95	1.06	1.65	5.5	161.111	23	4.51	n	n	y	n	n	n	n	n	n	n	n	n	n	n	n	n	n	n
G445302567	YF	59	f	a	4	b	a	4	3	540	n	n	y	n	n	a	22.5	78.7	168	75	67	4.85	5.03	1.155	246.2	1.34	3.03	NA	114.208	14	6.96	n	n	n	n	n	n	n	n	n	n	n	n	n	n	n	n	n	n
G440305702	SZ	32	f	a	6	b	f	4	1	450	n	n	n	n	n	a	27.1	81	133	87	66	4.945	4.165	2.28	386.15	1.12	3.2	4.7	129.661	15	4.95	n	n	n	n	n	n	n	n	n	n	n	n	n	n	n	n	n	n
G440981037	MM	46	m	a	3	b	a	NA	1	480	n	n	y	y	n	a	19.9	74	122	76	70	5.68	4.965	0.735	282.95	1.84	2.89	4.9	165.283	12	4.14	n	n	n	n	n	n	n	n	n	n	n	y	n	n	n	n	n	n
G440104242	GZ	52	m	a	5	b	c	1	1	390	n	n	n	n	n	a	31.5	103.5	124	75	72	5.3	7.01	1.42	435.1	1.09	4.7	4.5	161.255	15	7.94	n	n	n	n	n	n	n	n	n	n	n	n	n	n	n	n	n	n
G445224102	JY	46	f	a	1	b	a	4	3	420	n	n	n	y	n	a	21	74.5	104	59	69	5.385	5.44	0.57	226.1	1.79	3.58	4.3	103.802	10	3.95	n	n	n	n	n	n	n	n	n	n	n	y	n	n	n	n	n	n
G440104178	GZ	50	m	h	4	b	h	1	3	540	n	n	n	n	n	a	25.6	89.8	111	67	52	4.61	3.95	1.095	288.9	0.66	1.65	4.2	165.288	13	7.55	n	n	n	n	n	n	n	n	n	n	n	n	n	n	n	n	n	n
G441424495	MZ	43	f	a	4	b	k	4	3	488	n	n	n	n	n	a	18.6	65.5	112	62	70	5.02	5.865	0.565	210.05	1.47	3.05	5.2	104.806	9	2.56	n	n	n	n	n	n	n	n	n	n	n	n	n	n	n	n	n	n
G441424470	MZ	54	f	a	3	b	a	4	3	480	n	n	n	n	n	a	23.8	90.5	158	94	105	7.94	6.045	4.895	481.5	1.41	4.28	5.5	108.503	27	4.95	n	n	n	n	n	n	n	n	n	n	n	n	n	n	n	n	n	n
G441303157	HZ	60	f	a	3	b	l	4	3	480	n	n	y	n	n	a	25.3	82.3	147	77	70	5.12	4.93	1.555	341.85	1.42	3.86	5.3	148.593	31	6.45	n	n	n	n	n	n	n	n	y	n	n	n	n	n	n	n	n	n
G440981074	MM	54	m	a	2	b	b	1	1	390	n	n	n	n	n	a	24.1	91	122	68	69	5.935	4.97	1.36	354.4	1.05	3.31	4.9	156.981	30	6.14	n	n	n	n	n	n	n	n	n	n	n	n	n	n	n	n	n	n
G440205324	SG	70	m	a	5	b	l	3	3	480	n	n	n	n	n	a	29.5	100.45	125	72	80	5.465	5.55	2.34	519.25	0.64	3.72	4.4	158.902	12	7.67	n	n	n	n	n	n	n	n	n	n	n	n	n	n	n	n	n	n
G440981293	MM	52	f	a	3	b	a	4	3	480	n	n	n	n	n	a	24.9	89	171	87	64	5.715	5.06	0.945	319.25	1.21	3.62	5.4	121.811	21	6.27	n	n	n	n	n	n	n	n	n	n	n	n	n	n	n	n	n	n
G441502105	SW	72	f	a	1	b	k	4	3	300	n	n	y	n	n	a	25	88.15	131	58	75	4.77	4.165	1.3	345.55	0.95	2.45	NA	122.768	13	4.81	n	n	n	n	n	n	n	n	n	n	n	y	n	n	n	n	y	y
G445302035	YF	66	m	a	3	b	h	1	1	420	n	n	n	y	n	a	24.3	82.1	142	89	61	4.585	3.79	1.21	364.85	1.34	1.86	NA	156.425	8	4.1	n	n	n	n	n	n	n	n	n	n	n	y	n	n	n	n	n	n
G445302025	YF	74	m	a	2	b	k	1	2	480	n	n	n	n	n	a	20.3	74.15	156	88	82	8.12	5.245	1.56	379.25	1.19	3.53	NA	147.486	3	4.56	n	n	n	n	n	n	n	n	n	n	n	n	n	n	n	n	n	n
G441303186	HZ	49	f	a	4	b	k	4	3	420	n	n	n	n	n	a	25.6	79.2	155	62	72	5.385	5.945	0.96	292.9	1.39	3.4	5.1	125.872	32	5.08	n	n	n	n	n	n	n	n	n	n	n	n	n	n	n	n	n	n
G441424361	MZ	64	f	a	1	b	b	4	3	300	n	n	y	n	n	a	21.7	68.5	167	61	63	5.91	5.61	0.725	207.25	1.41	3.35	4.3	118.484	8	5.25	n	n	n	n	n	n	n	n	n	n	n	n	n	n	n	n	n	n
G441802329	QY	34	m	a	4	b	b	1	1	480	n	n	n	n	n	a	27.2	89.2	122	89	87	5.69	5.56	2.44	437.3	1.1	4.09	4.2	181.157	41	5.54	n	n	n	n	n	n	n	n	n	n	n	n	n	n	n	n	n	n
G440606318	FS	40	f	a	4	b	c	4	3	480	n	n	y	n	n	a	24.8	73.65	134	84	70	5.365	4.38	3.425	502.9	0.85	2.62	4.5	140.659	20	4.7	n	n	n	n	n	n	n	n	n	n	n	n	n	n	n	n	n	n
G441284084	ZQ	53	f	a	4	b	a	4	3	480	n	n	y	n	n	a	27.8	89.8	119	79	70	5.425	5.59	1.715	332.05	0.9	4.33	5.9	145.936	26	5.44	n	n	n	n	n	n	n	n	n	n	n	n	n	n	n	n	n	n
G440606388	FS	48	f	a	4	e	b	4	1	480	n	n	y	n	n	a	25.2	85.95	113	75	77	5.52	4.81	0.78	291.5	1.36	2.3	5.2	146.435	11	4.96	n	n	n	n	n	n	n	n	n	n	n	y	n	n	n	n	n	y
G445302643	YF	45	f	a	4	b	a	4	1	420	n	n	n	n	n	a	21.5	69.45	120	62	68	5	2.44	0.7	255.75	1.7	2.66	NA	139.891	19	3.92	n	n	n	n	n	n	n	n	n	n	n	n	n	n	n	n	n	n
G445302107	YF	49	m	a	3	b	h	1	1	300	n	n	n	n	n	a	21.6	72.75	145	96	70	5.45	5.6	2.115	330.45	1.47	2.63	NA	163.148	23	4.59	n	n	n	n	n	n	n	n	n	n	n	n	n	n	n	n	n	n
G441303590	HZ	56	f	a	3	b	k	4	3	510	n	n	n	n	n	a	21.5	64.7	109	61	82	5.58	4.82	1.665	231.95	0.82	2.46	4.6	156.273	11	5.88	n	n	n	n	n	n	n	n	n	n	n	n	n	n	n	n	n	n
G440305461	SZ	29	f	a	6	b	c	4	1	510	n	n	n	n	n	a	23.3	81.5	120	78	76	4.675	3.45	0.815	327.5	1.06	2.09	4.8	145.259	9	4.76	n	n	n	n	n	n	n	n	n	n	n	n	n	n	n	n	n	n
G441502194	SW	53	m	a	2	b	a	NA	1	420	n	y	n	n	n	a	24.2	82	113	70	78	4.145	5.545	2.585	406.75	1.13	3.96	NA	173.391	21	6.66	NA	NA	NA	NA	NA	NA	NA	NA	NA	NA	NA	NA	NA	NA	NA	NA	NA	NA
G441802636	QY	52	m	a	4	b	h	1	1	300	n	n	n	n	y	a	30	96.05	139	93	75	8.86	5.96	1.48	430.85	1.3	4.49	6.3	162.406	50	6.71	n	n	n	n	n	n	n	n	n	n	n	n	n	n	n	n	n	n
G440104058	GZ	51	f	a	4	e	h	4	3	300	n	n	y	n	n	a	20.8	74.05	130	76	64	5.615	6.58	0.595	304.8	1.52	3.8	4.3	138.036	46	4.57	n	n	n	n	n	n	n	n	n	n	n	n	n	n	n	n	n	n
G440282466	SG	56	f	a	2	b	a	4	3	480	n	n	y	n	n	a	26.9	85.2	149	84	67	5.6829	5.67	0.795	321.5	1.69	3.22	5	151.866	12	4.26	n	n	n	n	n	n	n	n	n	n	n	n	n	n	n	n	y	n
G445302057	YF	38	f	a	4	b	k	4	3	660	n	n	n	n	y	a	26.2	84	116	75	73	5.205	4.545	0.54	243.8	1.57	2.65	NA	136.127	7	3.37	n	n	n	n	n	n	n	n	n	n	n	y	y	n	n	n	y	n
G440305043	SZ	59	f	a	6	b	l	4	3	360	n	n	y	y	n	a	25.4	79.8	149	92	83	5.465	5.09	2.235	297.75	1.65	2.66	5.6	125.424	28	5.15	n	n	n	n	n	n	n	n	y	n	n	y	n	n	n	n	n	n
G441424544	MZ	51	m	a	2	b	a	1	1	480	n	n	y	n	y	a	20	73.5	172	107	71	6.325	5.295	1.13	395.9	1.63	2.32	4.4	102.957	16	7.03	n	n	n	n	n	n	n	n	n	n	n	y	n	n	n	n	n	y
G440981524	MM	49	m	a	2	b	b	1	1	240	n	n	n	n	n	a	21.5	83.5	117	72	83	6.12	4.26	1.96	376.1	1.02	3.17	4.6	145.812	15	5.12	n	n	n	n	n	n	n	n	n	n	n	n	n	n	n	n	n	n
G440104598	GZ	52	m	a	4	b	j	4	3	300	n	n	n	n	n	a	23	79.3	109	74	96	7.5	4.82	1.865	443.5	1.4	2.87	9	180.855	13	4.34	n	y	n	n	n	n	n	n	n	n	n	n	n	n	n	n	n	n
G440305576	SZ	40	f	a	8	b	e	4	3	420	n	n	y	n	n	a	19.3	71	89	57	71	4.545	4.825	0.845	228.9	1.57	2.8	4.8	113.675	24	3.32	n	n	n	n	n	n	n	n	n	n	n	y	n	n	n	n	n	n
G445224092	JY	78	f	a	1	b	a	4	3	420	n	n	n	n	n	a	25.8	82	155	90	78	4.195	3.45	0.76	330.8	0.62	1.65	4.6	151	10	5.01	n	n	n	n	n	n	n	n	n	n	n	n	n	n	n	n	n	n
G440883476	ZJ	68	f	b	1	b	k	4	3	420	n	n	n	n	n	a	24.1	88.3	120	80	79	4.985	5.99	1.415	313.2	0.74	2.66	5.5	114.533	12	4.92	n	n	n	n	n	n	n	n	n	n	n	n	n	n	n	n	y	n
G441284049	ZQ	30	m	a	5	b	e	4	1	540	n	n	n	n	n	a	19.3	77.35	127	79	79	3.155	3.315	2.085	266.6	0.59	1.23	4.4	157.411	12	5.46	n	n	n	n	n	n	n	n	n	n	n	n	n	n	n	n	n	n
G441424332	MZ	55	m	a	4	b	k	1	1	480	n	n	y	y	n	a	26.5	83.5	128	88	68	5.2	6.155	2.4	476.8	1.13	3.17	4.8	108.872	23	6.34	n	n	n	n	n	n	n	n	n	n	n	y	n	n	n	n	n	n
G440104489	GZ	60	f	a	4	b	k	4	3	420	n	n	n	n	n	a	25.9	89	138	59	61	10.02	6.26	4.065	362.55	0.73	4.25	6.8	152.602	83	5.5	n	y	n	n	n	n	n	n	n	n	n	n	n	n	n	n	n	n
G440305574	SZ	41	f	a	5	b	e	4	3	480	n	n	n	n	n	a	20	63.5	103	64	72	5.03	4.925	0.76	327.05	1.28	2.4	5	124.786	12	6.6	n	n	n	n	n	n	n	n	n	n	n	n	n	n	n	n	n	n
G440305618	SZ	42	m	a	6	b	c	4	2	360	n	n	n	n	n	a	26.6	91.85	142	102	63	5.825	4.725	2.255	380.75	0.84	1.84	5.5	177.35	40	7.27	n	n	n	n	n	n	n	n	n	n	n	n	n	n	n	n	y	n
G440981383	MM	37	f	a	5	b	c	4	3	480	n	n	n	n	n	a	23.9	76.2	95	60	106	5.715	5.38	0.97	257.45	1.3	3.17	5.5	125.303	10	3.81	n	n	n	n	n	n	n	n	n	n	n	n	n	n	n	n	n	n
G441802028	QY	53	f	a	4	b	c	4	3	420	n	n	n	n	y	a	24.6	84.2	127	69	83	4.75	3.855	1.155	302.15	0.84	2.69	4.5	117.79	19	3.87	n	n	n	n	n	n	n	n	n	n	n	n	n	n	n	n	y	n
G440104454	GZ	23	m	a	6	a	e	4	3	500	n	n	n	n	n	a	20.1	72.4	118	64	83	5.13	4.075	0.63	376.8	1.09	1.91	3.9	155.019	12	4.15	n	n	n	n	n	n	n	n	n	n	n	n	n	n	n	n	n	n
G440104376	GZ	20	f	a	4	a	c	4	3	480	n	n	n	n	n	a	21.3	71.25	105	64	75	4.365	4.145	1.525	208.6	0.5	1.89	4.2	142.279	9	3.14	n	n	n	n	n	n	n	n	n	n	n	n	n	n	n	n	n	n
G445224221	JY	29	m	a	2	b	a	4	3	450	n	n	n	y	n	a	32.3	93.2	120	83	81	4.865	4.38	2.625	383	0.79	3.24	4.6	169.326	11	5.32	n	n	n	n	n	n	n	n	n	n	n	y	n	n	n	n	n	n
G441303233	HZ	55	m	a	5	b	c	1	3	480	n	n	n	n	n	a	25.3	97.2	132	77	73	5.22	5.225	0.725	404.1	1.25	2.74	4.3	191.24	6	3.46	n	n	n	n	n	n	n	n	n	n	n	n	n	n	n	n	n	n
G440305232	SZ	38	f	a	6	b	f	4	3	420	n	n	n	n	n	a	24	78.3	107	70	90	4.68	4.815	1.52	253.9	1.21	2.95	4.4	147.863	11	4.93	n	n	n	n	n	n	n	n	n	n	n	n	n	n	n	n	n	n
G441303281	HZ	83	f	a	2	b	k	4	3	390	n	n	n	n	n	a	25.2	85.3	184	75	73	7.46	5.07	1.14	479.3	0.86	3.57	7.1	150.697	19	4.81	n	n	n	n	n	n	n	n	y	n	n	n	n	n	n	n	n	n
G441284545	ZQ	58	m	a	3	b	h	1	1	300	n	n	n	n	n	a	24.8	81.95	115	68	80	4.415	4.73	1.475	370.85	1.18	2.63	5.4	132.21	20	6.35	n	n	n	n	n	n	n	n	n	n	n	n	n	n	n	n	n	n
G441802167	QY	80	m	a	3	b	l	1	3	540	n	n	y	y	y	a	21.4	79.2	166	75	92	5.49	6.62	0.995	583.85	1.32	3.61	3.5	125	8	7.84	n	n	n	n	n	n	n	n	n	n	n	n	n	n	n	n	n	n
G441424488	MZ	59	f	a	4	b	k	4	2	480	n	n	n	n	n	a	23.9	79.5	141	79	77	8.205	5.915	1.985	339.35	1.42	3.91	7	101.109	13	5.6	n	n	n	n	n	n	n	n	n	n	n	n	n	n	n	n	n	n
G441802098	QY	32	f	a	6	a	e	4	1	430	n	n	y	y	y	a	18.3	61.55	104	70	67	4.45	2.635	0.91	181.6	0.3	0.44	3.7	136.773	7	3.08	n	n	n	n	n	n	n	n	n	n	n	n	n	n	n	n	n	n
G445224263	JY	56	f	a	1	d	k	2	3	420	n	n	n	n	y	a	21.6	80.5	104	81	81	5.09	6.36	1.035	247.45	1.7	3.55	5.3	134.875	12	4.41	n	n	n	n	n	n	n	n	n	n	n	n	y	n	n	n	n	n
G440305563	SZ	39	m	a	5	b	f	4	1	480	n	n	n	n	n	a	25.6	87.65	112	76	69	4.25	5.065	1.025	360.4	1.07	3.9	5.1	155.128	27	3.57	n	n	n	n	n	n	n	n	n	n	n	n	n	n	n	n	y	n
G440305353	SZ	74	m	a	5	b	l	3	1	420	n	n	n	n	n	a	29.8	98.75	150	79	80	4.955	6.005	1.615	530	1.06	4.79	4.3	131.78	15	5.24	n	n	n	n	n	n	n	n	n	n	n	n	n	n	n	n	n	y
G441502415	SW	67	m	a	4	b	h	3	2	420	n	n	y	n	n	a	26.3	92.1	182	94	89	6.225	6.055	1.73	535.25	0.95	3.89	NA	152.991	26	5.74	n	n	n	n	n	n	n	n	n	n	n	n	n	n	n	n	n	n
G440205122	SG	58	f	a	2	d	k	4	1	480	n	n	n	n	n	a	27.2	86.55	163	82	69	5.965	5.375	0.925	296.15	1.39	3.97	5.9	111.132	17	5.81	n	n	n	n	n	n	n	n	n	n	n	n	n	n	n	n	n	n
G445302336	YF	52	f	a	4	b	k	4	2	480	n	n	y	y	n	a	26.2	84.4	127	82	80	6.32	5.28	1.84	326.9	0.84	4.19	NA	146.197	15	3.47	n	n	n	n	n	n	n	n	n	n	NA	y	n	n	n	n	n	y
G445224192	JY	41	f	a	2	b	k	4	3	360	n	n	n	n	n	a	NA	NA	NA	NA	NA	NA	NA	NA	NA	NA	NA	NA	NA	NA	NA	n	n	n	n	n	n	n	n	n	n	n	n	n	n	n	n	n	n
G440305676	SZ	38	m	a	5	b	c	4	3	360	n	n	n	n	n	a	18.4	69.9	111	74	80	4.735	6.7	0.7	331.45	1.66	5.71	4.9	176.293	22	4.76	n	n	n	n	n	n	n	n	n	n	n	y	n	n	n	n	n	n
G440305239	SZ	31	m	a	4	b	h	4	3	360	n	n	n	n	n	a	30.2	98.5	119	80	78	5.235	5.265	3.435	465	0.84	4.11	5.1	173.932	40	5.8	n	n	n	n	n	n	n	n	n	n	n	n	n	n	n	n	n	n
G440104349	GZ	59	f	a	5	b	l	4	3	570	y	y	n	n	n	a	29.1	89.25	110	71	73	5.01	7.215	2.455	333.85	1.28	5.36	4.8	139.416	10	5.79	n	n	n	n	n	n	n	n	n	n	n	n	n	n	n	n	n	n
G441802483	QY	64	f	a	2	b	a	4	2	540	n	n	y	n	n	a	21.3	69.6	129	77	98	6.18	5.18	0.84	270	1.79	3.38	5.2	130.899	23	3.97	n	n	n	n	n	n	n	n	n	n	NA	y	n	n	n	n	n	n
G440606610	FS	30	f	a	4	b	b	4	3	540	n	n	y	n	n	a	20.5	67.35	105	70	80	5.08	4.27	0.465	305.3	1.76	1.72	4	145.37	7	6.31	n	n	n	n	n	n	n	n	n	n	n	n	n	n	n	n	n	n
G440305209	SZ	68	m	a	4	b	l	1	1	480	n	n	n	n	n	a	22.2	80.3	116	78	76	5.46	4.61	1.355	358.55	1.03	2.65	5.3	167.094	15	6.24	n	n	n	n	n	n	n	n	n	n	n	n	n	n	n	n	n	n
G440282144	SG	48	f	a	2	b	a	4	1	420	n	n	y	n	y	a	20.9	73.55	182	83	71	5.07	5.15	0.645	251.95	1.55	3.18	4.1	141.188	20	4.44	n	n	n	n	n	n	n	n	n	n	n	n	n	n	n	n	y	n
G440606516	FS	69	m	a	3	b	l	1	3	540	n	n	n	y	n	a	23.8	76.95	153	90	69	5.875	5.135	1.32	242.85	1.09	4.43	4.6	157.914	10	5.28	n	n	n	n	n	n	n	n	n	n	n	y	n	n	n	n	n	n
G445224481	JY	82	m	a	3	b	h	3	3	480	n	y	n	n	n	a	21.9	82.95	154	78	65	5.015	6.1	1.01	437.9	1.56	4.39	5.7	156.944	22	7.31	n	n	n	n	n	n	n	n	n	n	NA	n	n	n	n	n	NA	n
G441802175	QY	66	m	a	2	b	a	3	3	600	n	n	n	n	n	a	27.1	89.7	150	83	65	6.735	5.3	1.63	317.2	0.65	3.64	4.5	154.38	9	3.76	n	n	n	n	n	n	n	n	n	n	n	n	n	n	n	n	n	n
G441284559	ZQ	62	m	a	4	b	b	4	1	450	n	n	n	n	n	a	20.5	77.3	144	66	60	4.205	4.25	0.51	304.85	0.86	2.22	5.7	147.786	14	6.84	n	n	n	n	n	n	n	n	n	n	n	y	n	n	n	n	n	n
G440883364	ZJ	24	f	a	5	b	k	4	3	480	n	n	n	n	n	a	19.7	71.25	101	65	69	4.63	4.975	0.45	244.95	1.2	3.21	5.2	142.264	10	4.23	n	n	n	n	n	n	n	n	n	n	n	n	n	n	n	n	n	n
G440104068	GZ	63	m	a	5	b	l	1	3	480	n	n	n	n	n	a	23.1	84.5	117	74	75	5.335	5.25	3.365	504.6	0.8	4.03	4.2	166.429	8	5.11	n	n	n	n	n	n	n	n	n	n	n	n	n	n	n	n	n	n
G440104201	GZ	49	f	a	5	b	c	4	3	360	n	n	n	n	n	a	18.2	61.2	115	69	57	4.435	6.08	0.79	294.45	1.55	2.92	4.1	129.496	5	4.07	n	n	n	n	n	n	n	n	n	n	n	n	n	n	n	n	n	n
G441424096	MZ	55	m	a	3	b	a	1	3	420	n	n	n	n	y	a	31.7	97	123	77	80	5.06	6.1	1.045	379.8	1.1	4.03	4.4	126.063	5	6.96	n	n	n	n	n	n	n	n	n	n	n	n	n	n	n	n	n	n
G441284240	ZQ	62	m	a	3	b	a	4	3	540	n	n	n	n	n	a	24.5	73.9	152	88	91	5.485	5.88	1.225	438.5	1.8	3.23	4.8	155.805	30	8.93	n	n	n	n	n	n	n	n	n	n	n	n	n	n	n	n	n	n
G445302073	YF	51	f	a	4	d	h	4	3	540	n	n	y	y	y	a	18	61.15	107	78	104	5.15	5.72	0.6	438.35	2.38	3.33	NA	130.443	11	6.81	n	n	n	n	n	n	n	n	n	n	n	y	n	n	y	n	y	n
G440305128	SZ	68	m	a	6	b	l	4	1	360	n	n	n	n	y	a	24.3	85.85	125	83	79	8.53	5.42	1.425	308.15	0.98	3.4	6.9	141.88	42	4.2	n	y	n	n	n	n	n	n	y	n	n	n	n	n	n	n	y	n
G440305666	SZ	45	m	a	7	b	f	4	1	390	n	y	n	y	n	a	26.1	83.35	118	81	81	5.55	6.66	1.345	399.1	1.04	4.19	5.1	173.707	32	4.07	n	n	n	n	n	n	n	n	n	n	n	y	n	n	n	n	n	n
G440981387	MM	83	m	a	2	d	a	4	3	480	n	n	n	n	n	a	18.9	72.5	146	72	65	5.63	5.175	0.755	278.65	1.68	3.2	4.9	126.69	5	7.23	n	n	n	n	n	n	n	n	n	n	n	n	n	n	n	n	n	n
G441424285	MZ	58	m	a	5	b	a	1	2	480	n	n	n	n	n	a	24.7	88	152	95	77	9.03	7.23	4.775	426.6	1.15	3.24	5.8	102.218	9	6.27	n	n	n	n	n	n	n	n	n	n	n	y	n	n	n	n	n	n
G440883211	ZJ	49	f	b	4	b	j	4	3	360	n	n	y	n	n	a	27.5	83.25	130	73	83	4.47	4.92	0.835	294.85	1.1	3.3	5.5	130.571	8	3.25	n	n	n	n	n	n	n	n	n	n	n	n	n	n	n	n	n	n
G440282330	SG	54	m	a	4	b	a	1	1	450	n	n	n	n	y	a	25.3	91.05	122	67	79	5.39	5.675	1.83	251.95	1.18	3.41	5.3	144.444	17	4.61	n	n	n	n	n	n	n	n	n	n	n	n	n	n	n	n	n	n
G440104436	GZ	58	f	a	5	b	l	4	3	510	n	n	n	n	n	a	23.3	73.3	117	70	74	4.74	6.52	0.825	344.65	1.38	2.78	4	139.154	10	4.89	n	n	n	n	n	n	n	n	n	n	n	n	n	n	n	n	n	n
G441284487	ZQ	75	m	a	4	b	b	4	3	330	n	n	n	n	n	a	24.5	84.65	146	75	66	4.245	4.895	0.81	374.1	0.93	2.5	5.1	134.644	17	7.62	n	n	n	n	n	n	n	n	n	n	n	n	n	n	n	n	n	n
G440205113	SG	45	m	a	2	b	c	1	1	240	n	n	n	n	n	a	21.2	75.95	124	74	65	5.215	4.635	0.64	287.35	1.37	2.33	5.1	171.698	14	5.39	n	n	n	n	n	n	n	n	n	n	n	n	n	n	n	n	n	n
G441502106	SW	58	f	a	1	b	k	4	3	420	n	n	n	n	n	a	23.3	85.5	108	67	85	4.965	5.625	0.64	164.2	1.15	2.41	NA	124.464	18	6.01	n	n	n	n	n	n	n	n	n	n	n	n	n	n	n	n	n	n
G441284418	ZQ	83	m	a	1	b	l	4	1	540	n	n	n	n	n	a	18.1	74.3	185	72	80	5.67	4.26	0.59	667.55	1.18	1.58	5.6	153.184	21	11.03	n	n	n	n	n	n	n	n	n	n	n	n	n	n	n	n	n	n
G445302127	YF	54	f	a	3	b	a	4	3	420	n	n	n	y	n	a	23.4	80.45	173	100	64	5.675	6.45	1.115	294.75	1.45	3.37	NA	155.904	13	6.24	n	n	n	n	n	n	n	n	n	n	n	y	n	n	n	n	n	n
G440606283	FS	65	m	a	3	b	h	3	1	450	n	n	y	n	n	a	22.2	82.6	118	74	46	4.75	4.21	0.82	429.85	2.18	3.51	3.6	152.015	13	7.73	n	n	n	n	n	n	n	n	n	n	n	n	n	n	n	n	n	n
G440305528	SZ	41	m	a	5	b	c	1	1	540	n	n	n	n	n	a	26.4	90.95	120	73	65	4.855	5.005	4.745	564.55	0.7	3.76	5.1	149.145	70	4.06	n	n	n	n	n	n	n	n	n	n	n	n	n	n	n	n	n	n
G445224488	JY	48	m	a	2	b	a	4	3	600	n	n	n	n	n	a	25.6	95	138	91	90	8.005	4.955	4.21	620.65	0.9	3.2	6	177.778	113	4.78	NA	y	n	n	n	n	n	n	n	n	n	n	n	n	n	n	n	n
G440205519	SG	56	m	a	5	b	f	1	1	480	n	n	y	y	y	a	22.4	87.1	138	95	88	5.57	5.635	1	470.75	1.23	4.7	5	145.714	15	4.28	n	n	n	n	n	n	n	n	n	n	n	y	y	n	n	n	n	n
G441502335	SW	44	f	a	5	b	k	4	3	480	n	n	n	n	y	a	21.4	70.95	91	51	77	5.015	5.99	0.715	236	1.95	2.73	NA	128.452	27	4.24	n	n	n	n	n	n	n	n	n	n	n	n	n	n	n	n	n	n
G445224538	JY	44	f	a	2	b	a	4	3	480	n	n	y	y	n	a	19	69.5	112	67	80	4.45	5.24	0.515	179.5	1.74	2.28	4.4	142.688	17	3.65	n	n	n	n	n	n	n	n	n	n	n	y	n	n	n	n	n	n
G441284104	ZQ	50	f	a	3	b	h	4	3	600	n	n	n	n	n	a	23.2	77.8	135	80	69	5.61	6.165	1.215	310.55	1.46	4.63	4.6	155.535	12	5.79	n	n	n	n	n	n	n	n	n	n	n	n	n	n	n	n	n	n
G440282537	SG	55	m	a	5	b	a	1	1	480	n	n	n	n	n	a	22.3	75.35	131	79	80	5.305	5.855	0.95	298.5	1.34	3.3	5.7	163.688	13	6.64	n	n	n	n	n	n	n	n	n	n	n	n	n	n	n	n	n	n
G440981485	MM	61	m	a	3	b	h	3	3	480	n	n	n	n	n	a	23.7	92.9	146	113	95	NA	6.025	1.55	329.1	1.4	4.59	4.7	176.923	NA	NA	n	n	n	n	n	n	n	n	n	n	n	n	n	n	n	n	n	n
G441802082	QY	46	m	a	4	b	b	1	1	390	n	n	n	n	n	a	28.4	99.35	135	76	80	5.825	5.09	3.3	373.05	0.67	3.85	4.2	149.438	18	4.77	n	n	n	n	n	n	n	n	n	n	n	n	n	n	n	n	y	n
G440104424	GZ	73	f	a	5	b	l	4	3	420	n	n	n	n	n	a	21.6	74	143	68	69	5.825	4.94	3.665	294.65	0.82	2.82	4.6	136.397	31	4.05	n	n	n	n	n	n	n	n	n	n	n	n	n	n	n	n	n	y
G445302103	YF	28	m	a	5	b	f	1	1	480	n	n	n	n	n	a	23.4	84.95	121	74	88	4.865	5.59	2	459.4	0.99	3.79	NA	173.801	15	4.19	n	n	n	n	n	n	n	n	n	n	n	n	n	n	n	n	n	n
G441802373	QY	58	f	a	2	a	k	4	3	540	n	n	n	n	n	a	22.6	74.1	123	74	80	5.92	5.07	1.98	331.4	1.08	3.08	4	121.111	15	5.41	n	n	n	n	n	n	n	n	n	n	n	n	n	n	n	n	n	n
G441303515	HZ	51	f	a	2	b	b	4	3	300	n	n	n	y	n	a	21.7	78.8	138	81	61	5.265	4.69	0.75	463.75	0.76	1.93	4.3	149.023	16	6.91	n	n	n	n	n	n	n	n	n	n	n	n	n	n	n	n	n	n
G440883203	ZJ	49	m	a	1	b	b	3	3	360	n	n	n	n	n	a	23.8	81.9	124	83	65	5.31	5.7	1.43	446.6	1.38	3.36	5.3	164.641	18	6.08	n	n	n	n	n	n	n	n	n	n	n	n	n	n	n	n	n	n
G440104453	GZ	50	m	a	5	b	f	4	3	540	n	n	n	n	n	a	18.9	68.8	107	64	85	5.44	5.27	1.02	347.15	1.61	3.39	4.5	154.275	13	3.96	n	n	n	n	n	n	n	n	n	n	n	n	n	n	n	n	n	n
G440606359	FS	25	m	a	5	a	e	4	1	420	n	n	n	n	n	a	21.7	78.15	111	62	67	4.72	3.43	1.165	484.35	1.15	1.75	4.9	157.587	11	4.87	n	n	n	n	n	n	n	n	n	n	n	n	n	n	n	n	n	n
G440305346	SZ	28	m	a	7	b	f	4	1	450	n	n	n	n	n	a	21.3	79.95	125	83	72	5.255	6.205	4.22	339.5	0.84	4.83	4.4	122.881	41	6.3	n	n	n	n	n	n	n	n	n	n	n	n	n	n	n	n	n	n
G440282066	SG	66	m	a	2	a	a	1	1	600	y	y	n	n	n	a	25.5	87.75	179	96	78	6.665	5.525	4.955	495.4	0.76	4.03	5	161.059	20	6.96	n	n	n	n	n	n	n	n	n	n	n	n	n	n	n	n	n	n
G440305622	SZ	63	f	a	4	b	l	4	3	480	n	n	y	n	n	a	29.1	97.8	161	87	69	5.72	5.02	1.795	362.05	0.93	3.02	5.8	129.487	12	6.77	n	n	y	n	n	n	n	n	y	n	n	n	n	n	n	n	n	n
G440883176	ZJ	62	m	a	2	b	h	4	3	360	n	y	n	n	n	a	25.8	87.8	118	74	82	5.67	5.25	2.33	262.05	0.99	3.03	5.6	127.593	21	5.16	n	n	n	n	n	n	n	n	n	n	n	n	n	n	n	n	n	n
G445302537	YF	40	m	a	1	a	a	4	3	540	n	n	n	n	n	a	30.3	99.1	160	98	99	6.35	4.845	2.475	516.25	0.89	3.66	NA	113.636	66	6.17	n	n	n	n	n	n	n	n	n	n	n	n	n	n	n	n	n	n
G441284064	ZQ	48	m	a	3	b	b	1	1	360	n	n	n	n	n	a	23.5	93.5	177	93	88	5.865	6.16	2.62	410.35	1.19	4.07	5.3	152.552	16	8	n	n	n	n	n	n	n	n	n	n	n	n	n	n	n	n	n	n
G440305454	SZ	60	f	a	4	b	l	4	3	480	n	n	y	n	n	a	23.2	80	129	72	68	5.57	5.15	0.53	263.3	2.24	2.99	5.8	142.241	16	6.12	n	n	n	n	n	n	n	n	n	n	n	n	n	n	n	n	n	y
G440883578	ZJ	35	f	a	2	b	k	4	3	360	n	n	n	y	y	a	25.5	82	106	65	83	4.265	5.74	0.46	402.55	2	2.31	4.9	118.564	14	4.23	n	n	n	n	n	n	n	n	n	n	n	n	n	n	n	n	n	n
G440282581	SG	45	m	a	3	e	a	3	3	540	n	n	n	n	n	a	25.5	89.35	145	83	95	7.06	4.515	1.25	469.85	0.89	3.14	5.2	169.011	41	5	n	n	n	n	n	n	n	n	n	n	n	n	n	n	n	n	n	n
G440981429	MM	50	f	b	2	b	k	4	1	360	n	n	y	n	n	a	19.2	72.3	126	73	90	5.31	4.92	0.74	245.5	1.6	2.64	4.4	137.782	NA	NA	n	n	n	n	n	n	n	n	n	n	n	n	n	n	n	n	n	n
G440305392	SZ	40	m	a	5	b	c	4	1	450	n	n	n	n	n	a	25.6	84.7	135	73	69	5.09	5.52	1.46	367.4	0.99	3.5	4.5	174.153	55	5.42	n	n	n	n	n	n	n	n	n	n	n	n	n	n	n	n	n	n
G441424120	MZ	50	m	a	2	b	b	1	3	600	n	n	n	y	y	a	23.6	79.5	131	83	63	10.29	6.25	4.81	237.2	1	3.69	7.4	91.128	15	5.49	n	y	n	n	n	n	n	n	n	n	n	y	n	n	n	n	y	n
G441284269	ZQ	40	f	a	4	b	a	4	1	600	n	n	n	n	n	a	20.6	67.3	126	84	69	4.09	5.78	2.035	313.25	1.26	3.95	4.1	120.037	20	5.2	n	n	n	n	n	n	n	n	n	n	n	n	n	n	n	n	n	n
G440282407	SG	42	f	a	3	b	h	4	3	420	n	n	n	n	n	a	22.8	69.55	163	106	83	5.2179	4.92	0.53	196.75	2.32	1.17	4.7	141.923	22	5.27	n	n	n	n	n	n	n	n	n	n	n	n	n	n	n	n	n	n
G441424284	MZ	53	f	a	6	b	k	4	1	480	n	n	n	n	n	i	22.5	90.5	NA	NA	NA	6.39	6.82	1.05	312.6	1.4	4.59	5	105.915	9	8.31	n	n	n	n	n	n	n	n	n	n	n	n	n	n	n	n	n	n
G445302202	YF	42	f	a	2	b	h	4	3	480	n	n	n	n	n	a	26.6	85.4	106	69	78	5.885	4.8	1.24	406.95	1.01	2.78	NA	132.593	15	5.56	n	n	n	n	n	n	n	n	n	n	n	n	n	n	n	n	n	n
G440104333	GZ	62	f	a	4	b	l	4	3	300	n	n	n	n	n	a	23.6	77.8	139	64	68	4.865	3.92	0.92	441.2	0.7	2.54	6.2	125.641	10	4.99	n	y	n	n	n	n	n	n	n	n	n	n	n	n	n	n	n	y
G440282169	SG	50	m	a	4	b	a	1	1	480	n	n	n	n	y	a	25.8	89.1	156	96	79	4.59	5.415	1.305	320.8	1.2	3.55	4.6	173.016	23	4.91	n	n	y	n	n	n	n	n	n	n	n	n	n	n	n	n	n	n
G441502372	SW	60	f	a	3	b	k	4	3	540	n	n	y	n	n	a	28.1	92.35	150	80	92	6.14	6.08	1.285	434.55	1.23	4.95	NA	135.47	20	5.72	n	n	n	n	n	n	n	n	n	n	n	y	n	n	n	n	n	n
G440205145	SG	45	m	a	4	b	h	2	1	420	n	n	n	y	n	a	22.1	80.1	151	93	70	4.6	5.98	2.465	393.85	1.35	4.38	5.2	131.698	36	2.64	n	n	n	n	n	n	n	n	n	n	n	n	n	n	n	n	n	n
G441802626	QY	53	f	a	3	b	h	4	3	450	n	n	y	n	n	a	21.1	70.4	136	75	62	4.635	5.91	0.67	184.85	1.39	2.73	NA	133.271	21	5.22	n	n	n	n	n	n	n	n	n	n	n	n	n	n	n	n	n	n
G445302384	YF	64	m	a	3	b	h	4	1	480	n	n	n	n	n	a	20.8	78.4	131	73	68	5.33	4.9	1.25	268.5	0.83	3.3	NA	147.89	17	7.64	n	n	n	n	n	n	n	n	n	n	n	n	n	n	n	n	n	n
G440883337	ZJ	63	m	a	3	b	a	4	1	450	n	n	y	y	n	a	21.5	76	152	89	78	6.065	5.35	0.495	362.1	1.97	2.1	5.5	146.604	19	6.18	n	n	n	NA	n	n	n	n	n	n	NA	n	n	n	n	n	n	n
G440282501	SG	84	f	a	1	d	k	4	3	600	n	y	n	n	n	a	17.3	58.1	137	80	104	5.7286	4.445	1.195	339	1.03	2.89	4.7	148.321	19	4.94	n	n	n	n	n	n	n	n	n	n	n	n	n	n	n	n	n	n
G445224398	JY	66	f	a	1	b	a	4	3	780	n	n	n	n	n	a	15.2	68.8	144	92	128	22.385	6.11	1.6	284.3	0.88	3.62	13.1	94.424	14	5.71	n	n	n	n	n	n	n	n	n	n	n	n	n	n	n	n	n	n
G440104359	GZ	65	m	a	4	b	l	3	3	450	n	y	y	y	n	a	22.5	80.95	126	86	75	4.335	3.775	0.77	285.25	0.81	1.06	5.5	154.945	3	4.2	n	n	n	n	n	n	n	n	n	n	n	y	n	n	n	n	n	n
G441802389	QY	63	f	a	2	b	k	4	1	540	n	n	n	n	n	a	21.5	78.55	155	90	88	8.5	6.07	0.95	257.15	1.49	4.38	4.3	158.396	21	5.09	n	n	n	n	n	n	n	n	n	n	n	n	n	n	n	n	n	n
G440981517	MM	38	f	a	4	b	k	4	3	420	n	n	n	n	n	a	19.7	67.3	122	73	85	5.21	5.595	0.75	309.2	1.93	3.23	4.2	146.496	NA	NA	n	n	n	n	n	n	n	n	n	n	n	n	n	n	n	n	n	n
G445224060	JY	19	f	a	4	a	c	4	2	600	n	n	n	n	n	a	20.2	65	105	72	96	4.795	4.25	0.97	326.65	1.06	2.41	4.2	129.6	20	3.69	n	n	n	n	n	n	n	n	n	n	n	n	n	n	n	n	n	n
G440981391	MM	60	m	a	2	b	g	4	1	480	n	n	n	n	n	a	22	73.1	140	80	75	6.305	6.33	1.42	341.3	1.74	4.18	5.1	146.101	11	7.11	n	n	n	n	n	n	n	n	n	n	n	n	n	n	n	n	y	n
G445224304	JY	69	m	a	2	b	k	4	3	360	n	n	y	n	n	a	28.7	98.05	140	88	85	4.995	5.515	0.875	409.5	1.12	2.86	4.6	140.248	19	5.55	n	n	n	n	n	n	n	n	n	n	n	n	n	n	n	n	NA	n
G440981480	MM	60	f	a	3	b	a	4	3	480	n	n	n	n	n	a	21	68.5	125	70	93	5.155	4.15	0.5	250.85	1.27	2.43	4.4	134.188	15	7.08	n	n	n	n	n	n	n	n	n	n	n	n	n	n	n	n	n	n
G445224232	JY	46	f	a	1	b	k	4	3	480	n	n	n	n	n	a	30	97.5	131	80	80	5.31	5.07	0.805	273.25	1.6	3.91	5.2	149.288	19	4.58	n	n	n	n	n	n	n	n	n	n	n	n	n	n	n	n	n	n
G441424189	MZ	52	f	a	3	b	k	4	3	480	n	n	n	n	n	a	24.5	73.5	135	73	86	6.13	5.795	1.46	210.7	1.52	5.72	4.9	90.388	9	4.63	n	n	n	n	n	n	n	n	n	n	n	n	n	n	n	n	n	n
G440305373	SZ	59	f	a	5	b	k	4	1	390	n	n	n	n	n	a	20.9	72.5	128	86	76	8.515	5.555	1.58	180.3	1.27	4.14	6.7	135.593	10	3.33	n	y	n	n	n	n	n	n	n	n	n	n	n	n	n	n	n	n
G440883357	ZJ	51	f	a	3	b	b	4	3	420	n	n	n	n	n	a	28.1	79.7	134	85	70	6.465	6.22	0.98	266.9	1.38	3.96	5.7	150.566	21	7.61	n	n	n	n	n	n	n	n	n	n	n	n	n	n	n	n	n	n
G441802624	QY	19	m	a	5	a	j	4	2	600	n	n	n	n	n	a	22.1	71.15	147	88	88	5.395	4.485	1.475	425.55	1.26	3.28	4	160.15	18	3.7	n	n	n	n	n	n	n	n	n	n	n	n	n	n	n	n	n	n
G440883032	ZJ	35	f	a	4	b	k	4	3	480	n	n	n	n	n	a	20.8	74.2	112	74	75	4.94	5.205	1	251.3	1.2	4.18	4.9	147.33	15	4.17	n	n	n	n	n	n	n	n	n	n	n	n	n	n	n	n	n	n
G440606618	FS	34	m	a	5	b	f	4	1	525	n	n	n	y	n	a	18.8	67.25	110	60	74	5.255	5.965	0.765	404.05	1.23	3.7	4	151.296	10	5.94	n	n	n	n	n	n	n	n	n	n	n	y	n	n	n	n	n	n
G440282038	SG	77	f	a	1	d	a	4	3	630	n	n	n	n	n	a	19.3	70.55	129	81	81	5.645	5.95	1.2	315.15	1.3	3.1	5.4	75.595	16	4.64	n	n	n	n	n	n	n	n	n	n	n	n	n	n	n	n	n	n
G441502351	SW	64	m	a	2	b	h	4	3	540	n	n	n	n	n	a	20.5	72.35	126	77	87	5.6	4.59	1.3	373.95	1.54	2.85	NA	138.889	13	5.98	n	n	n	n	n	n	n	n	n	n	n	n	n	n	n	n	n	n
G441424197	MZ	67	m	a	3	b	k	1	3	420	n	n	n	n	n	a	17.2	71.5	144	77	94	5.72	5.535	1.335	424.7	1.17	3.16	4.5	109.797	12	3.3	n	n	n	n	n	n	n	n	n	n	n	n	n	n	n	n	n	n
G440606307	FS	59	f	a	3	b	k	4	3	330	n	n	y	n	n	a	30.2	86.75	152	93	84	4.925	4.89	0.965	310.25	1.79	3.55	5.3	145.505	31	4.41	n	n	n	n	n	n	n	n	n	n	n	n	n	n	n	n	n	n
G440282517	SG	55	m	a	4	b	a	1	1	540	n	n	y	n	n	a	24.3	79.8	135	87	56	5.98	4.88	0.73	364.8	1.24	2.03	5	167.91	10	3.33	n	n	n	n	n	n	n	n	n	n	n	n	n	n	n	n	n	n
G441424406	MZ	78	f	a	4	b	f	4	2	480	n	n	n	n	n	a	23.3	87.5	159	67	87	8.065	7.29	1.545	287	1.44	4.91	5.7	95.194	6	3.76	NA	NA	NA	NA	NA	NA	NA	NA	NA	NA	NA	NA	NA	NA	NA	NA	NA	NA
G440282462	SG	52	f	a	2	b	a	4	3	450	n	n	y	n	n	a	23.9	71.25	119	78	79	5.9549	5.145	0.755	322.9	1.92	3.82	4.5	156.157	13	4.56	n	n	n	n	n	n	n	n	n	n	n	n	n	n	n	n	n	n
G441303444	HZ	35	m	a	4	b	h	1	1	360	n	n	n	n	n	a	35	117.1	130	87	75	5.93	5.18	4.74	530.85	0.64	2.82	4.9	175.327	36	5.08	n	n	n	n	n	n	n	n	n	n	n	n	n	n	n	n	n	n
G440104404	GZ	64	f	a	2	b	l	4	3	720	n	n	y	y	y	i	16	71	139	76	90	4.685	3.73	0.58	350.05	0.59	1.53	3.9	101.471	18	4.52	n	y	n	n	n	n	n	n	n	n	n	y	y	y	n	n	n	n
G440205211	SG	33	f	a	4	b	c	4	3	480	n	n	y	n	n	a	26.1	81.85	104	60	75	5.655	5.24	1.11	278.9	1.09	3.88	5.2	136.773	15	4.67	n	n	n	n	n	n	n	n	n	n	n	n	n	n	n	n	n	n
G440205495	SG	68	m	a	6	b	l	4	1	240	n	n	n	y	n	c	22.8	90.05	208	124	98	4.405	4.65	0.725	336.95	1.44	2.93	4.5	146.667	49	5.21	n	n	n	n	n	n	n	n	n	n	n	y	n	n	n	n	n	n
G445302253	YF	47	f	a	3	b	k	4	3	600	n	n	y	n	n	a	28.3	85.15	132	66	73	7.56	3.34	1.085	328.65	7	3.04	NA	109.963	10	7.39	n	n	n	n	n	n	n	n	n	n	n	n	n	n	n	n	n	n
G440305275	SZ	50	m	a	5	b	f	3	2	420	n	n	n	n	n	a	25	85	131	83	71	5.595	4.58	1.71	412.6	1.08	3.3	5.4	160.256	28	2.83	n	n	n	n	n	n	n	n	n	n	n	n	n	n	n	n	n	n
G441802134	QY	49	f	a	2	b	k	4	3	480	n	n	y	n	n	a	24.4	83.2	137	75	75	5.545	4.43	1	258	1.21	2.55	4.3	133.459	20	7.58	n	n	n	n	n	n	n	n	n	n	n	y	n	n	n	n	n	y
G440282491	SG	48	f	a	3	b	a	4	2	360	n	n	n	n	n	a	21.6	74.15	98	55	67	5.29	6.31	0.48	209.2	2.02	4.36	4.8	135.448	11	6.64	n	n	n	n	n	n	n	n	n	n	n	n	n	n	n	n	n	n
G440305072	SZ	54	m	a	7	b	c	4	1	480	n	n	y	n	n	a	21.7	84.1	113	77	73	8.915	5.27	3.365	349.75	0.87	2.22	6.3	166.949	28	4.39	n	y	y	n	n	n	n	n	n	n	n	n	n	n	n	n	n	y
G440282268	SG	59	m	a	3	b	a	1	3	460	n	y	y	y	n	a	19	63.15	102	64	76	6.25	3.92	1.125	399.25	1.07	2.99	5.7	177.969	9	5.25	n	n	n	n	n	n	n	n	n	n	n	n	n	n	n	n	n	n
G440282159	SG	27	f	a	2	b	a	4	2	540	n	n	n	n	n	a	28.6	96.05	145	87	71	4.355	4.65	0.34	337.35	0.83	1.7	4.6	137.739	9	5.31	n	n	n	n	n	n	n	n	n	n	n	n	n	n	n	n	n	n
G441424088	MZ	82	m	a	2	b	a	1	3	420	n	n	n	n	n	a	21.6	96	153	88	67	5.79	5.73	1.475	424.85	1.1	3.28	4.8	134.566	7	6.18	n	n	n	n	n	n	n	n	n	n	n	n	n	n	n	n	n	n
G441303623	HZ	62	m	a	3	b	k	1	1	300	n	n	n	y	n	a	23.8	81.3	124	65	71	5.42	6.215	0.97	482.4	1.15	4.35	4.6	179.527	12	8.42	n	n	n	n	n	n	n	n	n	n	n	y	n	n	n	n	n	n
G441502186	SW	35	f	a	2	b	k	NA	3	480	n	n	n	n	n	a	22.4	70.7	118	75	81	4.345	4.945	0.77	318.5	1.77	3.14	NA	125.751	18	5.08	n	n	n	n	n	n	n	n	n	n	n	n	n	n	n	n	n	n
G440305087	SZ	32	f	a	7	b	e	4	3	390	n	n	y	n	n	a	17.8	62.8	102	60	74	4.38	5.55	0.695	226.5	1.55	2.8	5	129.661	32	3.83	n	n	n	n	n	n	n	n	n	n	n	n	n	n	n	n	n	n
G441802370	QY	60	m	a	4	b	b	1	3	360	n	n	n	n	y	a	26.4	95.35	178	110	72	4.605	5.67	1.535	634.35	1.73	4.31	4.5	147.378	20	6.62	n	n	n	n	n	n	n	n	n	n	n	n	n	n	n	n	n	n
G440104565	GZ	79	f	a	4	d	k	4	3	360	n	n	y	n	n	a	24.2	90.8	157	58	68	4.81	5.645	1.005	602.1	1.3	3.74	4.4	114.498	10	11.12	n	n	n	n	n	n	n	n	n	n	n	n	n	n	n	n	n	n
G440282401	SG	69	m	a	2	d	j	1	2	510	n	y	n	y	y	a	31.8	90.1	130	83	72	5.365	5.12	0.775	427.55	1.38	2.75	5.4	172.692	32	5.35	n	n	n	n	n	n	n	n	n	n	n	n	n	n	n	n	y	n
G445224008	JY	65	f	a	1	b	k	4	1	420	n	n	n	n	n	a	28	98	138	89	72	5.455	4.335	1.21	425.35	1.34	3.87	4.3	142.8	12	5.13	n	n	n	n	n	n	n	n	n	n	n	n	n	n	n	n	n	n
G445302438	YF	63	f	a	2	b	k	4	3	480	n	n	n	y	n	a	23.5	78.9	173	97	103	8.91	2.99	20.81	498.55	5.57	10.94	NA	139.227	7	6.02	n	n	n	n	n	n	n	n	n	n	n	n	n	n	n	n	n	n
G440205377	SG	66	f	a	2	b	h	4	2	480	n	n	n	n	n	a	23.6	92.05	136	76	65	5.7	6.115	2.15	363.95	1.21	3.71	4.3	139.36	11	4.26	n	n	n	n	n	n	n	n	n	n	n	n	n	n	n	n	n	n
G440282518	SG	50	f	a	2	b	k	4	3	600	n	n	n	n	n	a	26.8	86.75	138	83	99	5.6729	5.965	1.745	248.4	1.33	4.55	4.7	146.455	15	3.63	n	n	n	n	n	n	n	n	n	n	n	n	n	n	n	n	n	n
G440606532	FS	30	m	a	6	b	h	4	1	300	n	n	n	y	n	a	24.6	79.35	109	69	75	5.215	5.615	1.33	450.1	0.7	2.49	4.2	169.101	18	8.64	n	n	n	n	n	n	n	n	n	n	n	y	n	n	n	n	n	n
G440305236	SZ	26	m	a	5	b	e	1	1	420	n	n	n	n	n	a	26.3	85.9	125	74	80	6.32	4.205	5.235	349.4	0.6	2.12	4.7	175.641	48	3.68	n	n	n	n	n	n	n	n	n	n	n	n	n	n	n	n	n	n
G440205241	SG	62	f	a	3	b	h	4	2	480	n	n	y	n	n	a	28.4	92.05	121	74	66	6.16	6.285	1.555	215.05	1.01	4.08	4.5	141.055	4	4.61	n	n	n	n	n	n	n	n	n	n	n	n	n	n	n	n	n	n
G440282142	SG	53	m	a	4	b	c	2	1	480	n	n	n	n	n	a	31.5	105.25	143	87	76	4.255	5.1	1.255	415.4	0.93	3.07	4.3	166.985	5	5.46	n	n	n	n	n	n	n	n	n	n	n	n	n	n	n	n	n	n
G440305625	SZ	37	m	a	8	b	f	4	2	420	n	n	n	n	y	a	24.6	90.95	150	99	82	4.525	5.53	1.63	279.85	0.88	2.68	5	141.88	13	4.24	n	n	n	n	n	n	n	n	n	n	n	n	n	n	n	n	n	n
G440883446	ZJ	72	m	a	2	b	a	4	3	480	n	n	n	n	n	a	24.2	86.6	192	104	60	5.345	5.67	0.665	368.6	1.34	3.65	5.8	139.619	12	5.32	n	n	n	n	n	n	n	n	n	n	n	n	n	n	n	n	n	n
G445302321	YF	53	f	a	4	b	a	4	1	420	n	n	y	n	n	a	21.9	73.9	128	70	61	4.49	7.495	0.77	239.6	1.81	2.86	NA	123.204	17	4.72	n	n	n	n	n	n	n	n	n	n	n	y	n	n	n	n	n	y
G445224444	JY	52	f	a	1	b	k	4	3	360	n	n	n	y	n	a	20.9	85	106	74	72	5.215	5.235	0.51	272.15	1.19	2.7	5	114.063	22	4.43	n	n	n	n	n	n	n	n	n	n	n	n	n	n	n	n	n	n
G441303256	HZ	82	m	a	1	b	k	1	3	600	n	n	n	y	y	a	28.1	102	150	67	64	5.095	5.775	1.145	231.75	1	2.93	4.2	160.833	4	3.86	n	n	n	n	n	n	n	n	n	n	n	y	n	n	n	n	n	n
G441303278	HZ	43	f	a	3	b	b	4	3	410	n	n	n	n	n	a	16.7	55.9	129	85	86	5.575	5.43	1.685	271.7	1.19	3.32	4.7	137.02	19	4.75	n	n	n	n	n	n	n	n	n	n	n	n	n	n	n	n	n	n
G440104226	GZ	42	f	a	4	b	c	4	1	450	n	n	n	n	n	a	23.6	77.7	121	67	70	5.015	5.235	0.945	248.95	1.78	3.05	4.6	141.144	10	4.86	n	n	n	n	n	n	n	n	n	n	n	n	n	n	n	n	n	n
G441802407	QY	27	m	b	4	a	h	1	3	600	n	n	n	n	n	a	35.6	100.7	134	94	77	4.635	4.45	0.93	388.85	0.75	2.65	4.1	158.614	24	5.4	n	n	n	n	n	n	n	n	n	n	n	n	n	n	n	n	n	n
G440606304	FS	34	f	a	7	b	f	4	3	480	n	n	y	y	n	a	20.1	65.2	110	76	83	5.14	4.17	0.45	312.6	1.56	2.59	4.1	128.676	12	3.19	n	n	n	n	n	n	n	n	n	n	n	n	n	n	n	n	n	n
G440883571	ZJ	80	f	a	1	d	j	3	3	420	y	y	y	y	n	a	23.2	77	155	64	40	4.235	4.47	1.355	380.55	1.1	2.54	4.7	113.66	6	6.47	n	n	n	n	n	n	n	n	n	n	n	n	n	n	n	n	n	n
G441802347	QY	51	f	a	2	b	k	4	2	420	n	n	n	n	n	a	25.1	77.85	121	81	74	5.305	6.035	2.055	230.35	1.1	3.31	4.3	139.139	20	3.92	n	n	n	n	n	n	n	n	n	n	n	n	n	n	n	n	n	n
G440305194	SZ	42	f	a	5	b	e	4	3	540	n	n	n	n	n	a	23.6	86	126	60	66	10.965	5.36	1.115	298.15	1.4	3.32	8.7	146.581	20	4.46	n	n	n	n	n	n	n	n	n	n	n	n	n	n	n	n	n	n
G440883314	ZJ	49	m	a	4	b	a	1	1	390	n	n	n	n	n	a	26.8	83.65	175	115	76	4.895	5.365	1.615	405.15	1	5.43	5.8	175.849	9	6.84	n	n	n	n	n	n	n	n	n	n	n	n	n	n	n	n	n	n
G445302179	YF	42	f	a	3	b	k	4	2	390	n	n	y	y	y	a	27.7	84.15	128	79	82	5.6	5.53	1.83	341.25	1.07	3.73	NA	145.488	16	3.57	n	n	n	n	n	n	n	n	n	n	n	y	n	n	n	n	y	n
G441802328	QY	48	f	a	2	b	c	4	3	360	n	n	y	n	y	a	27	96.25	151	96	68	5.705	4.49	0.415	278.3	0.93	2.18	4.9	149.627	16	4.65	n	n	n	n	n	n	n	n	n	n	n	n	n	n	n	n	n	n
G440205575	SG	46	f	a	5	b	c	4	3	480	n	n	y	n	n	a	23.3	74	156	107	91	5.44	5.37	2.225	280.1	1.02	3.63	3.8	143.879	28	3.64	n	n	n	n	n	n	n	n	n	n	n	n	n	n	n	n	n	n
G440305387	SZ	67	m	a	1	b	l	3	1	360	y	y	n	n	y	a	22.2	82.85	111	67	95	4.415	5.655	1.6	638.05	1.05	3.05	5.5	163.136	23	4.17	n	n	n	n	n	n	n	n	n	n	n	n	n	n	n	n	n	n
G441802395	QY	23	f	a	5	a	c	4	1	480	n	n	y	n	n	a	20.5	72	110	70	78	4.435	6.06	1.71	317.6	1.72	3.86	3.6	133.708	8	4.68	n	n	n	n	n	n	n	n	n	n	NA	n	n	n	n	n	n	n
G441802493	QY	24	f	a	4	b	j	4	1	420	n	n	n	n	n	a	19.6	58.05	107	68	82	4.895	5.67	0.61	235.75	1.86	3.34	5.1	123.346	2	3.89	n	n	n	n	n	n	n	n	n	n	n	n	n	n	n	n	n	n
G440205057	SG	46	f	a	3	b	a	4	3	420	n	n	n	n	n	a	24.4	84.4	104	63	62	5.185	4.6	0.82	237.25	1.46	2.93	5.3	132.331	7	4.29	n	n	n	n	n	n	n	n	n	n	n	n	n	n	n	n	n	n
G440282429	SG	51	m	a	4	b	a	1	3	420	n	n	n	n	n	a	26.3	84.15	145	84	60	5.1822	5.08	1.285	308.3	1.15	3.34	4.9	170.385	23	3.11	n	n	n	n	n	n	n	n	n	n	n	n	n	n	n	n	n	n
G440282382	SG	55	f	a	2	b	k	4	3	480	n	n	y	n	n	a	29.4	95.3	127	71	70	5.4211	4.195	0.83	407.8	1.27	2.51	4.6	140.192	11	4.35	n	n	n	n	n	n	n	n	n	n	n	n	n	n	n	n	n	n
G440282490	SG	73	f	a	1	d	l	4	1	510	n	n	n	n	n	a	24.1	84.35	157	80	85	6.0931	4.23	1.835	335	1	2.86	4.8	128.545	13	3.58	n	n	n	n	n	n	n	n	n	n	n	n	n	n	n	n	n	n
G441303418	HZ	29	f	a	6	b	f	4	3	510	n	n	n	y	n	a	19.1	59.4	117	81	128	5.735	6.115	0.905	333.8	1.57	2.37	5.3	148.743	7	5.02	n	n	n	n	n	n	n	n	n	n	n	y	n	n	n	n	n	n
G441284143	ZQ	35	m	a	4	b	h	1	1	480	n	n	n	n	n	a	18.9	68.1	98	62	85	5.3	6.31	1.11	295.35	1.79	3.53	5.3	153.672	29	3.35	n	n	n	n	n	n	n	n	n	n	n	n	n	n	n	n	n	n
G441303376	HZ	50	f	a	3	b	k	4	1	480	n	n	n	n	n	a	24.5	80	128	82	76	5.26	4.315	1.3	237.85	1.46	2.06	4.6	131.822	10	3.37	n	n	n	n	n	n	n	n	n	n	n	n	n	n	n	n	n	n
G440305475	SZ	64	m	a	4	b	l	4	3	360	n	n	n	n	n	a	24.2	78.35	141	84	68	5.025	4.48	0.685	450.45	1.01	2.44	5.6	154.31	21	4.75	n	n	n	n	n	n	n	n	n	n	n	n	n	n	n	n	n	n
G440282214	SG	31	m	a	3	a	a	1	1	360	n	n	n	n	n	a	29.9	95.55	138	82	78	4.585	5.105	0.745	348.55	1.29	3.62	5.2	138.506	17	3.65	n	n	n	n	n	n	n	n	n	n	n	n	n	n	n	n	n	n
G440981020	MM	47	m	a	2	b	a	1	3	480	n	n	n	y	n	a	20.2	79	115	70	70	4.56	6.455	1.345	305.05	1.13	5.06	4.7	162.642	14	4.96	n	n	n	n	n	n	n	n	n	n	n	n	n	n	n	n	n	n
G445302635	YF	49	m	a	4	b	h	4	3	240	n	n	n	y	y	a	16.8	74.5	114	73	83	5.395	3.28	1.715	464.75	1.61	4.3	NA	150	15	5.08	n	n	n	n	n	n	n	n	n	n	n	y	n	n	n	n	y	n
G441303500	HZ	52	m	a	4	b	b	1	1	420	n	n	n	n	y	a	24.9	80.1	133	88	88	5.62	5.585	2.29	463.9	0.99	4.42	5	162.65	55	7.57	n	n	n	n	n	n	n	n	n	n	n	n	n	n	n	n	y	n
G441802419	QY	35	m	a	4	b	b	1	2	480	n	n	n	y	y	a	20.2	73.1	120	74	69	5.085	3.76	0.76	377.35	1.25	2.25	3.9	152.799	13	4.45	n	n	n	n	n	n	n	n	n	n	NA	y	n	n	n	n	n	n
G441424192	MZ	61	f	a	1	b	k	4	3	480	n	n	n	n	n	a	23.2	74.5	171	92	72	6.05	5.775	2.325	217	1.47	4.4	4.7	109.797	11	4.47	n	n	n	n	n	n	n	n	n	n	n	n	n	n	n	n	n	n
G441802194	QY	64	m	a	2	b	k	1	3	600	n	n	n	y	n	a	29	89.4	134	76	84	5.85	4.275	6.125	484.6	0.44	3.71	4.9	142.153	14	4.95	n	n	n	n	n	n	n	n	n	n	n	y	n	n	n	n	n	n
G440981458	MM	45	f	a	2	b	a	4	3	540	n	n	n	y	n	a	24	73.8	112	78	81	5.45	5.065	0.95	241.4	1.09	3.36	5.1	139.515	NA	NA	n	n	n	n	n	n	n	n	n	n	n	n	n	n	n	n	n	n
G445224558	JY	64	f	a	1	d	k	4	3	480	n	n	n	n	n	a	24	86.35	144	84	69	5.75	4.44	0.655	263.75	1.36	2.03	5.6	123.32	36	3.36	n	n	n	n	n	n	n	n	n	n	n	n	n	n	n	n	n	n
G440205310	SG	35	m	a	7	b	f	4	2	480	n	n	y	n	n	a	24.3	84.55	125	79	69	5.57	5.125	2.04	480.65	0.89	3.68	4.2	163.774	9	5.71	n	n	n	n	n	n	n	n	n	n	n	n	n	n	n	n	n	n
G441424125	MZ	28	f	a	3	b	a	4	2	360	n	n	n	n	n	a	21.5	75.5	106	64	65	4.76	6.085	0.5	330.9	1.55	3.19	4.5	134.935	20	7.38	n	n	n	n	n	n	n	n	n	n	n	y	n	n	n	n	n	n
G440305219	SZ	35	f	a	5	b	f	4	1	420	n	n	n	n	n	a	20.4	66.8	117	73	72	5.48	5.09	1.1	228.95	1.58	4.27	5.3	140.171	7	3.3	n	n	n	n	n	n	n	n	n	n	n	n	n	n	n	n	n	n
G445224088	JY	67	m	a	2	b	a	1	2	420	n	n	n	y	n	a	23.6	89	182	93	65	5.265	5.02	2.325	726.4	0.95	3.25	4.3	134.4	16	5.32	n	n	n	n	n	n	n	n	n	n	n	y	n	n	n	n	n	y
G440205470	SG	54	f	a	3	b	h	4	3	420	n	n	y	n	y	a	20.3	76.55	129	77	77	5.63	6.59	1.16	235.8	2.02	6.02	4.4	114.689	14	5.08	n	n	n	n	n	n	n	n	n	n	n	n	n	n	n	n	y	n
G445302050	YF	47	m	a	4	b	h	4	3	480	n	n	n	n	n	a	24.8	86.05	128	85	55	4.8	4.11	0.86	402.95	0.91	2.78	NA	163.687	15	3.61	n	n	n	n	n	n	n	n	n	n	n	n	n	n	n	n	n	n
G441424513	MZ	50	f	a	4	b	a	4	3	420	n	n	n	n	n	a	26.4	78.5	120	66	73	6.165	5.27	1.04	276.2	1.29	3.16	4.6	127.357	17	5.01	n	n	n	n	n	n	n	n	n	n	n	n	n	n	n	n	n	n
G440981314	MM	52	f	a	4	b	a	4	3	480	n	n	n	n	n	a	18.2	68	91	50	84	4.635	5.32	0.545	150.35	1.48	3.08	4.6	138.262	22	4.74	n	n	n	n	n	n	n	n	n	n	n	n	n	n	n	n	n	n
G441424181	MZ	57	f	a	4	b	a	4	2	480	n	n	n	n	y	a	28.2	80.5	146	78	71	5.335	5.93	3.445	432.95	0.82	3.99	4.5	126.433	26	4.98	n	n	n	n	n	n	n	n	n	n	n	n	n	n	n	n	y	NA
G441424448	MZ	62	f	a	1	b	k	4	3	420	n	y	n	y	y	a	29.5	94	170	81	75	4.86	5.685	0.84	316.1	1.39	3.35	4.6	105.545	7	4.58	n	n	n	n	n	n	n	n	n	n	n	n	n	n	n	n	n	n
G440205135	SG	55	m	a	5	b	l	4	3	480	n	n	n	n	n	a	21.5	80.05	141	70	94	6.39	4.995	1.995	444.1	1.28	3.78	5.3	161.914	23	4.42	n	y	n	n	n	n	n	n	n	n	n	n	n	n	n	n	n	n
G440282617	SG	69	f	a	1	b	k	4	3	600	n	n	n	n	n	a	23.1	93.25	165	80	78	5.76	6.96	1.415	182.9	2.03	4.48	5.6	144.677	11	2.56	n	n	n	n	n	n	n	n	n	n	n	n	n	n	n	n	n	n
G440883074	ZJ	47	f	a	3	b	h	1	3	480	n	n	y	n	n	a	21.6	71.2	114	72	70	5.405	5.32	1.64	279.45	1.19	3.47	5.2	144.199	17	3.92	n	n	n	n	n	n	n	n	n	n	n	n	n	n	n	n	n	n
G440205253	SG	43	f	a	4	b	j	4	3	420	n	n	y	y	y	a	18.3	75	99	63	71	4.825	5.725	0.9	287.4	1.49	2.65	4.1	133.083	5	4.72	n	n	n	n	n	n	n	n	n	n	n	n	n	n	n	n	y	n
G445224382	JY	85	f	a	5	c	k	4	3	600	n	n	n	n	n	a	25	81.3	148	70	83	5.42	7.1	1.35	446.6	1.33	5.14	4.4	108.633	12	5.83	n	n	n	n	n	n	n	n	n	n	n	n	n	n	n	n	n	n
G440981455	MM	73	f	a	1	d	a	4	3	540	n	n	n	n	n	a	19.4	78.9	259	118	66	5.61	4.05	0.485	163.7	0.84	1.94	5.3	133.969	2	9.34	n	n	n	n	n	n	n	n	n	n	n	n	n	n	n	n	n	n
G440981470	MM	74	f	a	3	b	f	4	3	420	n	y	y	y	n	a	25.7	84.9	133	69	72	6.295	5.47	0.875	325.45	1.69	3.4	4.5	141.026	14	6.58	n	n	n	n	n	n	n	n	n	n	NA	y	n	n	n	n	n	y
G445224015	JY	53	m	a	3	b	h	1	1	420	n	n	n	n	n	a	27.4	93.5	116	76	76	6.465	8.645	2.665	521.5	1.37	7.72	4.6	140.8	28	5.01	n	n	n	n	n	n	n	n	n	n	n	n	n	n	n	n	n	n
G440606325	FS	37	f	a	5	b	b	4	2	540	n	n	n	y	n	a	18.7	68.35	114	74	92	4.82	4.525	0.655	218.85	1.67	2	5	100.183	13	3.07	n	n	n	n	n	n	n	n	n	n	n	n	n	n	n	n	y	n
G441424483	MZ	35	f	a	6	b	e	4	2	480	n	n	y	y	n	a	20.9	69.5	118	73	83	5.56	4.415	1.99	272	1.28	2.27	10.3	110.351	29	4.07	n	n	n	n	n	n	n	n	n	n	n	y	n	n	n	n	n	n
G440606398	FS	66	f	a	4	b	k	4	3	480	n	n	y	y	n	a	23.5	83.9	153	85	61	4.995	4.25	1.045	326.9	1.17	3.98	5.3	151.371	8	5.16	n	n	n	n	n	n	n	n	n	n	n	n	n	n	n	n	n	n
G441284325	ZQ	59	f	a	1	d	k	4	3	540	n	n	n	n	n	a	19.4	74.5	153	84	77	7.445	5.365	1.595	223.45	1.66	4.64	6	144.569	15	7.48	n	n	n	n	n	n	n	n	n	n	n	n	n	n	n	n	n	n
G445302260	YF	66	m	a	4	b	h	1	2	210	n	n	n	n	n	a	23.2	78.85	122	66	62	5.465	5.375	1.365	373.85	1.18	3.48	NA	150.738	23	6.89	n	n	n	n	n	n	n	n	n	n	n	n	n	n	n	n	n	NA
G440305155	SZ	32	f	a	7	b	f	4	2	510	n	n	y	n	n	a	24.4	79.8	109	71	86	5.225	4.96	0.645	260.15	1.57	3.3	5.1	130.342	22	3.57	n	n	n	n	n	n	n	n	n	n	NA	n	n	n	n	n	n	n
G440104350	GZ	26	f	a	6	a	c	4	3	480	n	n	n	n	n	a	22.8	74.2	98	65	71	4.955	4.8	0.775	282.35	1.39	2.03	4.2	126.095	14	4.59	n	n	n	n	n	n	n	n	n	n	n	n	n	n	n	n	n	n
G440205307	SG	49	f	a	6	b	f	4	1	480	n	n	y	y	n	a	26.4	79.95	153	97	94	5.275	5.055	0.63	323.5	0.99	2.4	4.4	147.925	21	5.35	n	n	n	n	n	n	n	n	n	n	n	y	n	n	n	n	n	n
G441424158	MZ	29	m	a	3	b	a	4	3	420	n	n	n	y	n	a	23.4	74.5	121	76	75	6.915	5.665	7.185	405.65	0.59	3.16	4.6	135.86	32	6.99	n	n	n	n	n	n	n	n	n	n	n	n	n	n	n	n	n	n
G440883190	ZJ	31	m	a	3	a	c	4	1	540	n	n	n	n	y	a	22.8	88.35	132	97	82	4.815	4.735	1.46	427.85	1.3	2.51	5.6	131.852	31	5.21	n	n	n	n	n	n	n	n	n	n	n	n	n	n	n	n	n	n
G440981202	MM	45	m	a	3	b	a	1	3	480	n	n	n	y	n	a	17.4	71.5	117	70	80	6.26	6.035	1.95	341.2	1.3	5.16	4.4	172.128	NA	NA	n	n	n	n	n	n	n	n	n	n	NA	y	n	n	n	n	n	n
G440981166	MM	58	f	a	4	b	k	4	3	540	n	n	n	n	n	a	24.8	84.5	146	71	80	16.915	4.87	1.89	249.4	1.05	3.35	10.3	146.154	18	4.21	n	n	n	NA	n	n	n	n	n	n	n	n	n	n	n	n	n	n
G441303524	HZ	24	f	a	7	a	f	4	1	420	n	n	n	n	n	a	20.5	64.7	118	78	82	4.575	4.17	0.51	349.9	1.07	1.24	4.4	139.404	6	3.23	n	n	n	n	n	n	n	n	n	n	n	n	n	n	n	n	n	n
G445224485	JY	49	f	a	2	b	a	4	3	510	n	n	n	n	n	a	18.3	68.1	130	78	102	4.965	4.38	0.545	204.05	1.37	1.58	4.9	94.965	17	2.86	n	n	n	n	n	n	n	n	n	n	n	y	n	n	n	n	n	n
G440205596	SG	60	m	a	5	b	a	1	1	480	n	n	n	n	n	a	22.9	83.05	144	82	62	6.455	4.39	1.135	413.05	1.26	2.39	4	133.837	15	3.6	n	n	n	n	n	n	n	n	n	n	n	n	n	n	n	n	n	n
G440606372	FS	52	m	a	4	b	d	3	1	480	n	y	y	y	n	a	26.2	96.65	144	99	65	4.93	3.91	1.01	442.55	0.88	3.16	5.1	150.459	9	5.04	n	n	n	n	n	n	n	n	n	n	n	n	n	n	n	n	n	n
G440205506	SG	56	m	a	4	b	a	3	1	510	n	n	n	n	n	a	24.1	89.05	120	79	80	4.925	4.375	3.005	502.9	0.73	2.85	4.3	142.803	40	4.48	n	n	n	n	n	n	n	n	n	n	n	n	n	n	n	n	n	n
G441502258	SW	25	f	a	3	b	k	4	3	480	n	n	n	n	n	a	29	96.15	124	71	59	5.01	4.33	0.935	261.2	0.87	3.25	NA	105.439	14	3.65	n	n	n	n	n	n	n	n	n	n	n	n	n	n	n	n	n	n
G441284429	ZQ	55	m	a	5	b	d	4	3	510	n	n	n	n	n	a	21.2	77.4	141	86	84	4.87	6.155	1.16	317.95	1.26	3.76	5.4	150.933	17	5.62	n	n	n	n	n	n	n	n	n	n	n	n	n	n	n	n	n	n
G441303520	HZ	34	m	a	7	b	h	4	1	480	n	n	n	n	n	a	21.5	68.2	116	71	74	5.185	4.89	0.815	435.85	1.68	2.96	4.3	151.707	12	8.03	n	n	n	n	n	n	n	n	n	n	n	n	n	n	n	n	n	n
G440282347	SG	74	f	a	1	d	k	4	3	540	n	n	n	n	n	a	24.9	78.8	168	84	86	5.77	4.97	1.895	283.65	1.36	4.1	5.8	142.308	13	2.8	n	n	n	n	n	n	n	n	n	n	n	n	n	n	n	n	n	n
G440104553	GZ	74	m	a	3	b	l	1	3	600	n	n	n	n	n	a	16.6	67.8	139	78	100	5.5	4.955	1.04	475.75	1.93	3.38	4.3	161.896	7	5.15	n	n	n	n	n	n	n	n	n	n	n	n	n	n	n	n	n	n
G440282448	SG	76	f	a	1	b	k	4	3	480	n	n	y	n	y	a	25.2	82.3	134	83	95	6.49	5.08	0.445	344.85	1.59	2.62	4.6	140.672	10	6.47	n	n	n	n	n	n	n	n	n	n	n	n	n	n	n	n	y	n
G441424203	MZ	57	m	a	4	b	k	4	3	480	n	n	n	y	y	a	28.8	92	146	94	80	6.045	8.085	0.67	360.7	1.38	2.75	4.6	117.56	49	4.9	n	n	n	n	n	n	n	n	n	n	n	n	n	n	n	n	n	n
G440883168	ZJ	67	m	a	3	b	l	3	3	420	n	n	y	n	n	a	23.2	85.25	150	93	72	4.105	5.555	1.22	357.15	0.86	3.74	4.5	150	14	5.08	n	n	n	n	n	n	n	n	n	n	n	n	n	n	n	n	n	n
G440883148	ZJ	60	f	a	2	b	c	4	3	NA	n	n	y	n	n	a	25.3	85.45	126	81	72	6.175	6.08	1	418.85	1.44	3.84	6.6	125.37	14	6.28	n	n	n	n	n	n	n	n	n	n	n	n	n	n	n	n	n	n
G440282445	SG	54	m	a	5	b	k	1	3	390	n	n	y	n	n	a	NA	NA	125	79	71	NA	NA	NA	NA	NA	NA	NA	NA	NA	NA	n	n	n	n	n	n	n	n	n	n	n	n	n	n	n	n	n	n
G441284301	ZQ	62	m	a	3	b	a	1	3	480	n	n	n	n	n	a	27.3	96.7	158	103	85	4.625	4.11	1.21	479.7	2.05	1.8	4.6	176.923	40	5.82	n	n	n	n	n	n	n	n	n	n	NA	y	n	n	n	n	n	n
G441802354	QY	46	m	a	3	b	h	1	1	480	n	n	n	n	n	a	23.7	88.1	132	84	84	5.745	5.705	1.795	276.2	1.13	3.41	3.7	155.926	14	4.68	n	n	n	n	n	n	n	n	n	n	n	y	n	n	n	n	n	n
G440282363	SG	68	m	a	3	b	a	4	1	480	n	n	n	n	n	a	23.5	79.45	121	80	91	5.4452	4.97	1.09	293.55	1.2	3.29	4.7	150.192	11	3.54	n	n	n	n	n	n	n	n	n	n	n	n	n	n	n	n	n	n
G440104385	GZ	43	m	a	5	b	d	4	2	420	n	n	n	n	n	a	25.6	90.1	128	85	74	5.71	5.365	1.305	389.3	1.1	3.24	4.5	156.985	33	3.99	n	n	n	n	n	n	n	n	n	n	n	n	n	n	n	n	n	n
G440282201	SG	26	f	a	4	b	a	4	1	600	n	n	n	n	n	a	18.9	70.65	91	57	92	4.87	5.82	1.81	372.9	0.93	4.55	3.9	85.824	8	4.76	n	n	n	n	n	n	n	n	n	n	n	n	n	n	n	n	n	n
G441303246	HZ	66	m	a	3	b	a	3	3	480	n	n	n	n	n	a	20.3	70.2	125	78	76	4.975	5.26	0.695	396.4	1.66	2.6	4.4	133.195	17	6.89	n	n	n	n	n	n	n	n	n	n	n	n	n	n	n	n	n	n
G445224213	JY	52	f	a	1	b	k	4	3	420	n	n	n	n	n	a	24.4	79.95	137	89	79	6.21	5.85	1.145	206.45	1.15	2.56	5.2	92.171	13	3.73	n	n	n	n	n	n	n	n	n	n	n	n	n	n	n	n	n	n
G440883080	ZJ	82	m	a	2	b	a	3	3	390	n	n	n	n	n	a	25.4	88	184	92	87	4.575	4.98	0.685	476.9	1.5	3.62	4.6	126.335	12	5.5	n	n	n	n	n	n	n	n	n	n	n	n	n	n	n	n	n	n
G440205245	SG	67	m	a	4	b	l	4	2	360	n	n	y	n	n	a	24.2	78.05	157	85	81	6.18	4.835	2.02	420.15	0.8	3.69	4.6	154.511	19	4.8	n	n	n	n	n	n	n	n	n	n	n	n	n	n	n	n	n	n
G441284358	ZQ	65	f	a	3	b	a	4	3	480	n	n	n	n	n	a	23.5	78.45	133	87	65	4.95	5.695	0.945	288.45	1.3	3.75	4.8	64.552	11	6.2	n	n	n	n	n	n	n	n	n	n	n	n	n	n	n	n	y	n
G445224610	JY	75	f	a	1	b	a	4	3	480	n	n	y	n	n	a	29.3	99.5	121	76	71	5.215	5.21	2.38	388.55	0.85	3.08	5	141.897	27	4.42	n	n	n	n	n	n	n	n	n	n	n	n	n	n	n	n	n	n
G440981368	MM	47	f	a	3	b	a	4	3	360	n	n	n	n	y	a	25.5	83	150	95	96	5.665	5.21	0.815	244.85	1.2	3.68	5	123.66	11	5.96	n	n	n	n	n	n	n	n	n	n	n	n	n	n	n	n	y	n
G440282297	SG	60	f	a	1	b	a	4	3	480	n	n	y	y	y	a	25.8	87.25	174	84	71	5.865	5.21	1.925	301.6	0.89	2.9	4.5	151.538	12	4.89	n	n	n	n	n	n	n	n	n	n	n	y	n	n	n	n	NA	n
G440883507	ZJ	82	m	a	2	b	k	3	2	420	n	y	y	n	n	a	19.4	75	115	74	83	5.135	4.715	0.755	282.25	1.23	2.37	4.8	137.128	14	6.75	n	n	n	n	n	n	n	n	NA	NA	NA	n	n	n	n	n	n	n
G445302501	YF	53	m	a	4	b	a	4	3	540	n	n	n	n	n	a	17.5	72.4	116	73	62	7.87	5.24	1.71	280.15	0.96	2.78	NA	154.545	24	8.51	n	n	n	n	n	n	n	n	n	n	n	y	n	n	n	n	n	y
G440104550	GZ	72	f	a	4	b	l	4	3	420	n	n	n	n	n	a	24.5	79.5	128	62	75	5.475	4.49	1.185	466.05	1.18	2.54	5.8	132.342	5	5.48	n	n	n	n	n	n	n	n	y	n	n	n	n	n	n	n	n	n
G441424558	MZ	52	f	a	4	b	k	4	1	360	n	n	y	y	n	a	19.9	64	107	62	72	6.22	5.395	1.275	196.55	1.22	3.14	4.6	133.457	13	6.02	n	n	n	n	n	n	n	n	n	n	NA	y	n	n	n	n	n	y
G441424235	MZ	32	f	a	4	b	a	4	1	600	n	n	n	n	n	a	25.6	96.5	113	64	63	5.15	5.055	0.76	257.25	1.48	2.25	5.2	101.479	37	6.41	y	NA	n	n	n	n	n	n	n	n	n	n	n	n	n	n	n	n
G440981206	MM	56	m	a	3	b	a	1	1	480	n	n	y	n	n	a	21.8	85	123	80	84	6.59	7.085	1.005	272.15	2.45	5.06	4.6	160.64	23	7.1	n	n	n	n	n	n	n	n	n	n	n	n	n	n	n	n	n	n
G440883412	ZJ	48	f	a	1	b	c	4	3	480	n	n	y	y	n	a	19.8	68.6	128	73	78	5.13	6.185	0.4	230.9	1.62	2.98	5.4	146.226	19	5.2	n	n	n	n	n	n	n	n	n	n	n	n	n	n	n	n	n	n
G440606562	FS	54	f	a	3	b	c	4	2	420	n	n	n	n	n	i	25.1	79.45	128	71	75	5.325	5.72	1.015	346.15	1.36	4.41	4.1	154.63	7	4.75	n	n	n	n	n	n	n	n	n	n	n	n	n	n	n	n	n	n
G440205257	SG	64	f	a	2	b	l	4	3	360	n	n	n	n	n	a	32	95.05	155	93	83	5.885	5.815	2.37	317.75	0.87	5.03	5	150.471	13	3.67	n	n	n	n	n	n	n	n	n	n	n	n	n	n	n	n	n	n
G441424201	MZ	42	f	a	2	b	k	4	3	360	n	n	n	y	y	a	22.5	71.5	137	80	99	6.315	6.365	0.535	256.05	1.62	2.76	4.6	122.181	19	4.78	n	n	n	n	n	n	n	n	n	n	n	y	n	n	n	n	y	n
G440205419	SG	49	f	a	4	b	k	4	3	540	n	n	n	n	n	a	24.3	83.05	125	82	72	5.655	5.535	2.48	189.2	1.27	3.02	3.7	150.282	26	4.02	n	n	n	n	n	n	n	n	n	n	NA	n	n	n	n	n	NA	n
G440883591	ZJ	40	f	a	4	b	h	4	3	480	n	n	n	y	n	a	20.5	72.2	145	77	89	5.24	4.82	0.63	216.9	1.53	2.64	5.2	128.371	15	4.7	n	n	n	n	n	n	n	n	n	n	n	n	n	n	n	n	n	n
G441303449	HZ	31	m	a	5	b	d	1	3	540	n	n	n	n	y	a	18.6	62.5	114	78	78	5.45	4.915	1.34	432.9	0.84	3.64	4.7	157.783	14	3.69	n	n	n	n	n	n	n	n	n	n	n	n	n	n	n	n	n	n
G441424137	MZ	65	m	a	4	b	c	4	3	540	n	n	n	n	n	a	24.3	80.5	156	93	84	17.73	5.17	2.44	226.75	0.82	2.75	9.8	136.599	17	7.27	n	y	n	n	n	n	n	n	n	n	n	n	n	n	n	n	y	n
G440606326	FS	68	f	a	2	d	k	1	1	540	n	n	y	n	n	a	20.9	77.6	162	80	70	5.11	4.525	0.795	300.2	1.32	3.13	4.5	144.853	11	5.1	n	n	n	n	n	n	n	n	n	n	n	n	n	n	n	n	n	n
G440883602	ZJ	49	f	a	5	b	f	4	3	540	n	n	n	n	n	a	29.5	91.5	174	107	76	4.935	5.04	1.095	423.65	0.72	2.62	5.8	142.907	27	8	n	n	n	n	n	n	n	n	n	n	n	n	n	n	n	n	n	n
G440981356	MM	61	f	a	3	b	a	4	3	540	n	n	n	n	n	a	23.8	81.8	140	75	91	7.495	6.46	1.52	300.75	1.64	4.8	5.7	156.377	27	4.71	n	n	n	n	n	n	n	n	n	n	n	n	n	n	n	n	n	n
G440305701	SZ	32	f	a	5	b	h	4	1	360	y	n	n	n	n	a	23.2	74	112	68	76	5.43	5.165	0.725	233.3	1.92	4.07	4.4	139.407	12	4.75	n	n	n	n	n	n	n	n	n	n	n	n	n	n	n	n	n	n
G445302484	YF	49	f	a	2	b	k	4	3	450	n	n	n	n	y	a	17.6	69.6	108	55	64	4.375	4.905	0.805	263.65	1.79	3.05	NA	145.421	18	6.39	n	n	n	n	n	n	n	n	n	n	n	n	n	n	n	n	y	n
G441802170	QY	33	f	a	4	b	k	4	3	540	n	n	n	n	n	a	18.3	67.35	120	66	101	5.245	4.715	0.495	199.15	1.28	2.8	3.8	155.451	16	4.67	n	n	n	n	n	n	n	n	n	n	n	n	n	n	n	n	n	n
G445224471	JY	56	f	a	1	b	a	4	3	480	n	n	n	n	n	a	24.1	81.25	112	68	67	5.195	4.79	0.76	299.3	1.39	2.99	4.8	153.125	28	4.63	n	n	n	n	n	n	n	n	n	n	n	n	n	n	n	n	n	n
G441802350	QY	24	f	a	5	b	j	4	2	570	n	n	n	n	n	a	22.9	80.3	109	69	87	4.895	5.78	2.32	285.25	0.97	4.74	3.6	143.889	14	3.68	n	n	n	n	n	n	n	n	n	n	n	n	n	n	n	n	n	n
G440305575	SZ	65	m	a	2	b	l	4	1	450	n	n	n	n	n	a	29.1	97.85	136	86	63	5.485	4.83	1.84	460.9	0.81	2.85	4.5	181.197	29	5.07	n	n	y	n	n	n	n	n	n	n	n	n	n	n	n	n	n	n
G440305085	SZ	78	f	a	3	d	k	4	3	480	n	n	y	n	n	a	25.6	89.5	137	72	82	5.08	4.275	1.8	388.6	1.01	2.02	5.3	127.542	18	5.09	n	n	n	n	n	n	n	n	n	n	n	y	n	n	n	n	n	n
G440205553	SG	69	f	a	1	b	a	4	2	540	n	n	y	n	n	a	23.9	90.05	108	63	63	4.155	5.38	0.715	304.55	1.99	2.54	3.9	120.527	10	5.7	NA	NA	NA	NA	NA	NA	NA	NA	NA	NA	NA	NA	NA	NA	NA	NA	NA	y
G440883173	ZJ	53	f	a	4	b	k	4	3	480	n	n	n	n	n	a	17.6	65.5	111	53	90	5.115	5.7	0.74	305.8	1.6	3.3	5.7	147.037	23	6.32	n	n	n	n	n	n	n	n	n	n	n	n	n	n	n	n	n	n
G440981503	MM	63	f	a	2	b	k	4	3	360	n	n	n	n	n	a	26.7	82.1	122	75	79	5.735	5.875	1.055	267.15	1.32	3.25	4.8	120.684	21	4.7	n	n	n	n	n	n	n	n	n	n	n	n	n	n	n	n	n	n
G440305082	SZ	59	f	a	5	b	l	4	1	480	n	n	y	n	n	a	23.3	82.4	105	72	72	5.065	5.215	0.72	358	1.83	4.14	5.6	141.102	19	5.77	n	n	n	n	n	n	n	n	n	n	n	y	n	n	n	n	y	n
G445224130	JY	30	f	a	3	b	k	4	3	480	n	n	n	y	n	a	22.4	75	116	72	79	4.865	4.11	1.315	190.85	0.98	3.04	4.8	143.359	15	2.17	n	n	n	n	n	n	n	n	n	n	n	y	n	n	n	n	n	n
G441502069	SW	22	f	a	4	a	j	4	3	360	n	n	n	n	n	a	19	61.15	107	69	91	4.64	5.885	0.98	351.05	1.76	2.08	NA	151.132	23	2.72	n	n	n	n	n	n	n	n	n	n	n	n	n	n	n	n	n	n
G445224599	JY	55	f	a	1	b	k	4	3	480	n	n	n	n	n	a	28.4	91.75	162	83	86	7.165	6.545	1.425	281.9	1.4	4.57	5.6	91.304	78	3.73	n	n	n	n	n	n	n	n	n	n	n	n	n	n	n	n	n	n
G445302641	YF	63	f	a	3	b	k	4	3	480	n	n	n	n	n	a	19.3	74.1	169	92	95	5.15	2.155	0.645	231.45	1.76	2.43	NA	136.182	25	3.71	n	n	n	n	n	n	n	n	n	n	n	n	n	n	n	n	n	n
G445224073	JY	29	f	a	4	a	g	4	3	420	n	n	y	n	n	a	22.9	73.7	106	71	80	4.905	5.355	1.395	298.7	1.37	3.52	3.9	111.787	88	2.48	n	n	n	n	n	n	n	n	n	n	n	n	n	n	n	n	n	n
G441424301	MZ	29	f	a	4	b	j	4	3	480	n	n	n	n	n	a	19.4	73	115	74	86	4.98	5.345	0.525	217.5	1.84	1.87	4.5	116.266	8	2.66	NA	NA	NA	NA	NA	NA	NA	NA	NA	NA	NA	NA	NA	NA	NA	NA	NA	NA
G440205546	SG	62	m	a	5	b	l	1	1	390	n	n	n	n	n	a	22.8	78.25	113	71	85	4.19	4.915	0.815	394.35	1.04	3.51	4.1	150.282	10	8.67	n	n	n	n	n	n	n	n	n	n	n	n	n	n	n	n	y	n
G440981236	MM	93	m	a	1	a	a	4	3	540	n	n	n	n	n	a	18.9	69	152	61	52	5.29	5.12	0.58	284.5	1.56	2.33	4.3	141.243	21	6.04	n	n	n	n	n	n	n	n	n	n	n	n	n	n	n	n	n	n
G440282026	SG	65	f	a	1	d	a	4	3	480	n	n	y	n	n	a	22.7	78.65	159	97	97	6.345	5.195	3.375	227.75	1.03	3.98	5.1	147.211	19	3.57	n	n	n	n	n	n	n	n	n	n	NA	n	n	n	n	n	n	n
G441802090	QY	45	m	a	6	b	c	1	2	360	n	n	n	n	n	a	24.8	88.25	118	87	77	4.975	5.08	2.815	317.3	0.39	2.67	5.4	172.233	14	2.48	n	n	n	n	n	n	n	n	n	n	n	n	n	n	n	n	n	n
G441802621	QY	48	m	a	4	b	a	1	1	420	n	n	n	n	n	a	19.1	69.1	118	74	79	5.385	5.51	1.495	339.35	1.39	2.89	5	169.925	25	6.19	n	n	n	n	n	n	n	n	n	n	n	n	n	n	n	n	n	n
G441802234	QY	29	f	a	5	b	k	4	2	570	n	n	n	n	n	a	19.7	63.75	95	62	79	4.67	6.27	0.35	223.05	1.28	2.27	4.6	121.795	8	3.34	n	n	n	n	n	n	n	n	n	n	NA	n	n	n	n	n	n	n
G440205537	SG	64	f	a	1	b	a	4	3	420	n	n	y	n	n	a	26.6	82.55	165	81	81	5.3	5.665	1.38	386	1.3	3.64	4.5	133.708	19	6.33	n	n	n	n	n	n	n	n	n	n	n	n	n	n	n	n	n	n
G440282426	SG	62	f	a	1	b	a	4	1	420	n	n	n	n	n	a	25	80.85	150	85	64	5.765	6.055	1.51	283.75	1.27	2.44	4.8	154.231	17	5.33	n	n	n	n	n	n	n	n	n	n	n	n	n	n	n	n	n	n
G440981421	MM	53	m	a	5	b	k	4	3	480	n	n	n	n	n	a	21.6	76.5	116	67	72	5.22	5.305	0.785	266.9	1.57	3.53	4.9	138.995	15	5.81	n	n	n	n	n	n	n	n	n	n	n	y	n	n	n	n	y	n
G440883123	ZJ	19	m	a	4	a	h	4	3	480	n	n	n	n	n	a	19.2	65.95	122	80	66	4.58	4.965	0.99	280.2	1.51	2.44	4.4	171.111	15	4.47	n	n	n	n	n	n	n	n	n	n	n	n	n	n	n	n	n	n
G441802572	QY	61	f	a	3	b	a	4	3	600	n	n	n	n	n	a	23.4	77.55	120	73	64	5.05	7.24	1.13	312.15	1.46	4.86	NA	141.541	22	4.86	n	n	n	n	n	n	n	n	n	n	n	n	n	n	n	n	n	n
G440305663	SZ	65	m	a	4	b	k	4	3	420	n	n	n	n	n	a	26.4	92.15	148	89	86	6.23	6.14	3.13	485.8	1.06	4.56	6.1	135.345	69	6.26	n	n	n	n	n	n	n	n	n	n	n	n	n	n	n	n	n	n
G440606309	FS	46	m	a	4	b	h	1	1	420	n	n	n	n	n	a	27.2	90.2	170	114	79	4.945	4.825	0.775	482.65	1.16	3.16	4.4	173.993	23	3.7	n	n	n	n	n	n	n	n	n	n	n	n	n	n	n	n	n	n
G440104331	GZ	61	f	a	5	d	l	4	2	360	n	n	y	n	y	a	20.5	69	200	99	77	5.19	4.675	0.825	279.35	1.56	2.87	4.5	152.372	12	2.75	n	n	n	n	n	n	n	n	n	n	n	n	n	n	n	n	n	n
G441502287	SW	51	m	a	4	b	a	1	1	420	n	n	n	n	n	a	22.1	75.8	138	91	81	4.685	5.46	1.245	521.85	1.77	4.22	NA	157.322	22	5.13	n	n	n	n	n	n	n	n	n	n	n	y	n	n	n	n	y	n
G441802091	QY	41	m	a	5	b	b	1	2	480	n	n	y	n	n	a	25.8	88.65	123	69	64	4.655	4.565	2.11	362.7	1.02	3.18	3.6	144.195	14	4.61	n	n	n	n	n	n	n	n	n	n	n	n	n	n	n	n	n	n
G445302483	YF	51	f	a	5	b	a	4	3	420	n	n	n	n	y	a	27.1	80.9	163	107	68	5.575	5.145	0.72	330.6	1.24	3.05	NA	140.29	18	7.36	n	n	n	n	n	n	n	n	n	n	n	n	n	n	n	n	y	n
G440883022	ZJ	65	m	a	2	b	a	4	2	480	n	n	n	n	n	a	20.3	78.15	99	61	75	6.05	6.485	0.885	265.5	1.81	4.8	5.7	151.197	21	6.18	n	n	n	n	n	n	n	n	n	n	n	n	y	n	n	n	y	n
G445302176	YF	31	m	a	4	b	f	4	1	540	n	n	n	n	n	a	21.9	75.9	112	72	79	4.595	3.205	0.87	283.6	0.77	1.17	NA	138.817	15	4.71	n	n	n	n	n	n	n	n	n	n	n	n	n	n	n	n	y	n
G440606580	FS	48	f	a	3	b	h	4	1	480	n	n	n	n	n	a	25.6	82.05	124	70	79	5.64	5.49	1.185	272.3	1.07	4.01	4.8	137.873	9	4.79	n	n	n	n	n	n	n	n	n	n	n	n	n	n	n	n	n	n
G441303161	HZ	46	m	a	4	b	h	1	1	330	n	y	y	n	n	i	27.2	91	129	86	74	5.095	5.69	0.695	401.95	0.99	3.98	5.1	143.479	21	5.9	n	n	n	n	n	n	n	n	n	n	n	n	n	n	n	n	n	n
G441802303	QY	53	m	a	3	b	a	1	3	420	n	n	n	n	n	a	27.6	86.7	124	79	75	5.355	5.025	1.21	365.85	0.69	2.83	5.1	161.538	27	7.48	n	n	n	n	n	n	n	n	n	n	n	n	n	n	n	n	n	n
G441303483	HZ	66	f	a	2	b	h	4	3	360	n	n	n	n	n	a	28.2	82.3	123	75	74	5.47	4.215	0.855	364.5	0.56	1.67	5	145.793	30	7.63	n	n	n	n	n	n	n	n	n	n	n	n	n	n	n	n	n	n
G440981309	MM	53	f	a	3	b	a	4	1	540	n	n	n	n	n	a	22.5	73.8	132	71	68	5.78	6.025	1.23	322.2	1.64	5.07	4.9	129.02	12	8.64	n	n	n	n	n	n	n	n	n	n	n	n	n	n	n	n	n	n
G440104260	GZ	68	f	a	3	d	k	4	3	480	n	n	y	n	n	a	23.8	83	141	59	71	5.65	4.91	0.71	177.2	1.17	2.93	4.4	145.018	14	5.19	n	n	n	n	n	n	n	n	n	n	n	n	n	n	n	n	n	n
G445224592	JY	67	m	a	2	b	h	1	1	480	n	n	n	n	n	a	25.4	86.2	164	99	73	4.08	4.49	1.03	363.2	1.38	2.92	4.8	150.593	19	6.7	n	n	n	n	n	n	n	n	n	n	n	n	n	n	n	n	n	n
G440282117	SG	45	m	a	3	b	a	1	1	480	n	n	n	n	n	a	25.1	83.75	126	82	69	6.345	5.94	1.655	310.25	1.41	5.29	5.2	166.335	22	4.59	n	n	n	n	n	n	n	n	n	n	n	n	n	n	n	n	y	n
G441284278	ZQ	47	f	a	6	b	j	4	3	480	n	n	y	n	n	a	28.1	90.3	132	78	77	5.165	5.5	2.565	273.7	1.09	3.69	6.2	148.968	19	4.88	n	n	n	n	n	n	n	n	n	n	n	y	n	n	n	n	n	n
G440305284	SZ	30	f	a	7	b	f	4	3	420	n	n	n	n	n	a	24.6	81	100	63	64	4.945	4.305	0.715	331.45	1.2	1.92	5.1	131.197	11	5.25	n	n	n	n	n	n	n	n	n	n	n	n	n	n	n	n	n	n
G440205517	SG	62	m	a	6	b	l	1	1	540	n	n	y	n	n	a	22.6	93.05	117	74	83	5.52	5.745	1.69	468.7	1.09	4.54	5.6	147.81	31	3.53	n	n	n	n	n	n	n	n	n	n	n	n	y	n	n	n	n	n
G440205610	SG	46	f	a	4	b	d	4	1	420	n	n	n	n	n	a	25.7	82.05	148	91	89	5.87	4.41	0.86	356.25	1.16	2.85	4.6	139.015	9	4.37	n	n	n	n	n	n	n	n	n	n	n	n	n	n	n	n	n	n
G440305111	SZ	60	m	a	5	b	h	4	2	480	n	n	y	n	y	a	27.7	93.6	132	91	76	5.815	5.185	2.285	532.05	0.84	4.1	5	156.838	16	5.07	n	n	n	n	n	n	n	n	n	n	n	n	n	n	n	n	n	y
G440205021	SG	38	f	a	4	b	c	4	1	420	n	n	n	n	n	a	20.5	73	98	60	72	4.895	4.21	1.37	254.75	1.68	2.86	4.9	135.526	8	5.75	n	n	n	n	n	n	n	n	n	n	n	n	n	n	n	n	n	n
G440883609	ZJ	65	f	a	2	b	k	1	3	450	n	n	y	n	n	a	25.5	97.6	144	73	76	7.87	5.465	0.995	237.5	1.38	3.98	8	138.879	15	4.59	y	n	n	n	n	n	n	n	n	n	n	n	n	n	n	n	n	n
G445224289	JY	54	f	a	1	b	a	4	3	450	n	n	n	n	n	a	NA	NA	NA	NA	NA	NA	NA	NA	NA	NA	NA	NA	NA	NA	NA	n	n	n	n	n	n	n	n	n	n	n	n	n	n	n	n	n	n
G440104545	GZ	64	f	a	5	d	l	4	2	240	n	n	y	y	n	a	21.8	79.2	109	59	70	5.355	5.065	1.29	319.45	1.56	3.18	4.6	104.833	13	3.92	n	n	n	n	n	n	n	n	n	n	n	n	n	n	n	n	n	n
G440205009	SG	63	f	a	3	d	k	4	3	420	n	n	n	n	n	a	17	74.25	115	69	77	5.15	5.025	1.01	213.6	1.49	3.15	5	132.707	8	4.11	n	n	n	n	n	n	n	n	n	NA	NA	n	n	n	n	n	n	n
G440883498	ZJ	54	f	a	4	b	k	4	3	420	n	n	y	y	n	a	23.6	77.3	118	76	75	9.495	5.755	1.45	197.95	1.07	4.92	7.1	144.291	49	4.96	n	n	n	n	n	n	n	n	n	n	n	n	n	n	n	n	n	n
G440205477	SG	49	f	a	5	b	k	4	3	540	n	n	n	n	y	a	23.1	78.05	118	71	66	4.86	5.465	0.61	366.8	1.14	3.33	4.9	118.644	8	3.83	n	n	n	n	n	n	n	n	n	n	n	n	y	n	n	n	n	n
G440305122	SZ	59	f	a	7	b	l	4	1	360	n	n	y	n	y	a	25.1	85.3	114	73	75	5.39	5.44	1.78	373.95	1.2	4.21	5.1	153.017	11	4.34	n	n	n	n	n	n	n	n	n	n	n	n	n	n	n	n	n	n
G441802128	QY	68	f	a	2	b	k	4	2	480	n	n	y	n	n	a	25.6	89.65	138	66	63	5.16	4.285	0.585	364.35	0.98	3.12	4.5	151.095	10	5.81	n	n	n	n	n	n	n	n	n	n	n	n	n	n	n	n	n	n
G440981451	MM	51	f	a	3	b	a	4	3	480	n	n	n	y	n	a	23.7	83.5	196	113	92	5.48	5.92	1.32	279.3	1.25	4.19	4.7	142.981	18	5.73	n	n	n	n	n	n	n	n	n	n	n	y	n	n	y	n	n	n
G440305292	SZ	47	f	a	7	b	h	4	2	360	n	n	n	n	n	a	21.3	72	103	55	60	4.775	4.34	0.545	277.6	1.64	2.84	4.6	132.906	16	3.97	n	n	n	n	n	n	n	n	n	n	n	n	n	n	n	n	n	n
G441502596	SW	59	m	a	3	b	a	1	3	480	n	n	n	n	n	a	21.4	71.45	127	72	68	5.855	4.73	0.78	334.3	1.27	2.74	NA	154.274	15	5.31	n	n	n	n	n	n	n	n	n	n	n	y	n	n	n	n	n	n
G440606361	FS	50	f	a	4	b	b	4	1	480	n	n	y	y	n	a	21.3	78.2	123	83	82	5.29	5.15	1.25	275.75	1.29	3.47	4.5	135.519	15	3.87	n	n	n	n	n	n	n	n	n	n	n	y	n	n	n	n	n	n
G440104483	GZ	67	m	a	4	b	l	NA	3	300	n	y	n	n	n	a	26.7	86.4	120	73	87	4.87	4.625	1.23	420.2	1.08	3.39	4.5	156.691	23	3.41	n	n	n	n	n	n	n	n	n	n	n	n	n	n	n	n	n	n
G440282421	SG	56	f	a	5	b	l	4	3	480	n	n	y	n	n	a	22.2	78.55	124	86	71	6.2615	5.39	0.725	339.95	1.57	2.61	4.8	130.769	9	5.91	n	n	n	n	n	n	n	n	n	n	n	n	n	n	n	n	n	n
G440205409	SG	68	m	a	3	b	l	1	2	420	n	n	n	n	n	a	19.4	81.35	176	86	89	5.87	4.78	1.655	388.45	0.79	4.03	5.3	146.328	8	4.64	n	n	n	n	n	n	n	n	n	n	n	n	n	n	n	n	n	y
G440305610	SZ	35	f	a	7	b	h	4	3	480	n	n	y	n	n	a	21.6	73.2	101	67	75	4.66	3.81	0.545	345.45	1.14	1.47	4.2	147.009	11	3.39	n	n	y	n	n	n	n	n	n	n	n	n	n	n	n	n	n	n
G440981400	MM	66	m	a	4	d	a	3	2	480	n	n	y	n	n	a	20.6	78.4	133	63	75	4.9	6.08	0.77	398.3	1.54	3.29	4.7	110.745	NA	NA	n	n	n	n	n	n	n	n	n	n	n	n	n	n	n	n	n	n
G440606384	FS	65	f	a	2	b	k	4	3	480	n	n	y	y	n	a	23	74.15	123	72	81	5.255	4.6	1.185	421.8	1.31	2.85	5	130.642	7	4.76	n	n	n	n	n	n	n	n	n	n	NA	y	y	n	y	n	n	n
G440282127	SG	43	m	a	2	b	a	1	1	450	n	n	n	n	n	a	27.1	87.85	128	78	77	5.085	4.795	0.925	296	1.35	3.11	4.4	170.611	18	3.28	n	n	n	n	n	n	n	n	n	n	n	n	n	n	n	n	n	n
G440205354	SG	64	f	a	1	b	l	4	2	330	n	n	n	y	y	a	25.1	85.05	130	88	79	6.065	4.015	1.19	248	1.21	2.26	5.8	145.265	20	4.98	n	n	y	n	n	n	n	n	n	n	n	y	y	n	n	n	n	n
G441502585	SW	41	f	a	4	b	e	4	1	360	n	n	n	n	n	a	25.6	81.8	100	67	82	4.815	4.035	0.415	269.4	0.57	0.76	NA	120.085	16	3.14	n	n	n	n	n	n	n	n	n	n	n	n	n	n	n	n	n	n
G440282254	SG	53	f	a	2	b	k	4	3	360	n	n	n	n	n	a	26	91.1	167	100	96	5.885	6.645	3.48	189.45	0.86	6.65	4.9	149.617	15	4.76	n	n	n	n	n	n	n	n	n	n	n	n	n	n	n	n	n	y
G441284282	ZQ	73	f	a	3	b	l	4	3	420	n	y	n	n	n	a	23.8	81.3	137	69	70	6.16	5.505	0.835	226.85	1.28	3.07	5.7	46.717	12	5.31	n	y	NA	NA	n	n	n	n	n	n	n	n	n	n	n	n	n	n
G445224262	JY	37	f	a	2	b	k	4	3	420	n	y	n	n	n	a	24.6	79.15	110	75	77	4.87	4.835	0.585	358.2	1.7	1.85	4.3	142.021	10	3.21	n	n	n	n	n	n	n	n	n	n	n	n	n	n	n	n	n	n
G441284241	ZQ	64	f	a	1	b	a	4	3	540	n	n	y	n	n	a	20.4	78.3	141	88	72	4.55	4.64	2.965	458.8	1.04	3.41	5.7	152.809	8	11.1	n	n	n	n	n	n	n	n	n	n	n	n	n	n	n	n	n	n
G440104198	GZ	68	f	a	3	d	l	4	3	360	n	n	y	n	y	a	24.6	83.45	177	88	72	6.735	4.955	1.46	159.85	0.92	2.57	6.7	139.928	22	5.39	n	y	n	n	n	n	n	n	n	n	n	n	n	n	n	n	n	n
G440205313	SG	34	f	a	5	b	f	4	1	480	n	n	n	n	n	a	19.1	63.55	90	58	74	5.08	4.71	1.02	215.25	1.29	2.81	4.1	134.84	9	5.24	n	n	n	n	n	n	n	n	n	n	n	n	n	n	n	n	n	n
G440981130	MM	66	f	a	1	b	a	4	3	600	n	n	y	y	y	a	24.3	79	131	72	83	5.06	4.96	1.05	264.85	1.27	3.13	4.1	110.47	7	4.03	n	n	n	n	n	n	n	n	n	n	n	y	y	y	n	n	y	n
G445302439	YF	28	m	a	5	a	b	4	3	540	n	n	n	n	n	a	16.4	70.2	115	69	84	4.755	4.585	1.28	323.1	1.15	3.03	NA	160.958	62	4.5	n	n	n	n	n	n	n	n	n	n	n	n	n	n	n	n	n	n
G441802153	QY	33	f	a	4	b	k	4	3	480	n	n	n	y	n	a	22.4	76.25	106	68	79	5.445	4.3	3.945	251.65	0.64	2.55	4.2	143.609	11	3.66	n	n	n	n	n	n	n	n	n	n	n	y	n	n	n	n	n	n
G440104445	GZ	59	f	a	4	b	l	4	3	360	n	n	n	n	n	i	23	76	109	68	81	5.14	6.155	1.315	318.65	1.42	3.87	4.3	134.387	9	5.67	n	n	n	n	n	n	n	n	n	n	n	n	n	n	n	n	n	n
G445302141	YF	32	f	a	4	b	c	4	1	300	n	n	n	n	n	a	17.8	62.1	89	54	71	5.26	3.14	0.38	264.9	4.87	3.77	NA	138.122	10	3.71	n	n	n	n	n	n	n	n	n	n	n	n	n	n	n	n	n	n
G440883599	ZJ	24	m	a	5	a	c	4	3	480	n	n	n	n	n	a	NA	NA	NA	NA	NA	NA	NA	NA	NA	NA	NA	NA	NA	NA	NA	n	n	n	n	n	n	n	n	n	n	n	n	n	n	n	n	n	n
G441502110	SW	75	m	a	5	b	l	4	3	390	n	n	n	n	y	a	18.9	78	145	72	67	4.47	4.555	1.01	330.95	0.82	2.72	NA	128.571	13	5.55	n	n	n	n	n	n	n	n	y	n	n	n	n	n	n	n	n	n
G440205130	SG	66	f	a	2	d	a	4	3	300	n	n	n	n	n	a	21.1	75.15	122	66	72	5.135	5.325	0.94	244.85	1.15	3.53	5.3	116.792	6	5.37	n	n	n	n	n	n	n	n	y	n	n	n	n	n	n	n	n	n
G440205523	SG	47	f	a	6	b	f	4	3	420	n	n	n	n	n	a	23.6	76.05	140	77	85	5.07	5.115	0.795	244.4	1.44	2.61	5.1	105.524	7	3.21	n	n	n	n	n	n	n	n	n	n	n	n	n	n	y	y	n	n
G441284477	ZQ	49	m	a	4	b	c	1	3	480	n	n	n	n	n	a	23.5	83.1	145	63	89	9.155	4.22	0.75	310.85	0.9	1.62	6.7	112.172	11	6.76	n	n	n	n	n	n	n	n	n	n	n	y	n	n	n	n	y	n
G445224298	JY	58	f	a	4	b	k	4	3	480	n	n	n	n	n	a	23.3	92.5	110	86	78	5.505	5.45	1.065	351.3	1.14	3.57	5.5	139.858	11	3.64	n	n	n	n	n	n	n	n	n	n	n	n	n	n	n	n	n	n
G440104400	GZ	23	f	a	5	a	j	NA	1	540	n	n	n	n	n	a	18	65.3	117	75	60	4.425	4.64	1.225	245.95	1.45	1.88	4.3	134.559	7	5.11	n	n	n	n	n	n	n	n	n	n	n	n	n	n	n	n	n	n
G440883072	ZJ	50	f	a	1	d	k	4	3	420	n	n	n	n	y	a	23.2	77.05	158	77	85	4.9	7.4	0.69	373.6	1.74	4.93	5.8	130.571	10	6.22	n	n	n	n	n	n	n	n	n	n	n	n	n	n	n	n	y	n
G441802251	QY	66	m	a	4	b	e	1	1	480	n	y	n	n	n	a	21.9	72.8	144	86	67	5.26	6.25	1.505	341.95	1.43	3.95	4.9	147.253	14	4.58	n	n	n	n	n	n	n	n	n	n	n	n	n	n	n	n	n	n
G441802080	QY	44	m	a	4	b	h	4	2	480	n	n	n	n	n	i	29.9	99.1	115	73	77	5.58	4.26	3.54	447.1	0.74	2.42	4.3	98.689	16	4.19	n	n	n	n	n	n	n	n	n	n	n	n	n	n	n	n	n	n
G440104269	GZ	69	m	a	4	b	l	3	1	360	n	n	n	n	n	a	26.5	92.1	153	40	68	5.825	6.9	2.72	654.65	1.01	4.33	6.2	138.104	3	5.69	n	y	y	n	n	n	n	n	n	n	n	n	y	n	n	n	n	n
G441424141	MZ	61	m	a	4	b	a	4	1	480	n	n	n	n	n	a	24.1	90	151	90	68	14.73	6.27	3.83	210.4	0.8	3.58	7.9	109.797	34	7.16	n	n	n	n	n	n	n	n	n	n	n	n	n	n	n	n	n	n
G441284354	ZQ	75	f	a	4	b	k	4	3	480	n	n	n	n	n	a	16.5	70.1	135	84	92	4.72	5.985	0.865	225.4	2.19	2.51	5.6	133.146	19	6.59	n	n	n	n	n	n	n	n	n	n	n	y	n	n	y	n	n	n
G440282152	SG	70	m	a	3	b	a	1	3	480	n	n	y	n	n	a	23.5	83.85	135	95	87	5.44	5.47	0.475	425.3	1.63	3.91	5.1	158.588	17	4.28	n	n	n	n	n	n	n	n	n	n	n	n	n	n	n	n	n	n
G441424060	MZ	48	f	a	4	b	k	4	3	480	n	n	n	n	n	a	27.7	89	147	89	76	7.315	5.59	4.64	276.1	0.86	2.06	4.8	124.584	19	3.12	n	n	n	n	n	n	n	n	n	n	y	n	n	n	n	n	n	n
G441802536	QY	53	m	a	4	b	h	1	3	540	n	n	n	n	n	a	19	66	108	73	66	4.7	4.81	0.685	278.25	1	2.39	5.6	155.618	18	5.54	n	n	n	n	n	n	n	n	n	n	n	n	n	n	n	n	n	n
G440305293	SZ	35	m	a	6	b	e	1	1	600	n	n	y	n	n	a	38.6	119.45	201	121	95	7.98	5.26	2.775	342.9	0.76	3.97	7.2	180.342	29	5	n	n	n	n	n	n	n	n	n	n	n	n	n	n	n	n	n	n
G440205050	SG	48	f	a	4	b	h	4	3	480	n	n	n	n	n	a	22.8	80.45	133	69	75	5.275	4.57	0.985	192.05	1.49	2.95	5	128.947	17	4.23	n	n	n	n	n	n	n	n	n	n	n	n	n	n	n	n	n	n
G440205138	SG	42	m	a	3	b	b	4	2	360	n	n	n	y	n	a	26.3	93.45	119	75	75	6.135	6.44	2.1	410.25	0.92	3.99	5.1	144.465	60	4.54	n	n	n	n	n	n	n	n	n	n	n	y	n	n	n	n	n	n
G441303011	HZ	57	m	a	3	b	a	1	1	600	n	n	n	n	n	a	21.8	92	132	69	67	5.455	4.9	1.61	347.35	0.92	3.49	4.4	211.531	4	4.01	n	n	n	n	n	n	n	n	n	n	n	n	n	n	n	n	n	n
G440981419	MM	49	f	a	4	b	f	4	3	390	n	n	n	y	n	a	25.1	78.1	111	62	66	5.44	5.4	0.415	229.3	1.39	2.92	5.2	141.594	10	4.96	n	n	n	n	n	n	n	n	n	n	n	y	n	n	n	n	n	n
G440205311	SG	67	f	a	2	d	l	4	3	360	n	n	y	n	n	a	21.5	73.1	150	81	87	5.745	5.715	2.295	274.9	1.33	3.87	5.4	151.601	15	4.24	n	n	n	n	n	n	n	n	n	n	n	n	n	n	n	n	y	n
G440981148	MM	23	m	a	4	b	b	1	1	600	n	n	n	n	n	a	17.7	68	109	74	68	4.74	5.17	1.22	581.8	1.37	2.92	3.7	145.085	NA	NA	n	n	n	n	n	n	n	n	n	n	n	n	n	n	n	n	n	n
G440205639	SG	54	m	a	5	b	a	1	1	480	n	n	y	n	y	a	21.2	84.05	131	70	67	5.71	5.04	1.14	336.45	0.89	2.66	4.2	158.333	17	4.52	n	n	n	n	n	n	n	n	n	n	n	n	n	n	n	n	y	n
G441284185	ZQ	74	f	a	2	d	k	4	3	420	n	n	y	n	n	a	25.9	84.1	169	76	89	5.345	6.49	3.295	330.15	0.98	4.74	5.5	147.081	18	6.11	n	n	n	n	n	n	n	n	n	n	n	n	n	n	n	n	n	n
G445302250	YF	51	f	a	3	b	h	4	3	420	n	n	y	n	n	a	25.2	84.9	152	82	82	4.895	3.55	1.395	225.9	6.16	4.53	NA	139.033	18	3.73	n	n	n	n	n	n	n	n	n	n	n	n	n	n	n	n	n	n
G445224001	JY	51	f	a	1	b	k	1	1	420	n	n	n	n	n	a	28.5	90	165	92	64	4.87	5.315	0.585	283.15	1.67	3.43	4	159.4	12	6	n	n	n	n	n	n	n	n	n	n	n	n	n	n	n	n	n	n
G441502368	SW	53	f	a	4	b	k	4	3	420	n	n	y	y	n	a	29.9	86.3	144	78	77	5.245	5.96	1.25	324.35	1.07	4.55	NA	154.393	20	5.16	n	n	n	n	n	n	n	n	n	n	NA	y	n	n	n	n	n	n
G441284613	ZQ	58	f	a	4	b	b	4	2	510	n	n	n	n	n	a	28.3	95.35	132	81	67	4.9	6.155	2.015	515.1	1.22	5.02	5.6	132.841	10	8.84	n	n	n	n	n	n	n	n	n	n	n	y	n	n	n	n	n	n
G440282141	SG	53	f	a	3	b	c	4	2	480	n	n	y	y	n	a	19.7	63.75	138	89	61	5.395	4.55	0.7	259.45	1.92	3.31	4.4	145.802	16	5.14	n	n	n	n	n	n	n	n	n	n	n	y	n	n	n	n	n	n
G445224166	JY	37	f	a	4	b	k	4	3	480	n	n	n	n	n	a	19.8	70	153	90	87	4.925	5.345	0.59	274.85	1.86	3.86	4.4	119.291	9	4.58	n	n	n	n	n	n	n	n	n	n	n	n	n	n	n	n	n	n
G440606394	FS	43	m	a	4	b	h	4	2	420	n	n	n	n	y	a	25.4	88.25	130	84	64	5.555	6.35	2.205	429.4	1.29	5.47	5.2	159.083	53	4.2	n	n	n	n	n	n	n	n	n	n	n	n	n	n	n	n	y	n
G440205577	SG	54	f	a	4	b	a	4	2	450	n	n	y	y	y	a	29.1	90.05	134	83	84	5.24	5.03	1.405	389.25	1.06	3.66	4.6	150.189	13	4.77	n	n	n	n	n	n	n	n	n	n	n	y	n	n	n	n	n	y
G440205297	SG	54	m	a	5	b	f	3	1	450	n	n	n	n	y	a	25.3	88.1	129	84	96	7.715	5.45	2.37	500.05	0.93	3.26	4.4	134.211	29	3.96	n	n	n	n	n	n	n	n	n	n	n	n	y	n	n	n	n	n
G441802332	QY	62	m	a	4	e	l	1	1	480	n	n	n	n	n	a	27.1	89.5	154	92	86	5.94	6.565	2.66	327.1	1.09	4.86	4.9	175	29	4.6	n	n	n	n	n	n	n	n	n	n	n	n	n	n	n	n	n	n
G440981489	MM	70	f	a	2	b	k	4	3	480	n	n	n	n	n	a	16.6	69.1	123	65	89	5.57	5.7	0.855	243.6	1.14	3.22	4.9	147.179	12	5.66	n	n	n	n	n	n	n	n	n	n	n	n	n	n	n	n	n	n
G440305268	SZ	27	f	a	6	b	f	4	2	480	n	n	n	n	y	a	23.6	74	100	71	87	5.315	4.66	1.325	399.45	0.95	2.94	5.3	131.197	24	4.73	n	n	n	n	n	n	n	n	n	n	n	n	n	n	n	n	n	n
G440883497	ZJ	51	f	a	1	b	k	4	3	480	n	n	n	n	n	a	18	69.4	96	62	70	4.39	5.815	1.4	266.25	1.55	3.74	5	145.848	24	4.8	n	n	n	n	n	n	n	n	n	n	n	n	n	n	n	n	n	n
G441502471	SW	54	f	a	1	b	k	4	3	480	n	n	n	n	n	a	26.1	85.15	158	65	90	5.435	4.23	0.715	339.5	1.79	2.52	NA	144.444	37	3.96	n	n	n	n	n	n	n	n	n	n	n	n	n	n	n	n	n	n
G445224576	JY	60	m	a	5	b	k	1	3	360	n	n	n	y	n	a	19.3	73.6	129	90	83	5.695	6.905	0.625	285.55	1.25	4.69	5.9	132.411	18	4.12	n	n	n	n	n	n	n	n	n	n	n	n	n	n	n	n	n	n
G445302244	YF	22	m	a	5	a	c	4	3	480	n	n	n	n	n	a	21.9	80.1	105	71	90	4.935	4.14	0.565	359.8	1.24	2.19	NA	131.55	13	4.38	n	n	n	n	n	n	n	n	n	n	n	n	n	n	n	n	n	n
G440305383	SZ	50	m	a	7	b	f	3	1	450	n	n	n	n	n	a	23.4	80.1	130	87	79	5.335	4.52	1.515	470.55	0.91	3.25	4.5	159.746	25	4.83	n	n	n	n	n	n	n	n	n	n	n	n	n	n	n	n	y	n
G440981104	MM	53	m	a	5	b	a	4	3	420	n	n	y	y	n	a	17	63.5	123	69	70	5.755	5.88	0.605	259.3	1.89	3.67	4.3	157.051	19	5.36	n	n	n	n	n	n	n	n	n	n	n	y	n	n	n	n	n	n
G445302614	YF	66	f	a	3	d	a	1	3	300	n	n	n	n	n	a	28.9	87.6	189	96	78	7.955	4.36	4.89	270.25	0.57	2.01	NA	138.545	49	3.98	n	n	n	n	n	n	n	n	n	n	n	n	n	n	n	n	n	n
G440205331	SG	64	f	a	5	b	k	4	3	510	n	n	y	n	y	a	21.8	81.55	124	59	71	10.13	5.38	1.13	386.6	0.84	3.35	7.5	128.008	16	6.23	n	y	NA	n	n	n	n	n	y	n	n	n	n	n	n	n	y	n
G441303393	HZ	54	m	a	4	b	h	4	3	480	n	n	y	n	n	a	24.6	79.8	139	92	73	5.43	4.505	2.57	515.1	0.87	3.27	5.8	151.877	33	3.99	n	n	n	n	n	n	n	n	n	n	n	n	n	n	n	n	n	n
G445224164	JY	44	m	a	4	b	d	1	1	480	n	n	n	n	n	a	21.5	80	117	71	90	5.355	5.01	1.88	363.8	1.47	2.97	5.4	141.339	12	3.99	n	n	n	n	n	n	n	n	n	n	n	n	n	n	n	n	n	n
G440981250	MM	46	m	a	4	b	b	1	1	360	n	n	n	n	n	a	24.3	81	132	87	67	5.78	4.945	1.01	427.55	0.85	2.92	4.5	169.492	59	4.32	n	n	n	n	n	n	n	n	n	n	n	n	n	n	n	n	n	n
G440282476	SG	51	f	a	2	b	a	4	3	420	n	n	n	y	n	a	27.6	90.15	121	73	76	5.2456	5.105	1.35	214	1.19	3.04	4.8	94.216	14	4.62	n	n	n	n	n	n	n	n	n	n	n	y	n	n	n	n	n	n
G440606531	FS	30	f	a	5	b	k	4	3	480	n	n	n	n	n	a	19.3	65.1	107	78	97	5.325	3.855	0.795	361.2	1.1	1.9	3.6	107.449	9	4.39	n	n	n	n	n	n	n	n	n	n	n	n	n	n	n	n	n	n
G440205555	SG	42	f	a	3	b	a	4	3	360	n	n	n	n	n	a	24.1	78.15	102	70	75	5.005	5.39	0.55	290.4	1.54	2.7	4.7	133.145	19	7.02	n	n	n	n	n	n	n	n	n	n	n	n	n	n	n	n	n	n
G445302314	YF	69	m	a	3	b	a	1	1	480	n	n	n	n	n	a	25.2	86.1	154	81	108	6.83	4.77	2.99	375.6	0.69	2.13	NA	164.378	19	4.69	n	n	n	n	n	n	n	n	n	n	n	n	n	n	n	n	n	n
G440981041	MM	60	f	a	2	b	a	4	3	480	n	n	y	y	n	a	26.1	87.75	166	92	81	4.615	5.81	0.665	345.9	1.47	4.44	4.1	114.754	11	5.07	n	n	n	n	n	n	n	n	n	n	n	n	n	n	n	n	n	n
G441502250	SW	68	m	a	2	b	j	4	3	600	n	n	n	n	n	a	25.3	85.2	128	82	89	4.4	4.605	0.67	322.35	1.44	2.88	NA	143.59	17	4.93	n	n	n	n	n	n	n	n	n	n	n	y	n	n	n	n	y	n
G441802443	QY	63	f	a	2	b	j	4	3	480	n	n	y	y	n	a	25.3	89.25	147	76	84	5.135	5.84	3.015	361.6	0.92	4.64	3.5	135.448	17	6.42	n	n	n	n	n	n	n	n	n	n	NA	y	n	n	n	n	n	n
G440883240	ZJ	74	m	a	1	b	h	4	3	540	n	n	n	n	n	a	23.3	77.65	171	83	43	4.565	5.545	0.96	275.3	1.06	3.47	4.7	134.438	17	7.2	n	n	n	n	n	n	n	n	n	n	n	n	n	n	n	n	n	n
G440305671	SZ	28	m	a	6	b	f	4	2	480	n	n	n	n	n	a	26.5	92	127	75	75	5.685	4.64	2.48	400.3	0.84	3.08	5.2	168.103	73	4	n	n	n	n	n	n	n	n	n	n	n	n	n	n	n	n	n	n
G441303346	HZ	78	f	a	2	b	k	4	1	480	n	n	y	n	y	a	16.7	61.7	139	56	71	5.255	4.65	0.78	474.8	1.12	2.18	4.3	130.732	67	6.79	n	n	n	n	n	n	n	n	n	n	n	n	n	n	n	n	n	n
G440305685	SZ	36	m	c	8	b	f	4	1	360	n	n	n	n	n	a	35.2	109.75	133	85	72	5.875	5.74	2.16	438.95	0.93	3.51	5.3	153.814	113	3.06	n	n	n	n	n	n	n	n	n	n	n	n	n	n	y	n	n	n
G441303188	HZ	53	f	a	2	b	a	4	3	420	n	n	n	n	y	a	29.5	86	154	99	93	6.15	4.55	1.685	489.4	1.14	2.5	4.3	153.355	11	4.56	n	n	n	n	n	n	n	n	n	n	n	n	n	n	n	n	y	n
G440205064	SG	47	m	a	4	b	f	1	1	450	n	n	n	n	n	a	18.2	69.45	120	77	83	5.165	5.95	1.71	322.3	1.76	4.21	4.8	153.962	7	5.17	n	n	n	n	n	n	n	n	n	n	n	n	n	n	n	n	n	n
G440305282	SZ	37	m	a	7	b	f	4	1	360	n	n	n	n	n	a	22.1	91.1	113	69	75	5.2	5.025	2.3	462.85	0.95	3.26	5.1	175.641	20	5.99	n	n	n	n	n	n	n	n	n	n	n	n	n	n	n	n	n	n
G445302403	YF	35	m	a	5	b	h	4	3	420	n	n	n	n	n	a	19.1	65.1	125	80	66	4.76	7.825	0.99	282.45	1.68	2.69	NA	165.989	9	4.94	n	n	n	n	n	n	n	n	n	n	n	n	n	n	n	n	n	n
G440883060	ZJ	23	m	a	4	a	h	1	3	420	n	n	n	n	n	a	19.9	71.1	119	69	77	5.26	7.55	1.285	377.25	1.2	5.84	4.8	178.269	19	3.85	n	n	n	n	n	n	n	n	n	n	n	n	n	n	n	n	n	n
G445224433	JY	25	m	a	3	b	h	4	1	420	n	n	y	n	n	a	24.8	81.4	115	61	73	4.865	5.145	0.81	430.5	1.19	2.18	5.2	156.25	120	4.62	n	n	n	n	n	n	n	n	n	n	n	n	n	n	n	n	n	n
G440282164	SG	72	m	a	2	b	a	1	1	300	n	y	n	n	n	a	27.2	85.85	184	67	59	7.145	6.41	2.02	387.25	0.75	2.37	6	148.664	16	4.75	n	n	n	n	n	n	n	n	y	n	n	n	n	n	n	n	n	n
G440606551	FS	59	m	a	4	b	h	2	1	300	n	n	n	y	n	a	33.1	111.4	143	84	73	6.18	4.985	1.03	691.55	1.3	3.37	4.6	186.381	19	5.02	n	n	n	n	n	n	n	n	n	n	n	y	n	n	n	n	n	n
G440205131	SG	41	m	a	4	b	b	1	1	360	n	n	n	y	n	a	23.2	70.85	123	77	71	4.41	4.24	1.34	447.3	1.13	2.91	5	165.849	22	2.76	n	n	n	n	n	n	n	n	n	n	n	y	n	n	n	n	n	n
G441303584	HZ	32	m	a	6	b	g	4	1	420	n	n	n	n	n	a	28.4	83.1	135	92	97	9.96	7.005	16.16	400.3	0.38	1.02	5.7	207.122	NA	NA	n	n	n	n	n	n	n	n	n	n	n	n	n	n	n	n	n	n
G440282153	SG	44	f	a	2	b	a	4	1	600	n	n	n	n	n	a	26.7	87.75	128	77	87	4.62	3.445	0.5	316.5	1.27	2.7	4.7	133.015	11	7.65	n	n	n	n	n	n	n	n	n	n	n	n	n	n	n	n	n	n
G441502012	SW	56	f	a	2	b	k	4	3	420	n	n	n	n	n	a	25.1	87.25	121	75	63	6.72	7.315	2.81	421.05	1.15	5.64	NA	154.464	32	7.16	NA	NA	NA	NA	NA	NA	NA	NA	NA	NA	NA	NA	NA	NA	NA	NA	NA	NA
G441424481	MZ	74	f	a	1	b	a	4	3	300	n	n	n	n	n	a	24.5	90.5	186	83	80	6.38	5.62	1.095	289.9	1.19	2.88	5.6	151.756	6	4.65	n	n	n	n	n	n	n	n	n	n	n	n	n	n	n	n	n	n
G441284640	ZQ	48	f	a	2	b	k	4	3	540	n	n	n	n	n	a	23.2	77.2	117	72	75	4.315	5.545	0.51	354.5	1.67	2.42	5.2	124.908	14	6.35	n	n	n	n	n	n	n	n	n	n	n	n	n	n	n	n	n	n
G440883417	ZJ	66	f	a	2	b	k	4	3	480	n	n	y	y	n	a	25.7	86.7	139	83	72	6.17	5.525	2.285	306.75	1.42	3.68	5.4	147.925	45	4.7	n	n	n	n	n	n	n	n	n	n	n	y	n	n	n	n	n	n
G440883510	ZJ	54	f	a	3	b	k	4	3	480	n	n	y	n	n	a	17.7	59	165	85	69	4.045	5.045	0.51	303.7	1.68	2.54	5	120.315	12	6.71	n	n	n	n	n	n	n	n	n	n	n	y	n	n	n	n	n	n
G441284630	ZQ	53	f	a	4	b	a	4	3	420	n	n	n	n	n	a	20.5	69.75	160	90	91	6.31	5.815	0.655	278.85	2.31	3.44	5.3	122.878	19	6.13	n	n	n	n	n	n	n	n	n	n	n	n	n	n	n	n	n	n
G440205174	SG	35	m	a	4	b	a	1	3	480	n	n	n	y	y	a	18.9	70.45	114	65	61	5.025	5.915	0.425	296.75	1.75	3.12	5.3	147.736	12	6.67	n	n	n	n	n	n	n	n	n	n	n	n	n	n	n	n	n	n
G445302183	YF	45	m	a	3	b	b	2	1	510	n	n	n	n	n	a	27.9	94.1	122	79	84	5.025	5.815	5.28	362.3	0.67	3.12	NA	160.886	20	4.94	n	n	n	n	n	n	n	n	n	n	n	n	n	n	n	n	n	n
G445302308	YF	77	m	a	2	b	k	1	3	600	n	n	n	n	y	a	18.6	84.15	120	67	63	4.645	4.5	1.89	266.6	1.19	2.69	NA	122.787	28	4.01	n	n	n	n	n	n	n	n	n	n	n	n	n	n	n	n	n	n
G445302453	YF	22	f	a	4	b	k	4	3	480	n	n	n	n	n	a	26.9	74.75	132	65	81	4.48	4.135	1.56	197.05	0.93	1.49	NA	140.541	23	3.21	n	n	n	n	n	n	n	n	n	n	n	n	n	n	n	n	n	n
G440205566	SG	52	m	a	4	b	j	3	3	420	n	n	n	n	n	a	17.8	72.75	208	119	87	5.445	4.845	0.815	525.65	1.54	2.63	4.7	127.715	18	6.78	n	n	n	n	n	n	n	n	n	n	n	n	n	n	n	n	n	n
G440981310	MM	48	m	a	4	b	a	4	3	540	n	n	n	n	y	a	24.7	82	128	72	70	6.375	4.77	2.21	312.35	0.99	3.17	5.1	148.983	28	6.17	n	n	n	n	n	n	n	n	n	n	n	n	n	n	n	n	n	n
G441802331	QY	50	f	a	4	b	k	4	1	480	n	n	y	n	n	a	26.6	88	157	80	82	5.805	6.23	1.43	286.4	1.33	3.68	5.2	143.843	11	5.74	n	n	n	n	n	n	n	n	n	n	n	n	n	n	n	n	n	n
G440305570	SZ	37	m	a	6	b	c	4	3	480	n	n	n	n	n	a	27.6	93.85	125	79	80	4.935	4.305	3.72	391.35	0.76	2.61	4.8	158.547	64	5.31	n	n	y	n	n	n	n	n	n	n	n	n	n	n	n	n	n	n
G441802054	QY	49	f	a	1	b	k	4	3	540	n	n	n	n	n	a	23.7	78.7	147	90	75	5.25	4.95	1.885	320.8	1.44	3.96	4.2	147.191	30	4.75	n	n	n	n	n	n	n	n	n	n	n	n	n	n	n	n	n	n
G441502523	SW	38	f	a	3	b	k	4	3	360	n	n	n	n	n	a	30.8	96.7	142	82	63	4.365	6.515	1.55	248.05	1.25	3.77	NA	102.264	19	4.1	n	n	n	n	n	n	n	n	n	n	n	n	n	n	n	n	n	n
G441502169	SW	51	f	a	1	b	k	4	3	480	n	n	n	n	n	a	30.6	99.1	157	88	80	4.455	5.13	1.225	255.45	1.02	3.22	NA	129.185	9	3.88	n	n	n	n	n	n	n	n	n	n	NA	n	n	n	n	n	n	n
G441284330	ZQ	30	f	a	3	b	k	4	3	480	n	n	n	n	n	a	20.9	69.8	120	70	63	4.89	5.31	0.545	354.85	1.51	3.52	4.4	107.317	10	3.79	n	n	n	n	n	n	n	n	n	n	n	n	n	n	n	n	n	n
G441303358	HZ	66	m	a	4	b	k	4	1	300	n	n	n	n	n	a	22.5	82.3	148	77	67	7.74	5.84	4.265	600.85	0.91	4.37	4.7	152.506	28	5.81	n	n	n	n	n	n	n	n	n	n	n	n	n	n	n	n	n	n
G441502054	SW	49	f	a	1	b	k	4	3	420	n	n	y	y	n	a	18.9	68.6	120	78	101	5.175	5.785	0.425	254.35	2.28	3.31	NA	94.643	12	5.28	n	n	n	n	n	n	n	n	n	n	n	n	n	n	n	n	n	n
G440104549	GZ	74	m	a	4	b	l	4	2	300	n	n	y	n	y	a	24	84.2	139	68	67	5.03	5.08	0.66	349.4	1.51	3.03	5.3	132.156	NA	NA	n	y	n	n	n	n	n	n	n	n	n	n	n	n	n	n	y	y
G441802322	QY	77	m	a	3	b	h	1	3	540	n	n	y	n	y	a	25.8	86.25	138	82	87	6.47	4.705	1.285	226.9	1.49	3.76	4.5	156.903	14	8.04	n	n	n	n	n	n	n	n	n	n	n	n	n	n	n	n	n	n
G440205335	SG	33	f	a	5	b	b	4	1	510	n	n	n	n	n	a	21.8	67.05	102	70	80	4.915	4.31	0.815	192.15	1.2	2.12	5.1	113.183	5	4.04	n	n	n	n	n	n	n	n	n	n	n	n	n	n	n	n	n	n
G445302214	YF	88	f	a	1	d	k	4	3	660	n	n	n	n	n	a	27.5	91.15	196	95	74	5.32	3.08	3.83	436.3	3.68	3.83	NA	130.483	9	6.02	n	n	n	n	n	n	n	n	n	n	n	n	n	n	n	n	n	n
G440883285	ZJ	49	f	a	3	b	a	4	3	420	n	n	n	n	n	a	20.7	77.5	98	73	74	3.535	4.755	0.61	335.4	1.79	2.82	6.1	113.26	66	5.94	n	n	n	n	n	n	n	n	n	n	n	n	n	n	n	n	n	n
G440205036	SG	47	m	a	4	b	a	1	3	360	n	n	n	n	n	a	21.9	82.45	117	77	90	10.535	5.2	16.805	378.85	0.51	1.61	6.9	142.857	21	6.38	n	n	n	n	n	n	n	n	n	n	n	n	n	n	n	n	n	n
G441424358	MZ	71	m	a	4	b	k	2	1	480	y	n	n	n	n	a	17	65.5	134	67	70	5.63	5.025	0.54	301.75	1.49	2.73	5.5	122.736	8	4.63	n	n	n	n	n	n	n	n	y	n	n	n	n	n	n	n	n	n
G440606400	FS	24	m	a	7	a	h	4	1	480	n	n	n	n	n	a	22	73.8	122	72	74	5.22	5.015	0.75	470.1	0.82	2.47	4.1	171.009	17	2.86	n	n	n	n	n	n	n	n	n	n	n	n	n	n	n	n	n	n
G440883275	ZJ	62	f	a	1	b	k	1	3	480	n	n	y	n	n	a	19.5	83	109	65	73	5.105	6.955	1.655	310.05	1.03	4.57	5.5	127.808	11	4.24	n	n	n	n	n	n	n	n	n	n	n	n	n	n	n	n	n	n
G440883548	ZJ	51	m	a	4	b	a	3	3	510	n	n	n	n	y	a	23.1	81	137	84	67	4.83	6.215	0.845	406.35	1.32	3.39	5.6	149.387	18	6.19	n	n	n	n	n	n	n	n	n	n	n	n	n	n	n	n	y	n
G441424527	MZ	54	f	a	3	b	k	4	3	480	n	n	y	y	y	a	21.9	73.5	108	60	76	5.45	4.78	1.135	296.45	1.23	3.47	4.2	130.314	11	5.54	n	n	n	n	n	n	n	n	n	n	n	y	n	n	n	n	y	n
G441424039	MZ	66	m	a	3	b	l	1	2	450	n	n	n	y	n	a	23.5	92	173	104	118	5.23	4.98	2.655	547.6	1.23	2.74	5.6	122.551	10	3.22	n	n	n	n	n	n	n	n	n	n	n	y	n	n	n	n	n	y
G441303396	HZ	55	f	a	4	b	h	4	3	480	n	n	n	n	n	a	27.7	83	159	74	70	9.345	6.115	2.015	289.2	1.52	3.8	7.5	102.553	32	6.94	y	n	n	n	n	n	n	n	n	n	n	n	n	n	n	n	n	n
G445302359	YF	42	m	a	3	a	a	1	1	420	n	n	n	n	n	a	23.9	79.65	144	96	75	4.76	4.095	0.735	383.85	1.18	1.64	NA	141.516	31	3.68	n	n	n	n	n	n	n	n	n	n	n	n	n	n	n	n	n	n
G440305607	SZ	53	f	a	4	b	c	3	3	330	n	n	y	y	n	a	22.1	76.1	135	82	68	5.63	5.375	1.2	286.05	1.3	4.05	4.7	146.154	11	5.2	n	n	n	n	n	n	n	n	n	n	n	y	n	n	n	n	n	n
G440104611	GZ	45	f	a	4	b	c	4	3	420	n	n	n	n	n	a	21.5	81	100	65	74	4.665	4.38	0.925	312.7	1.07	2.15	5.2	124.164	8	4.84	n	n	n	n	n	n	n	n	n	n	n	n	n	n	n	n	n	n
G440282108	SG	53	m	a	3	b	a	4	1	480	n	n	n	n	n	a	28.3	100.15	144	79	73	6.49	4.965	3.175	422.6	1.01	2.79	4.5	151.527	34	6.24	n	n	n	n	n	n	n	n	n	n	n	n	n	n	n	n	n	n
G440606315	FS	40	m	a	5	b	h	1	2	360	n	n	y	y	n	a	19.2	67.7	115	73	65	4.665	4.225	1.275	287.9	1.44	2.53	5	154.074	11	4.78	n	n	n	n	n	n	n	n	n	n	n	n	n	n	n	n	n	n
G441502434	SW	47	f	a	6	b	d	4	3	480	n	n	y	n	n	a	21.6	78	98	63	72	4.11	6.185	0.625	366.2	1.78	3.52	NA	134.188	14	5.01	n	n	n	n	n	n	n	n	n	n	n	n	n	n	n	n	n	n
G440282162	SG	52	f	a	1	b	a	4	1	480	y	n	n	n	n	a	22.8	83.9	118	72	73	4.625	5.51	1.225	289.85	1.15	3.5	4.8	137.595	10	4.43	n	n	n	n	n	n	n	n	n	n	n	n	n	n	n	n	n	n
G441502100	SW	48	m	a	3	b	h	1	3	480	n	n	n	n	n	a	18.6	67.5	111	70	75	5.14	5.485	0.75	390.15	1.43	3.55	NA	168.304	45	5.7	n	n	n	n	n	n	n	n	n	n	n	n	n	n	n	n	n	n
G440282619	SG	20	m	a	5	a	i	4	1	480	n	n	n	n	n	a	17.6	66.65	109	67	84	4.425	3.965	1.555	296.55	0.76	1.62	4.7	171.863	10	4.33	n	n	n	n	n	n	n	n	n	n	n	n	n	n	n	n	n	n
G445302275	YF	47	f	a	4	b	c	4	3	420	n	n	n	n	n	a	19.1	70.6	102	47	71	4.695	7.29	2.18	318.15	1.24	3.61	NA	138.376	9	4.83	n	n	n	n	n	n	n	n	n	n	n	n	n	n	n	n	n	n
G441284229	ZQ	73	f	a	1	d	a	4	3	420	n	n	y	n	n	a	27.6	86.8	134	57	80	6.14	6.18	1.275	363.65	1.92	3.99	6.7	130.337	34	8.06	n	n	n	n	n	n	n	n	n	n	n	n	n	n	n	n	n	n
G440883538	ZJ	60	f	a	4	b	b	4	3	390	n	n	n	n	n	a	30.4	97	134	68	82	5.37	6.71	1.01	326.6	1.44	4.41	5.7	131.173	24	6.45	n	n	n	n	n	n	n	n	n	n	n	n	n	n	n	n	n	n
G440104115	GZ	60	f	a	6	b	l	4	2	240	n	n	n	n	n	a	19.1	65.7	94	64	64	4.71	5.8	0.47	168.55	1.31	1.8	6.2	121.377	15	6.17	n	n	n	n	n	n	n	n	n	n	n	n	n	n	n	n	n	n
G440205658	SG	46	f	a	1	b	a	4	3	510	n	n	n	n	n	a	21	73.05	134	68	82	4.895	5.995	1.05	182.6	1.1	2.49	4.4	138.346	14	3.71	n	n	n	n	n	n	n	n	n	n	n	n	n	n	n	n	n	n
G440205606	SG	59	m	a	4	b	a	4	3	480	n	n	n	y	n	a	22.6	80.05	141	83	79	6.85	5.265	0.72	280.5	1.19	2.3	4.2	156.711	11	6.59	n	n	n	n	n	n	n	n	n	n	n	n	n	n	n	n	n	n
G441303434	HZ	47	f	a	3	b	b	4	3	420	y	n	y	y	y	a	29	78	119	74	65	5.385	4.695	0.58	334.2	1.41	2.32	4.6	152.732	49	6.3	n	n	n	n	n	n	n	n	n	n	n	n	n	n	n	n	n	n
G441284308	ZQ	53	m	NA	NA	NA	NA	NA	NA	NA	NA	NA	NA	NA	NA	NA	32.1	110.4	132	90	84	4.575	5.37	1.265	319.8	1.05	3.88	6.5	172.42	23	6.13	n	n	n	n	n	n	n	n	n	n	n	n	n	n	n	n	n	n
G441424369	MZ	63	f	a	3	b	a	4	3	480	n	n	n	y	n	a	19.8	71	131	73	80	9.165	7.125	1.42	397.55	1.49	4.75	6.3	109.982	18	8.61	n	n	n	n	n	n	n	n	n	n	n	n	n	n	n	n	n	n
G441502355	SW	75	m	a	4	b	h	1	3	420	n	n	n	n	n	a	21.1	86.9	143	77	85	4.94	5.695	0.58	544.1	2.21	3.08	NA	150	12	7.18	n	n	n	n	n	n	n	n	n	n	n	y	n	n	n	n	n	y
G440883033	ZJ	21	m	a	2	a	h	4	3	450	n	n	n	n	n	a	23.9	79.3	118	69	55	4.45	5.205	0.65	409.95	1.03	2.72	5.3	165.193	34	5.42	n	n	n	n	n	n	n	n	n	n	n	n	n	n	n	n	n	n
G440104456	GZ	35	f	a	4	b	k	NA	3	480	n	n	n	n	n	a	28.8	79	103	70	93	5.075	4.385	0.75	337.3	1.13	3.14	4.2	126.208	4	4.05	n	n	n	n	n	n	n	n	n	n	n	n	n	n	n	n	n	n
G445224140	JY	22	m	a	2	b	a	2	3	480	y	y	n	n	n	a	25	95.25	135	70	74	10.415	5.245	3.945	502.15	0.79	3.86	6	150.984	16	5.77	n	n	n	n	n	n	n	n	n	n	n	n	n	n	n	n	n	n
G440205200	SG	32	f	a	4	b	h	4	3	360	n	n	n	n	n	h	22.8	76.75	119	56	84	4.805	5.21	1.77	305.65	1.53	3.75	5.2	142.777	9	3.86	n	n	n	n	n	n	n	n	n	n	n	n	n	n	n	n	n	n
G441284113	ZQ	39	m	a	3	b	a	1	1	450	n	n	n	n	n	a	25.7	90.3	136	81	92	4.815	5.125	1.24	370.05	1.39	3.96	4.9	162.9	26	4.94	n	n	n	n	n	n	n	n	n	n	n	n	n	n	n	n	n	n
G440282526	SG	53	f	a	2	b	a	4	1	420	n	n	n	n	n	a	21.5	70.7	125	71	71	5.605	4.575	0.76	204.6	1.59	2.5	4.5	149.24	18	3.56	n	n	n	n	n	n	n	n	n	n	n	n	n	n	n	n	n	n
G440205420	SG	52	m	a	5	b	b	1	1	360	n	n	n	n	n	a	22.5	82.05	125	76	74	7.415	4.89	1.385	301.3	0.87	2.99	5.2	150.282	13	4.46	n	n	n	n	n	n	n	n	n	n	n	n	n	n	n	n	n	n
G440305312	SZ	45	f	a	5	b	h	4	1	360	n	n	y	n	n	a	21.8	76.4	110	68	75	5.185	5.13	0.47	282.6	1.36	2.86	5.3	135.897	10	4.34	n	n	n	n	n	n	n	n	n	n	n	n	n	n	n	n	n	n
G445302559	YF	58	f	a	2	d	k	4	3	660	n	n	n	n	n	a	18.2	63	138	64	83	5.1	4.45	0.755	162.45	1.33	1.61	NA	140.653	14	6.28	n	n	n	n	n	n	n	n	n	n	n	n	n	n	n	n	n	n
G440104491	GZ	41	f	a	4	b	j	NA	3	480	n	n	n	n	n	a	24.4	91.1	104	62	68	6.16	4.765	4.74	373.65	0.56	1.91	4.1	136.029	11	4.45	n	n	n	n	n	n	n	n	n	n	n	n	n	n	n	n	n	n
G440104327	GZ	46	m	a	5	b	f	4	2	360	n	n	n	n	n	a	27.3	87.3	119	62	66	5.375	4.96	1.965	475.2	1.04	2.88	4.7	126.374	17	4.61	n	n	n	n	n	n	n	n	n	n	n	n	n	n	n	n	n	n
G440104008	GZ	68	m	a	5	b	l	1	3	420	n	n	y	n	y	a	22.8	84.75	127	67	54	5.245	4.33	1.39	487.1	1.19	3.06	4.5	132.13	9	8.23	n	n	n	n	n	n	n	n	n	n	n	n	n	n	n	n	y	y
G441424215	MZ	66	f	a	1	d	k	4	3	480	n	y	n	y	n	a	22.9	69.5	123	67	76	5.38	5.545	1.295	221.6	1.56	2.71	4.2	142.884	31	6.19	n	n	n	n	n	n	n	n	n	n	n	n	n	n	n	n	n	n
G445302272	YF	62	f	a	2	b	j	4	3	480	n	n	n	n	n	a	24.9	79.1	151	84	78	4.62	3.475	1.525	341.45	5.05	5.54	NA	134.508	16	3.86	n	n	n	n	n	n	n	n	n	n	n	n	n	n	n	n	n	n
G441502517	SW	45	m	a	3	b	a	1	1	450	n	n	n	n	n	a	24	87	131	82	76	4.42	4.8	0.51	254.15	1.78	2.31	NA	143.208	15	4.81	n	n	n	n	n	n	n	n	n	n	n	y	n	n	n	n	n	n
G440606443	FS	44	m	a	4	b	h	1	1	540	n	n	y	n	n	a	23.1	82.25	121	77	71	5.89	5.525	3.945	421.45	0.91	3.45	4.6	151.487	29	5.13	n	n	n	y	n	n	n	n	n	n	n	n	n	n	n	n	n	n
G440883255	ZJ	60	f	a	2	b	j	4	3	480	n	n	n	n	n	a	20.7	70.6	115	76	73	4.66	5.095	0.96	238.2	1.26	3.56	5.6	133.886	11	4.63	n	n	n	n	n	n	n	n	n	n	n	n	n	n	n	n	n	n
G440981267	MM	44	m	a	3	b	a	4	3	420	n	n	n	n	n	a	21.5	75	125	70	70	6.78	4.74	0.85	251	1.62	2.76	4.1	159.51	NA	NA	n	n	n	n	n	n	n	n	n	n	n	n	n	n	n	n	y	n
G441424106	MZ	48	m	a	3	b	a	1	1	600	y	n	n	n	n	a	20.3	67	182	108	93	5.64	5.625	0.61	402.55	1.78	2.18	4.2	117.745	15	5.4	n	n	n	n	n	n	n	n	n	n	n	n	n	n	n	n	n	n
G440305313	SZ	33	m	a	6	b	f	4	2	420	n	n	n	n	n	a	22.2	78	121	79	71	5.38	5.42	1.02	410.35	1.07	2.24	5.3	152.564	25	6.11	n	n	n	n	n	n	n	n	n	n	n	y	n	n	n	n	n	n
G440282270	SG	48	f	a	2	b	a	4	3	630	n	n	n	n	y	a	22.8	80.05	107	68	62	5.355	5.075	0.47	258.7	1.84	2.71	5	142.72	19	5.47	n	n	n	n	n	n	n	n	n	n	n	n	n	n	n	n	n	n
G441502030	SW	73	f	a	1	b	j	4	3	480	n	n	n	n	n	a	23.9	82.1	169	69	74	8.395	4.58	1.345	369.9	1.04	3.23	NA	121.429	10	9.55	y	y	n	n	n	n	n	n	n	n	n	y	n	n	y	n	n	y
G440305609	SZ	28	m	a	5	b	c	4	3	480	n	n	n	n	n	a	23.6	80.55	121	74	69	5.105	5.425	3.77	297.9	0.92	4.53	5	175.641	47	3.64	n	n	n	n	n	n	n	n	n	n	n	n	n	n	n	n	n	n
G440205499	SG	70	m	a	6	b	l	4	3	420	n	n	n	n	n	a	21.4	84.05	139	78	70	5.46	5.34	0.705	379.2	0.91	3.11	6.7	164.952	26	6.91	y	n	n	n	n	n	n	n	n	n	n	n	n	n	n	n	n	n
G440282433	SG	76	f	a	1	b	k	4	3	180	n	n	y	n	y	a	24.6	85.3	128	61	61	5.84	4.125	1.12	268.7	0.69	2.76	5.7	145.709	10	4.78	n	n	n	n	n	n	n	n	n	n	n	n	n	n	n	n	y	n
G440883482	ZJ	50	m	a	2	b	h	4	1	420	n	n	y	n	n	a	NA	NA	NA	NA	NA	NA	NA	NA	NA	NA	NA	NA	NA	NA	NA	n	n	n	n	n	n	n	n	n	n	n	n	n	n	n	n	n	n
G440104390	GZ	51	f	a	4	b	h	NA	1	360	n	n	n	n	n	a	27.8	93.5	137	85	66	5.305	6.845	1.11	299.65	1.31	3.68	4.6	155.948	15	4.47	n	n	n	n	n	n	n	n	n	n	n	n	n	n	n	n	n	n
G440104555	GZ	68	f	a	3	b	l	4	2	480	n	n	n	n	n	a	26.8	88.7	134	75	61	5.01	4.725	0.8	364.3	1.55	2.87	4.4	146.84	5	6.47	n	n	n	n	n	n	n	n	n	n	n	n	n	n	n	n	n	n
G445224242	JY	46	f	a	4	b	a	4	3	420	n	n	y	y	n	a	17.9	71	104	72	88	4.965	5.46	0.755	192.55	1.39	3.24	5.4	116.135	16	3.86	n	n	n	n	n	n	n	n	n	n	n	y	n	n	n	n	n	n
G440305362	SZ	69	f	a	3	b	k	4	3	420	n	n	n	y	n	a	26.6	84	129	72	76	5.225	3.705	1.045	309.45	1.45	1.93	4.7	141.525	27	4.75	n	n	n	n	n	n	n	n	n	n	n	y	n	n	n	n	y	y
G441303552	HZ	28	f	a	4	b	k	4	3	480	n	n	n	n	n	a	22.2	65.5	112	72	90	5.335	5.13	0.77	414.9	1.43	2.57	5.3	143.323	11	3.13	n	n	n	n	n	n	n	n	n	n	n	n	n	n	n	n	n	n
G445302521	YF	41	m	a	3	b	b	2	1	480	n	n	n	n	n	a	24.3	88.4	117	81	81	5.88	5.765	2.305	395.25	1.24	3.52	NA	156.987	24	6.05	n	n	n	n	n	n	n	n	n	n	n	n	n	n	n	n	n	n
G440305491	SZ	54	f	a	3	b	c	4	1	480	n	n	n	n	n	a	22.3	73	143	87	64	4.485	5.945	0.715	270.5	2.43	3.6	5.3	141.81	10	4.7	n	n	n	n	n	n	n	n	n	n	n	n	n	n	n	n	n	y
G441284412	ZQ	57	f	a	3	b	a	4	3	540	n	n	y	n	n	a	24	78.8	200	105	60	4.765	6.71	0.67	371.25	1.9	3.77	5.2	143.258	17	6.93	n	n	n	n	n	n	n	n	n	n	n	n	n	n	n	n	n	n
G441284265	ZQ	51	f	a	4	b	k	4	3	540	n	n	n	n	n	a	27.6	86.4	146	103	75	4.935	6	0.825	422.15	1.3	4.83	5.3	151.685	26	6.19	n	n	n	n	n	n	n	n	n	n	n	n	n	n	n	n	n	n
G440282603	SG	61	f	a	1	b	a	4	3	420	y	y	n	n	n	a	17.4	60.15	163	100	97	5.315	5.005	0.99	247.8	1.82	2	5.2	161.217	16	4.78	n	n	n	n	n	n	n	n	n	n	n	n	n	n	n	n	n	n
G445302193	YF	53	f	a	4	b	k	4	1	360	n	n	n	n	n	a	19.7	66.25	108	68	76	5.69	4.835	3.715	254.05	0.84	2.62	NA	134.196	15	4.45	n	n	n	n	n	n	n	n	n	n	n	y	n	n	n	n	n	n
G445302628	YF	64	m	a	6	b	b	1	3	480	n	n	n	n	n	a	20.7	78	151	83	77	4.845	4.1	0.865	309.15	1.4	2.3	NA	142.441	25	4.84	n	n	n	n	n	n	n	n	n	n	n	n	n	n	n	n	n	n
G445224009	JY	54	f	a	1	d	k	4	3	510	n	n	n	n	n	a	24.5	78	146	93	88	12.465	4.965	2.135	271.7	1.3	3.19	9.2	164.6	32	5.88	n	n	n	n	n	n	n	n	n	n	n	n	n	n	n	n	n	n
G441284513	ZQ	54	f	a	4	b	a	4	3	540	n	n	n	n	n	a	24.5	81.8	109	67	64	4.845	4.7	1.275	255.3	1.6	2.47	4.2	140.637	22	4.21	n	n	n	n	n	n	n	n	n	n	n	n	n	n	n	n	y	NA
G440205444	SG	55	f	a	4	b	l	4	3	540	n	n	n	n	n	a	25.7	85.05	140	87	78	5.435	4.93	1.785	316.5	0.96	3.42	4.5	153.409	18	6	n	n	n	n	n	n	n	n	n	n	n	n	n	n	n	n	n	n
G441303562	HZ	62	f	a	2	b	k	4	3	420	n	n	y	n	n	a	25.4	82.6	132	85	77	9.47	5.755	1.495	570.35	1.53	5.22	6.6	163.963	4	6.38	y	n	n	n	n	n	n	n	n	n	n	n	n	n	n	n	n	n
G445224283	JY	61	m	a	1	b	a	3	3	480	n	n	n	y	n	a	25.4	96	146	92	90	6.22	7.2	1.46	270.7	1.14	5.44	6.7	161.032	33	5.59	n	n	n	n	n	n	n	n	n	n	n	n	n	n	n	n	n	n
G440606601	FS	56	m	a	5	b	h	1	2	480	n	n	n	y	n	a	21.1	73.25	119	68	72	5.76	5.74	1.345	339.35	1.82	3.9	4.7	165.863	8	6.23	n	n	n	n	n	n	n	n	n	n	n	y	n	n	n	n	n	n
G441502103	SW	53	m	a	1	b	h	1	1	450	n	n	n	n	n	a	24.8	85.5	165	98	74	4.73	5.75	2.54	332.7	1	4.57	NA	161.161	19	5.47	n	n	n	n	n	n	n	n	n	n	n	n	n	n	n	n	n	n
G440981325	MM	49	f	a	3	b	b	4	2	450	n	n	n	n	n	a	22.1	75	133	90	74	5.365	6.495	0.94	298.2	1.66	4.97	5	129.575	20	5.46	n	n	n	n	n	n	n	n	n	n	n	n	y	n	n	n	n	n
G440305193	SZ	48	m	a	7	b	f	4	1	420	n	n	y	n	n	a	28.9	95.3	110	83	74	5.455	4.735	1.475	511.15	0.87	3.29	5.1	166.239	60	7.29	n	n	y	n	n	n	n	n	n	n	n	y	n	n	n	n	n	y
G441303344	HZ	42	f	a	3	b	h	4	3	480	n	n	n	n	n	a	24.8	74.1	148	93	73	6.585	5.15	2.01	232.8	1.21	3.99	5.3	145.836	20	4.34	NA	NA	NA	NA	NA	NA	NA	NA	NA	NA	NA	NA	NA	NA	NA	NA	NA	NA
G440883382	ZJ	53	f	a	5	b	a	4	3	360	n	n	n	y	n	a	22.6	76.75	112	78	59	4.785	5.795	1.69	283.75	1.29	4.24	5.3	141.509	30	4.06	n	n	n	n	n	n	n	n	n	n	n	n	n	n	n	n	n	n
G440282469	SG	50	m	a	4	b	e	1	3	420	n	n	y	n	n	a	27	92.9	149	89	76	6.29	5.885	5.535	477.15	1.1	4.82	4.7	170.709	24	4.27	n	n	n	n	n	n	n	n	n	n	n	n	n	n	n	n	n	n
G440305406	SZ	48	m	a	8	b	f	4	1	450	n	n	y	n	n	a	24.9	86.25	120	76	79	4.91	6.265	1.02	429	1.29	4.3	4.3	174.576	47	4.64	n	n	n	n	n	n	n	n	n	n	n	n	y	y	n	n	n	n
G440282493	SG	63	f	a	1	b	a	4	3	540	n	n	n	y	n	a	23.8	73.65	152	82	78	6.12	6.025	1.66	298.6	1.47	3.2	5.1	134.701	24	3.81	n	n	n	n	n	n	n	n	n	n	n	y	n	n	n	n	n	n
G441284366	ZQ	57	f	a	4	b	a	4	3	420	n	n	n	n	n	a	19.5	75.25	138	68	65	4.44	4.825	0.545	234.35	1.89	2.73	4.9	158.396	16	6.87	n	n	n	n	n	n	n	n	n	n	n	n	n	n	n	n	n	n
G445302398	YF	59	f	a	2	b	k	4	3	540	n	n	n	n	n	a	26.9	78.9	153	76	67	5.855	4.81	1.43	328.8	1.2	4.4	NA	154.461	14	4.58	n	n	n	n	n	n	n	n	n	n	n	n	n	n	n	n	n	n
G441802588	QY	58	f	a	3	b	j	4	3	300	n	n	n	n	n	a	22.2	82.6	143	74	73	5.395	5.765	1.675	271.9	1.32	5.57	NA	142.91	19	6.71	n	n	n	n	n	n	n	n	n	n	n	n	n	n	n	n	n	n
G445302075	YF	48	f	a	3	b	c	4	3	480	n	n	y	n	n	a	30	91.65	175	103	79	4.925	5.345	0.955	359.95	1.33	4.08	NA	162.57	6	7.03	n	n	n	n	n	n	n	n	n	n	n	n	n	n	n	n	y	n
G441284408	ZQ	71	f	a	3	b	j	4	3	540	n	y	n	n	n	a	23.5	78.75	170	69	72	4.745	6.825	1.69	319.95	1.4	5.19	5.7	157.678	15	6.57	n	n	n	n	n	n	n	n	n	n	n	n	n	n	n	n	n	n
G440205225	SG	47	m	a	3	b	a	1	1	480	n	n	y	n	y	a	NA	NA	NA	NA	NA	NA	NA	NA	NA	NA	NA	NA	NA	NA	NA	n	n	n	n	n	n	n	n	n	n	n	n	n	n	n	n	n	n
G440606593	FS	51	m	a	4	b	b	1	1	300	n	n	n	y	n	a	22.7	85.05	125	80	65	6.65	6.685	1.2	297.7	1.13	4.26	5.4	169.388	158	3.37	n	n	n	n	n	n	n	n	n	n	n	y	n	n	n	n	n	y
G440883331	ZJ	59	f	a	3	b	a	1	3	420	n	n	y	n	n	a	19.7	66.15	130	69	68	4.505	5.665	0.64	321.6	1.81	3.84	5.9	141.132	13	5.2	n	n	n	n	n	n	n	n	n	n	n	n	n	n	n	n	n	n
G441424111	MZ	48	f	a	2	b	a	4	1	420	n	n	n	n	n	a	24.9	81.5	114	54	68	5.81	4.875	1.725	263.65	1.18	4.26	4.9	134.381	86	4.41	n	n	n	n	n	n	n	n	n	n	n	n	n	n	n	n	n	n
G441303402	HZ	37	f	a	5	b	c	4	1	480	n	n	n	n	n	a	22.4	67.8	107	69	72	5.2	3.695	0.95	179.9	1.25	1.73	5	137.331	13	5.61	n	n	n	n	n	n	n	n	n	n	n	n	n	n	n	n	n	n
G440282367	SG	41	m	a	5	b	b	1	3	480	n	n	n	n	n	a	25.7	89.5	121	79	70	5.28	5.275	1.38	369.95	0.75	3.78	5.2	175.192	38	4.96	n	n	n	n	n	n	n	n	n	n	n	y	n	n	y	n	y	n
G445302648	YF	59	m	a	3	b	h	1	3	420	n	n	n	n	n	a	20.2	74.35	128	64	73	5.73	2.685	0.805	247.2	1.18	3.78	NA	144	21	4.7	n	n	n	n	n	n	n	n	n	n	n	n	n	n	n	n	n	n
G441802487	QY	43	f	a	2	b	h	4	3	420	n	n	n	n	n	a	22.3	73.25	120	80	85	5.61	5.92	1.165	329.75	1.31	4.83	5.5	151.311	14	5.28	n	n	n	n	n	n	n	n	n	n	n	n	n	n	n	n	n	n
G441424143	MZ	78	f	a	2	b	k	4	1	240	n	n	n	n	n	a	24.9	88.5	141	74	68	6.06	7.3	3.375	380.5	1.27	3.07	4.9	120.148	14	7.82	n	n	n	n	n	n	n	n	n	n	n	n	n	n	n	n	n	n
G441424537	MZ	47	f	a	2	b	a	4	3	450	n	n	n	n	n	a	23.1	72.5	146	67	80	7.675	4.795	0.905	231.6	1.48	3.05	5.2	135.86	10	3.43	n	n	n	n	n	n	n	n	n	n	n	n	n	n	n	n	n	n
G440606409	FS	42	m	a	7	b	e	2	2	450	n	n	y	n	y	a	28	91.25	116	74	55	5.085	4.49	0.975	451.3	1.02	2.47	4.3	160.734	37	2.66	n	n	n	n	n	n	n	n	n	n	n	n	n	n	n	n	n	n
G441802520	QY	53	m	a	4	b	b	2	1	420	n	n	n	n	n	a	22.4	76.4	125	80	64	5.39	6.06	0.685	303.25	1.47	3.76	4.8	139.139	16	4.93	n	n	n	n	n	n	n	n	n	n	n	y	n	n	n	n	n	n
G440205109	SG	49	f	a	2	b	k	4	3	720	n	n	n	n	y	a	25	83.65	100	66	87	11.1	5.54	1.34	285.8	1.08	3.39	9.6	119.245	70	4.54	n	y	y	n	n	n	n	n	n	n	n	n	n	n	n	n	NA	NA
G440606525	FS	62	m	a	4	b	h	1	1	420	n	n	n	y	y	a	30.2	89.95	112	77	70	7.085	4.735	3.3	439.15	0.62	3.36	6.8	174.488	20	6.77	n	n	n	n	n	n	n	n	n	n	n	y	n	n	n	n	n	n
G440104286	GZ	60	m	a	5	b	j	3	2	450	n	n	y	n	n	a	23.3	87.8	128	79	70	6.77	4.7	1.825	519.3	1.23	2.34	6.2	156.593	9	4.76	n	n	n	n	n	n	n	n	n	n	n	n	n	n	n	n	y	n
G441424198	MZ	61	f	a	2	b	k	4	3	300	n	n	y	n	n	a	21	68.5	131	66	75	5.22	4.465	0.29	241.05	1.64	2.19	4.4	127.172	23	6.77	n	n	n	n	n	n	n	y	NA	NA	NA	n	n	n	n	n	n	n
G445224219	JY	54	m	a	2	b	a	1	3	390	n	n	n	y	n	a	25.8	97	105	85	81	5.16	4.715	1.905	394.9	0.92	4.47	5.8	132.092	28	5.45	n	n	n	n	n	n	n	n	n	n	n	y	n	n	n	n	n	n
G441802414	QY	62	m	a	2	b	a	1	1	420	n	n	y	n	y	a	29	99.15	134	87	65	4.99	4.805	1.915	559.1	0.63	2.54	4.1	152.996	36	7.65	n	n	n	n	n	n	n	n	n	n	n	y	n	n	n	NA	n	y
G441424164	MZ	56	m	a	3	b	a	4	3	360	n	n	n	n	n	a	22.2	76.5	145	98	113	6.105	7.63	14.34	469	1.61	1.02	5.3	100.37	15	6.42	n	n	n	n	n	n	n	n	n	n	n	n	y	n	n	n	y	n
G440606352	FS	44	f	a	5	b	h	4	3	480	n	n	n	n	n	a	25	89.95	111	70	76	5.38	5.715	0.675	201.55	1.38	2.88	4.2	90.826	19	2.46	n	n	n	n	n	n	n	n	n	n	n	n	n	n	n	n	n	n
G445224439	JY	70	f	a	1	b	a	4	3	540	n	n	y	n	n	a	26.7	97.1	199	83	85	5.185	5.705	3.015	449.3	0.9	3.43	4.7	147.917	33	4.71	n	n	n	n	n	n	n	n	n	n	n	n	n	n	n	n	n	n
G440305026	SZ	58	m	c	7	b	d	3	1	420	n	n	y	y	y	a	21.6	77.95	119	69	60	5.28	5.385	1.53	370.15	1.5	3.9	5.4	127.119	22	6.23	n	n	n	n	n	n	n	n	n	n	n	y	n	n	n	n	y	n
G441424254	MZ	53	f	a	3	b	k	4	3	420	n	n	y	n	n	a	26	85.5	125	78	74	5.525	6.505	0.955	295.4	1.39	4.57	4.3	116.636	50	7.46	n	n	n	n	n	n	n	n	n	n	n	n	n	n	n	n	n	n
G440883202	ZJ	59	f	a	1	b	k	4	3	390	n	n	n	n	n	a	21.8	78.1	150	80	74	6.41	5.525	0.825	293	1.15	3.69	6.2	150.276	20	5.38	n	n	n	n	n	n	n	n	n	n	n	n	n	n	n	n	n	n
G440981229	MM	86	m	a	3	b	a	2	3	540	n	n	n	n	n	a	21.2	77	188	75	61	5.16	4.545	1.21	327.9	1.4	3.25	4.1	130.885	NA	NA	n	n	n	n	n	n	n	n	n	n	n	n	n	n	n	n	n	n
G441502600	SW	60	m	a	6	b	d	4	3	480	n	n	n	y	n	a	21.5	77.1	103	50	67	5.635	4.64	1.135	448	1.02	2.95	NA	154.528	27	7.6	n	n	n	n	n	n	n	n	n	n	NA	y	n	n	n	n	n	y
G440305363	SZ	75	f	a	7	b	l	4	3	360	n	n	y	y	y	a	21.7	79	143	79	80	5.235	4.75	1.075	193.8	1.32	2.82	5.6	148.305	20	6.32	n	n	n	n	n	n	n	n	n	n	n	y	n	n	n	n	n	n
G445224620	JY	37	f	a	1	b	k	4	3	450	n	n	n	n	n	a	24.6	78.1	122	79	77	4.595	4.67	1.28	388.15	0.67	2.48	4.6	136.312	20	4.35	n	n	n	n	n	n	n	n	n	n	n	n	n	n	n	n	n	n
G441424188	MZ	64	m	a	3	b	a	1	1	480	n	n	n	y	n	a	21.4	78.5	136	86	94	6.37	5.075	0.615	442.9	1.9	2.02	4.1	136.599	17	4.58	n	n	n	n	n	n	n	n	n	n	n	y	n	n	n	n	n	n
G441502018	SW	26	m	a	5	a	j	4	3	480	n	n	n	n	n	a	26	85.9	118	75	79	5.295	6.84	4.105	476.4	0.73	5.14	NA	178.571	40	4.17	n	n	n	n	n	n	n	n	n	n	n	n	n	n	n	n	n	n
G441802173	QY	60	m	a	4	b	a	1	1	540	n	n	y	y	n	i	20.2	68.15	122	77	65	5.855	4.48	4.975	257.55	0.64	2.58	4.1	135.401	16	5.68	n	n	n	n	n	n	n	n	n	n	n	y	n	n	n	n	n	n
G441502205	SW	57	f	a	1	b	k	4	3	420	n	n	n	n	n	a	28.1	104.5	137	89	65	5.36	6.535	2.545	354.6	1.5	3.76	NA	139.056	13	4.31	n	n	n	n	n	n	n	n	n	n	n	n	n	n	n	n	n	n
G441284297	ZQ	62	m	a	3	b	k	4	3	390	n	n	n	n	n	a	22.9	84.9	163	106	90	5	7.67	2.05	399.5	1.3	6.75	6.3	139.888	26	5.2	n	n	n	n	n	n	n	n	n	n	n	n	n	n	n	n	n	n
G440981413	MM	25	f	a	4	b	f	4	3	450	n	n	n	n	n	a	17.8	61.4	115	73	108	5.555	3.78	0.74	257.45	1.24	2.18	4.1	133.504	7	2.59	n	n	n	n	n	n	n	n	n	n	n	n	n	n	n	n	NA	n
G441802224	QY	61	f	a	2	b	l	4	3	480	n	n	n	n	n	a	27.5	85.05	203	98	86	6.24	5.065	0.83	378.2	1.27	3.85	5.2	141.011	17	8.98	n	n	n	n	n	n	n	n	n	n	n	n	n	n	n	n	n	n
G440205166	SG	48	m	a	3	b	a	1	3	540	n	n	n	n	n	a	17.7	67.45	98	62	62	4.295	4.29	0.665	283.7	1.05	2.02	5	126.415	36	3.87	n	n	n	n	n	n	n	n	n	n	n	n	n	n	n	n	n	n
G440981005	MM	58	f	a	2	b	a	4	1	540	n	n	n	y	n	a	23.7	82.5	114	61	56	5.65	5.17	1.165	275.7	1.09	2.57	4.7	123.156	43	3.81	n	n	n	n	n	n	n	n	n	n	n	y	n	n	n	n	n	n
G441502592	SW	28	m	a	5	a	c	1	3	480	n	n	n	n	n	a	24.2	80.75	115	76	87	5.3	4.24	1.41	434.2	0.89	2.58	NA	176.068	31	4.73	n	n	n	n	n	n	n	n	n	n	n	n	n	n	n	n	n	n
G440104278	GZ	53	m	a	7	b	j	1	1	540	n	n	n	n	n	a	23	87.1	138	87	81	4.69	4.435	0.695	373.8	1.17	2.4	4.7	130.258	31	3.11	n	n	n	n	n	n	n	n	n	n	n	n	n	n	n	n	n	n
G440305376	SZ	53	m	a	5	b	c	4	1	360	n	n	n	n	n	a	23.7	82.45	137	76	58	5.3	4.89	3.17	490.3	0.77	3.27	4.3	157.627	35	6.4	n	n	n	n	n	n	n	n	n	n	n	n	n	n	n	n	n	n
G440981311	MM	60	f	a	1	d	a	4	3	510	n	n	n	y	n	a	20.1	70.8	128	75	82	7.19	5.16	1.165	201.55	1.58	3.06	4.4	137.338	17	4.49	n	n	n	n	n	n	n	n	n	n	n	n	n	n	n	n	n	n
G440883261	ZJ	63	m	a	3	b	h	4	1	480	n	n	n	n	n	a	25.8	93.5	123	81	58	5.21	5.09	1.105	384.1	1.55	3.68	5	170.902	18	6.03	n	n	n	n	n	n	n	n	n	n	n	n	n	n	n	n	n	n
G445224497	JY	59	f	a	1	b	a	4	3	480	n	n	n	n	n	a	24.6	86.15	126	76	78	6.17	5.155	3.005	451.65	1.03	3.37	5.7	104.514	31	5.46	n	n	n	n	n	n	n	n	n	n	n	n	n	n	n	n	n	n
G445302610	YF	57	f	a	3	b	k	4	3	600	n	n	n	n	n	a	18.5	67.6	117	54	77	4.925	5.645	1.21	240.4	1.79	4.01	NA	127.636	17	6.23	n	n	n	n	n	n	n	n	n	n	n	n	n	n	n	n	n	n
G440883020	ZJ	30	m	a	3	b	b	1	3	480	n	n	n	n	n	a	20.4	69.45	119	63	64	3.89	4.57	0.665	352.05	0.98	2.55	4.2	158.932	10	5.28	n	n	n	n	n	n	n	n	n	n	n	n	n	n	n	n	n	n
G445302431	YF	21	m	a	4	a	b	1	1	360	n	n	n	n	n	a	23.4	77.4	123	57	61	5.4	3.205	0.705	336.9	4.91	3.95	NA	137.918	43	5.78	n	n	n	n	n	n	n	n	n	n	n	n	n	n	n	n	n	n
G440305144	SZ	48	f	a	7	b	e	4	3	540	y	n	n	y	y	a	20.9	77.1	111	69	61	5.885	4.73	4.235	727.8	0.9	3.02	5.2	158.974	60	5.61	n	n	n	n	n	n	n	n	n	n	n	y	n	n	n	n	n	n
G445302458	YF	73	m	a	3	b	k	4	3	300	n	n	n	n	n	a	26.1	96.2	142	96	89	5.645	5.135	2.635	557.85	1	3.68	NA	158.845	12	6.84	n	n	n	n	n	n	n	n	n	n	n	n	n	n	n	n	y	n
G441502285	SW	28	f	a	5	b	k	4	3	480	n	n	n	n	n	a	21.2	68.15	107	70	72	4.74	5.49	0.69	310.7	1.34	3.12	NA	148.954	16	5.25	n	n	n	n	n	n	n	n	n	n	n	n	n	n	n	n	n	n
G440883198	ZJ	39	f	a	3	b	k	4	3	480	n	n	y	y	n	a	20.8	79.9	120	78	79	3.505	5.795	0.65	288.5	1.13	3.76	5.3	116.667	10	4.48	n	n	n	n	n	n	n	n	n	n	n	n	n	n	n	n	n	n
G441284414	ZQ	59	m	a	2	b	a	1	3	540	n	n	y	n	n	a	20.8	74.4	111	67	76	5.62	5.19	1.46	315.1	0.86	3.07	4.9	158.427	14	7.52	n	n	n	n	n	n	n	n	n	n	n	n	n	n	n	n	n	n
G445224245	JY	66	f	a	1	b	k	4	3	360	n	n	y	y	n	a	26.3	90.45	161	87	85	9.375	6.905	0.795	280.75	1.52	4.58	7.7	116.844	20	4.24	n	n	n	n	n	n	n	n	n	n	n	n	n	n	n	n	n	n
G445302233	YF	86	f	a	1	d	l	4	3	180	n	n	y	n	n	a	18.2	78.9	132	70	77	5.415	6.36	0.64	465.3	1.77	2.71	NA	145.841	8	7.02	n	n	n	n	n	n	n	n	n	n	n	n	n	n	n	n	n	n
G441424020	MZ	45	m	a	3	b	j	4	1	420	n	n	n	n	n	a	26.1	87.5	125	81	71	5.715	5.255	2.245	292.75	0.93	3.19	4.3	124.769	26	4.57	n	n	n	n	n	n	n	n	n	n	n	n	n	n	n	n	n	n
G440205443	SG	45	m	a	5	b	a	4	3	480	n	n	n	y	n	a	25.2	92.05	141	92	62	5.48	5.93	1.62	518.85	1.04	4.16	4.6	154.614	29	5.12	n	n	n	n	n	n	n	n	n	n	n	n	n	n	n	n	n	n
G440104435	GZ	57	f	a	5	e	l	4	3	540	n	n	y	n	n	a	31.5	100.6	128	77	79	6.6	4.59	2.53	408.85	0.84	2.68	5	130.699	60	6.23	n	n	n	n	n	n	n	n	n	n	n	n	n	y	n	n	n	n
G441802271	QY	32	m	a	6	b	b	1	3	600	n	n	y	n	n	a	27.1	92.3	118	74	92	4.62	5.02	1.615	433.85	0.66	2.64	4.8	180.952	47	4.1	n	n	n	n	n	n	n	n	n	n	NA	n	n	n	n	n	n	n
G440305115	SZ	64	m	a	1	b	j	2	1	540	n	n	y	n	n	a	22.2	72.7	120	76	62	4.9	5.05	0.73	299.3	1.6	3.24	4.9	154.701	16	4.92	n	n	n	n	n	n	n	n	n	n	n	n	n	n	n	n	n	n
G440282084	SG	37	f	a	3	b	a	4	3	500	n	n	n	y	n	a	20.3	71.45	118	64	81	5.28	3.885	0.565	267.7	0.88	1.77	4.6	149.149	9	4.69	n	n	n	n	n	n	n	n	n	n	n	n	n	n	n	n	n	n
G440104113	GZ	58	m	a	3	b	c	1	3	540	n	n	y	n	n	a	22.2	81.35	101	64	66	4.375	5.48	1.095	372.5	1.09	3.56	6	145.471	14	4.88	n	n	n	n	n	n	n	n	n	n	n	n	n	n	n	n	n	n
G441802126	QY	78	f	a	2	d	k	4	3	600	n	y	n	n	n	a	27.3	86.55	135	84	101	6.585	6.465	1.58	304.5	1.33	4.84	4.7	154.323	28	4.01	n	n	n	n	n	n	n	n	n	n	n	n	n	n	n	n	n	n
G441424464	MZ	53	m	a	4	b	d	1	1	480	n	n	n	n	n	a	26.1	91.5	154	96	74	6.54	5.28	0.935	337.5	1.31	4.43	5	110.351	10	6.05	n	n	n	n	n	n	n	n	n	n	n	n	n	n	n	n	n	n
G440205082	SG	48	f	a	2	b	h	4	3	480	y	y	y	y	n	a	30.8	96.5	126	68	71	4.54	4.54	0.705	410.5	1.62	2.97	5.2	130.435	11	5.83	n	n	n	n	n	n	n	n	n	n	n	n	n	n	n	n	n	n
G441284127	ZQ	38	f	a	4	b	h	4	3	480	n	n	y	n	n	a	21.6	76.5	116	76	70	5.155	5.5	0.535	252.55	1	2.04	4.2	131.827	16	3.5	n	n	n	n	n	n	n	n	n	n	n	n	n	n	n	n	n	n
G441802276	QY	26	m	a	4	b	b	1	2	510	n	n	n	n	y	a	23.1	75.95	130	90	87	6.68	6.33	0.855	262.8	1.21	4.16	4.9	164.366	17	6.63	n	n	n	n	n	n	n	n	n	n	n	n	n	n	n	n	y	n
G441303262	HZ	23	f	a	3	a	j	4	3	660	n	n	y	n	n	a	33	88.5	125	77	89	4.61	4.61	1.57	415.5	0.38	2.23	4.8	103.881	21	4.91	NA	NA	NA	NA	NA	NA	NA	NA	NA	NA	NA	n	NA	NA	NA	NA	n	NA
G440205459	SG	48	f	a	4	b	b	4	3	600	n	n	n	n	n	a	28.9	84.95	110	84	88	5.33	5.39	2	389.8	1.22	3.61	4.2	148.485	45	3.52	n	n	n	NA	n	n	n	n	n	n	n	n	n	n	n	n	n	n
G440282364	SG	39	f	a	2	b	a	4	3	360	n	n	n	n	n	a	19.2	62.25	115	77	92	5.255	5.17	0.85	208.35	1.37	3.19	4.7	137.115	10	4.7	n	n	n	n	n	n	n	n	n	n	n	n	n	n	n	n	n	n
G440205660	SG	51	m	a	2	b	j	4	1	480	n	n	n	n	y	a	23.2	79.55	138	85	71	4.925	6.295	1.44	329.75	1.47	3.19	4.5	144.173	14	5.6	n	n	n	n	n	n	n	n	n	n	n	n	n	n	n	n	y	n
G440305316	SZ	66	m	a	6	b	l	3	3	360	n	n	y	n	y	a	24.6	83.15	102	61	65	5.27	4.28	0.94	319.45	1.35	2.37	5.1	144.915	16	5.89	n	n	n	n	n	n	n	n	y	n	n	n	n	n	n	n	n	n
G440104554	GZ	45	f	a	7	b	e	4	1	420	n	n	n	y	y	a	23.2	79.8	125	80	81	5.44	4.865	1.15	309.65	0.99	3.48	4.7	162.268	9	3.5	n	n	y	n	n	n	n	n	n	n	n	y	n	n	n	n	y	n
G440883124	ZJ	45	f	a	4	b	c	4	3	420	n	n	n	y	n	a	24.1	75.65	123	81	72	4.81	6.01	1.075	170.4	1.48	2.93	4.5	130.926	15	4.04	n	n	n	n	n	n	n	n	n	n	n	n	n	n	n	n	n	n
G440883325	ZJ	85	f	a	1	d	l	4	3	660	n	n	n	n	n	a	21.2	80.75	156	65	84	8.945	6.855	1.56	401.4	1.15	4.76	6.3	129.057	16	5.56	n	n	n	n	n	n	n	n	n	n	n	n	n	n	n	n	n	n
G445302292	YF	51	f	a	3	b	a	4	3	540	n	n	y	n	n	a	23.6	84.15	144	81	62	5.275	4.555	1.04	338.8	0.96	2.63	NA	126.306	14	6.04	n	n	n	n	n	n	n	n	n	n	n	n	n	n	n	n	n	n
G441284443	ZQ	48	m	a	4	b	c	3	1	420	n	n	n	n	n	a	22.5	78.4	127	67	76	5.045	6.095	1	211.05	1.31	3.36	5.5	170.896	27	4.33	n	n	n	n	n	n	n	n	n	n	n	n	n	n	n	n	n	n
G440205180	SG	45	f	a	2	b	a	4	3	480	n	n	y	n	n	a	21.3	68.45	107	77	86	5.14	5.515	0.84	377.85	1.53	2.85	4.5	150.943	15	3.45	n	n	n	n	n	n	n	n	n	n	n	n	n	n	n	n	n	n
G440104415	GZ	54	m	a	4	b	j	1	1	480	n	n	n	n	n	a	22	82	95	62	71	4.465	4.155	1.15	277.25	0.78	2.42	4.3	151.838	8	4.31	n	n	n	n	n	n	n	n	n	n	n	n	n	n	n	n	n	n
G440606569	FS	32	m	a	5	b	e	4	1	420	n	n	y	n	n	a	30.4	90.75	147	79	89	5.39	5.485	2.885	459.85	0.61	3.6	4.6	170.709	20	5.19	n	n	y	n	n	n	n	n	n	n	n	n	n	n	n	n	n	n
G440282597	SG	54	f	a	4	b	a	4	3	480	n	n	n	n	n	a	26.7	88.65	119	70	69	5.64	3.785	0.79	278.45	0.64	2.39	4.8	151.901	6	6.99	n	n	n	n	n	n	n	n	n	n	n	n	n	n	n	n	n	n
G440305344	SZ	59	f	a	4	b	l	4	3	600	n	n	n	y	n	a	21.9	76.5	120	87	82	5.8	4.68	2.33	267.9	0.97	3	5.2	150.847	28	4.52	n	n	n	n	n	n	n	n	n	n	n	y	n	n	n	n	n	n
G441802538	QY	64	m	a	3	b	h	1	3	420	n	n	n	n	n	a	24.8	82.95	147	89	91	5.42	5.65	1.445	435.7	1.17	3.63	5.1	163.603	23	7.24	n	n	n	n	n	n	n	n	n	n	n	n	n	n	n	n	n	n
G445224391	JY	72	f	a	1	b	a	4	3	480	n	n	n	n	n	a	25.3	85.25	189	90	74	14.62	7.13	10.905	315.45	0.91	3.58	11	132.734	21	3.85	n	n	n	n	n	n	n	n	n	n	n	n	n	n	n	n	n	n
G441502566	SW	36	f	a	4	b	j	4	3	480	n	n	n	n	n	a	20.2	71.85	116	79	117	4.47	4.95	0.705	345.8	1.37	3.04	NA	141.887	11	2.14	n	n	n	n	n	n	n	n	n	n	n	n	n	n	n	n	n	n
G441802556	QY	27	f	a	4	b	j	4	3	660	n	n	n	n	n	a	17	60.8	98	65	84	4.415	4.065	0.49	141.2	0.95	1.25	4.3	113.67	47	4.03	n	n	n	n	n	n	n	n	n	n	n	n	n	n	n	n	n	n
G441284256	ZQ	59	f	a	3	b	a	4	1	360	n	n	y	n	n	a	23.5	76.6	139	93	83	5.67	6.66	2.56	421.5	1.19	3.56	4.7	128.464	19	5.62	n	n	n	n	n	n	n	n	n	n	n	n	n	n	n	n	n	n
G440282503	SG	65	f	a	2	b	e	4	1	540	n	n	n	n	n	a	23.4	79.15	132	79	69	5.2573	4.785	0.515	306.75	1.65	2.14	4.4	138.993	22	5.82	n	n	n	n	n	n	n	n	n	n	n	n	n	n	n	n	n	n
G440981436	MM	59	f	a	3	b	a	3	1	600	n	n	y	y	n	a	23.4	78.6	117	65	58	4.93	5.81	0.55	267.8	1.49	3.9	5.6	130.849	NA	NA	n	n	n	n	n	n	n	n	n	n	n	n	n	n	n	n	n	n
G441303555	HZ	54	m	a	5	b	f	4	1	480	n	n	n	n	y	a	26.2	91.45	130	92	70	5.245	6.225	1.485	511.45	1.14	2.19	5.1	155.439	21	5.74	n	n	n	n	n	n	n	n	y	n	n	n	n	n	n	n	y	y
G440305719	SZ	81	m	a	6	b	l	3	2	420	n	n	n	y	n	a	20.7	77.4	129	76	97	6.09	5.045	1.985	401.65	1.02	3.21	5.8	156.838	11	6.99	n	n	n	n	n	n	n	n	n	n	n	n	y	n	n	n	n	n
G440883481	ZJ	48	f	a	3	b	j	4	3	420	n	n	n	y	n	a	15.8	54	102	72	72	4.995	5.795	0.81	368.15	1.91	3.28	4.9	164.187	18	4.78	n	n	n	n	n	n	n	n	n	n	n	y	n	n	y	n	n	n
G440883175	ZJ	28	f	a	4	b	h	4	3	480	n	n	n	n	n	a	21.9	72.7	107	76	72	4.62	4.205	0.645	297.9	1.14	2.44	4.4	149.444	6	3.69	n	n	n	n	n	n	n	n	n	n	n	n	n	n	n	n	n	n
G440981430	MM	59	m	a	4	b	a	3	1	540	y	y	y	n	n	a	22.1	83	155	101	87	6.42	6.695	1.23	424.6	1.53	5.33	5.7	154.246	NA	NA	n	y	n	n	n	n	n	n	n	n	n	n	n	n	n	n	n	n
G440883201	ZJ	66	m	a	5	b	b	3	3	600	n	n	n	n	n	a	25.9	91	193	95	75	5.865	5.685	1.045	516.8	0.72	3.64	5.4	123.389	15	6.72	n	n	n	n	n	n	n	n	n	n	n	n	n	n	n	n	n	y
G440205102	SG	47	m	a	4	b	b	1	1	480	n	n	n	n	y	a	28.9	103.85	117	67	66	4.96	4.415	1.665	372.3	0.97	3.02	5.3	156.038	15	3.76	n	n	n	n	n	n	n	n	n	n	n	n	n	n	n	n	y	n
G440606317	FS	68	f	a	2	b	k	4	3	600	n	n	y	y	n	a	20.6	77.75	146	72	73	5.385	6.17	1.755	392.1	1.2	4.6	5.5	124.444	24	6.8	n	n	n	n	n	n	n	n	n	n	NA	y	n	n	n	n	n	n
G440104064	GZ	57	m	a	5	b	b	1	1	600	n	n	n	n	n	a	25.5	86.45	145	88	61	5.23	5.59	2.345	467.6	0.74	3.28	4.2	143.036	14	6.81	n	n	n	n	n	n	n	n	n	n	n	n	n	n	n	n	n	n
G441502490	SW	62	f	a	1	b	k	4	3	240	n	n	n	n	n	a	20.4	76.35	128	75	82	4.905	5.665	0.54	298.55	1.84	3.75	NA	133.333	11	10.88	n	n	n	n	n	n	n	n	n	n	n	n	n	n	n	n	n	y
G441424508	MZ	57	f	a	4	b	a	4	3	480	n	n	n	n	n	a	25.4	80.5	139	86	79	5.615	5.605	2.37	273.1	1.08	3.76	4.8	95.194	35	6.34	n	n	n	n	n	n	n	n	n	n	n	n	n	n	n	n	n	n
G440305471	SZ	34	f	a	6	b	f	4	3	420	n	n	n	n	n	a	19.6	67.9	100	66	84	5.375	4.52	0.795	291.65	1.58	2.91	5.2	157.328	21	3.29	n	n	n	n	n	n	n	n	n	n	n	n	n	n	n	n	n	n
G440883452	ZJ	49	f	a	4	b	k	4	3	540	n	y	y	y	y	a	19.3	73.8	117	79	90	4.41	5.205	1.055	218.55	1.51	3.81	4.7	165.398	10	3.7	n	n	n	n	n	n	n	NA	n	n	NA	y	y	y	NA	NA	NA	y
G440205168	SG	59	m	a	4	b	a	1	3	480	n	n	n	n	n	a	19.2	70.1	127	70	63	5.66	4.365	1.165	364.5	1.05	2.92	5.4	148.968	21	7.21	n	n	n	n	n	n	n	n	n	n	n	n	n	n	n	n	n	n
G445224078	JY	48	f	a	1	b	a	4	3	420	n	n	n	n	n	a	29.1	85.2	120	75	89	5.265	5.19	3.08	365.1	0.94	3	4.6	110.4	16	4.01	n	n	n	n	n	n	n	n	n	n	n	n	n	n	n	n	n	n
G440981142	MM	61	m	a	3	b	a	4	3	450	n	n	n	y	n	a	23.2	87	127	69	64	6.61	4.57	1.05	344.1	0.98	3.05	4.4	137.607	NA	NA	n	n	n	n	n	n	n	n	n	n	n	y	n	n	n	n	n	n
G440282116	SG	57	f	a	2	b	a	4	3	480	n	n	y	n	n	a	18.4	67.35	110	71	94	5.805	5.61	1.74	205.35	1.69	3.34	5.1	127.41	12	5.85	n	n	n	n	n	n	n	n	n	n	n	n	n	n	n	n	n	n
G440282129	SG	59	f	a	1	b	a	4	3	540	n	n	n	n	n	a	19.5	69.15	140	69	73	4.935	6.29	0.94	211.15	2.08	3.35	4.2	150.382	15	4.34	n	n	n	n	n	n	n	n	n	n	n	y	n	n	n	n	n	n
G441303528	HZ	35	m	a	4	b	h	1	1	420	n	n	n	n	n	a	23.3	70.9	107	68	66	5.805	5.02	2.175	325.35	0.92	3.61	5.6	140.803	25	4.66	n	n	n	n	n	n	n	n	n	n	n	n	n	n	n	n	n	n
G440282355	SG	50	m	a	3	b	a	1	3	420	n	n	y	y	n	a	21	79.6	118	69	54	5.42	4.88	1.19	288.2	1.57	3.79	6	150.385	22	2.94	n	n	n	n	n	n	n	n	n	n	n	n	n	n	n	n	n	n
G445302446	YF	58	f	a	2	b	k	4	3	540	n	n	n	n	y	a	28.5	83.65	171	91	90	7.135	4.925	2.05	266.2	1.11	2.97	NA	121.707	16	6.39	n	n	n	n	n	n	n	n	n	n	n	n	n	n	n	n	y	n
G441802209	QY	36	f	a	1	b	h	4	1	360	n	n	n	n	n	a	19.6	62.8	118	73	78	5.465	3.765	0.99	251.25	0.89	2.26	4	130.474	12	5.09	n	n	n	n	n	n	n	n	n	n	n	n	n	n	n	n	n	n
G440205390	SG	63	f	a	2	b	l	4	3	540	n	n	y	y	n	a	24	85.05	133	71	74	5.465	6.845	2.055	321.5	1.28	4.93	4.4	139.548	12	5.54	n	n	n	n	n	n	n	n	n	n	n	n	n	n	n	n	y	n
G440104407	GZ	73	f	a	4	d	l	NA	3	390	n	n	n	n	n	a	21.4	79.6	143	69	118	5.865	5.95	1.545	336.5	1.58	3.44	4.6	114.338	13	4.44	n	n	n	n	n	n	n	n	n	n	n	n	n	n	n	n	n	n
G440305341	SZ	83	m	a	7	b	l	4	3	300	n	n	n	n	n	a	23.8	88.4	140	76	85	4.285	4.19	1.145	438.4	0.81	3.05	4.7	147.034	30	4.05	n	n	n	n	n	n	n	n	y	n	n	n	n	n	n	n	n	n
G441284529	ZQ	26	f	a	6	b	f	4	3	480	n	n	n	n	n	a	18.9	73.2	101	60	63	4.395	5.225	0.475	333.3	1.37	2.08	4.5	147.566	18	5.67	n	n	n	n	n	n	n	n	n	n	n	n	n	n	n	n	y	n
G445302252	YF	81	f	a	1	b	k	4	3	360	n	n	y	y	n	a	22.3	68.75	172	80	74	5.65	6.78	1.245	281.4	2	4.85	NA	128.704	12	5.59	n	n	n	n	n	n	n	n	n	n	n	y	n	n	n	n	n	y
G440305614	SZ	21	m	a	6	a	c	4	1	420	n	n	y	n	n	a	20.9	70.7	116	62	61	5.27	4.255	1.16	395.05	1.23	2.09	4.3	148.291	12	5.44	n	n	n	n	n	n	n	n	n	n	n	n	n	n	n	n	n	n
G440305012	SZ	54	m	a	7	b	f	4	1	390	n	n	n	n	n	a	30.9	106.8	128	77	91	5.44	6.29	1.745	506.3	1.16	4.56	5.1	164.831	28	4.85	n	n	y	n	n	n	n	n	n	n	n	n	n	n	n	n	n	y
G440104095	GZ	47	f	a	4	b	d	4	3	450	n	n	n	n	n	a	23.6	73.45	139	88	70	4.915	4.89	1.11	320.1	1.71	3.61	4.2	134.107	6	4.8	n	n	n	n	n	n	n	n	n	n	n	n	n	n	n	n	n	n
G445224574	JY	42	m	a	4	b	h	1	3	420	n	n	n	n	n	a	26.4	97.25	132	84	83	4.505	6.175	2.005	205.5	1.31	4.05	4.6	154.861	21	4.6	n	n	n	n	n	n	n	n	n	n	n	n	n	n	n	n	n	n
G440305006	SZ	37	f	a	6	b	f	4	1	480	n	n	y	n	n	a	22.5	72.5	112	76	88	4.58	5.64	1.545	202.7	1.01	3.02	5.1	128.814	8	2.71	n	n	n	n	n	n	n	n	n	n	n	n	n	n	n	n	y	n
G440205029	SG	69	f	a	2	d	k	4	1	430	n	n	y	n	y	a	23.6	82.3	105	72	75	5.25	5.195	0.51	271.85	2.11	2.93	5.4	136.09	12	6.14	n	n	n	n	n	n	n	n	n	n	n	n	n	n	n	n	n	n
G441802230	QY	52	f	a	2	b	h	4	3	420	n	n	n	n	n	a	23.4	75.45	150	92	83	5.82	5.585	0.79	500.6	1.43	3.86	4.4	162.873	10	7.61	n	n	n	n	n	n	n	n	n	n	n	n	n	n	n	n	n	n
G445302562	YF	43	f	a	2	b	h	4	3	540	n	n	n	n	y	a	20.1	67.7	117	72	90	5.685	6.25	0.745	316	1.89	3.47	NA	148.727	16	5.79	n	n	n	n	n	n	n	n	n	n	n	n	n	n	n	n	n	n
G440205278	SG	63	f	a	1	b	a	4	3	420	n	n	n	n	n	a	23.7	89.05	131	80	81	5.02	4.47	1.4	342.6	0.65	2.58	4.8	116.761	37	3.29	n	n	n	n	n	n	n	n	n	n	n	n	y	n	n	n	n	n
G440883324	ZJ	75	m	a	2	b	a	4	3	480	n	n	n	n	n	a	19.7	66.3	166	44	61	4.285	6.24	1.26	480.25	1.18	3.55	5.6	143.962	17	6.68	n	n	n	n	n	n	n	n	n	n	n	n	n	n	n	n	n	n
G445224604	JY	78	m	a	3	d	a	1	3	420	n	y	y	n	n	a	26.7	99.4	160	82	81	4.785	4.765	2.005	393.45	0.9	3.63	5.4	111.858	38	3.78	n	n	n	n	n	n	n	n	n	n	n	n	n	n	n	n	n	n
G440104427	GZ	68	f	a	4	b	l	4	2	360	n	n	y	n	n	a	25.4	79.8	156	77	56	7.11	5.14	2.1	345.3	1.01	4.08	5.5	128.309	14	5.49	n	y	n	n	n	n	n	n	n	n	n	n	n	n	n	n	n	n
G445302261	YF	35	f	a	4	b	h	4	3	360	n	n	y	n	n	a	21.2	68.35	105	66	65	4.525	5.055	0.725	184.15	1.18	3.07	NA	141.405	8	4.33	n	n	n	n	n	n	n	n	n	n	n	n	n	n	n	n	n	n
G445302191	YF	48	f	a	3	b	b	4	3	480	n	n	n	n	n	a	24.1	71.9	122	62	63	5.09	5.375	1.41	293.75	1.52	3.85	NA	136.969	20	4.29	n	n	n	n	n	n	n	n	n	n	n	n	n	n	n	n	n	n
G440205294	SG	61	f	a	5	b	l	4	1	300	n	n	n	n	n	a	28.6	94.85	127	85	65	5.265	5.095	0.99	311.7	1.24	2.86	5.3	150.471	9	5.15	n	n	n	n	n	n	n	n	n	n	n	n	n	n	n	n	n	n
G440981013	MM	50	m	a	2	b	a	1	3	540	n	n	y	n	n	a	24.8	103.6	172	116	70	6.97	6.37	1.2	356.8	1.03	4.91	4.8	159.836	9	5.06	n	n	n	n	n	n	n	n	n	n	n	n	n	n	n	n	n	n
G440981102	MM	86	m	a	1	b	k	3	3	480	n	n	n	n	n	a	19.8	73.8	178	76	60	5.69	4.21	0.455	407.6	1.36	2.54	4.3	125.427	14	9.55	n	n	n	n	n	n	n	n	n	n	n	n	n	n	n	n	n	n
G440282606	SG	49	f	a	2	b	a	4	1	540	n	n	y	y	n	a	28.5	100.3	169	113	90	5.97	7.425	3.065	358.6	1.83	5.27	4.9	142.966	11	3.64	n	n	n	n	n	n	n	n	n	n	n	n	n	n	n	n	n	n
G441284101	ZQ	47	f	a	4	b	h	4	3	480	n	n	y	n	n	a	26.1	88.25	138	75	86	11.055	6.305	1.495	317.65	1.16	4.95	8.4	134.216	25	5.48	n	n	n	n	n	n	n	n	n	n	n	n	n	n	n	n	n	n
G441284540	ZQ	59	f	a	5	b	f	4	3	480	n	n	n	n	y	a	23.3	82.5	122	65	84	7.48	5.77	1.66	252.15	1.42	3.34	4.7	163.296	33	5.02	n	n	n	n	n	n	n	n	n	n	n	n	n	n	n	n	n	n
G440883009	ZJ	37	m	a	4	b	h	2	1	480	n	n	n	n	n	a	20.4	75.2	111	72	71	4.745	5.715	1.25	369.2	1.25	3.6	4.5	149.908	12	5.09	n	n	n	n	n	n	n	n	n	n	n	n	n	n	n	n	n	n
G440606419	FS	39	f	a	7	b	d	4	2	420	n	n	y	n	n	h	21.8	75.35	136	94	77	5.365	5.415	1.27	213.6	1.23	3.95	5.1	141.682	10	5.23	n	n	n	n	n	n	n	n	n	n	n	n	n	n	n	n	n	n
G441284102	ZQ	64	f	a	1	b	h	4	3	570	n	n	y	n	n	a	21.4	70.4	171	85	114	6.855	5.64	2.05	233.15	1.68	3.26	4.9	118.011	12	6.16	n	n	n	n	n	n	n	n	n	n	n	n	n	n	n	n	n	n
G440282046	SG	56	m	a	5	b	e	1	1	420	n	n	n	y	n	a	23.3	80.75	105	71	84	5.265	5.735	1.94	427.1	1.08	2.66	5.1	164.94	12	4.89	n	n	n	n	n	n	n	n	n	n	n	y	n	n	n	n	NA	n
G445224097	JY	59	f	a	1	b	k	4	2	420	n	n	n	n	n	a	23.2	79	67	42	47	5.72	4.65	0.96	440.7	0.82	3.23	4.5	139.4	6	6.32	n	n	n	n	n	n	n	n	n	n	n	n	n	n	n	n	n	n
G440104317	GZ	55	m	a	5	b	c	1	3	360	n	n	n	n	n	a	28.4	94.7	168	96	85	9.1	5	5.545	427.9	0.4	3.36	6.6	169.231	40	7	n	y	y	n	n	n	n	n	n	n	n	n	n	n	n	n	y	n
G440305161	SZ	41	m	a	6	b	f	4	1	420	n	n	n	n	n	a	27.6	89.7	129	81	77	6.2	5.08	2.11	444.4	1.02	3.65	5.2	166.239	40	4.53	n	n	n	n	n	n	n	n	n	n	n	n	n	n	n	n	n	n
G441502556	SW	47	f	a	1	b	j	4	3	420	n	n	n	n	n	a	19.8	72.1	124	85	82	8.505	5.83	1.045	187.95	1.74	3.05	NA	128.632	24	3.34	n	n	n	n	n	n	n	n	n	n	n	y	n	n	n	n	n	n
G441502376	SW	63	f	a	1	b	g	4	3	480	n	n	n	n	n	a	30.7	100.1	185	100	97	8.78	4.045	1.125	437.7	1.23	2.43	NA	144.351	27	7.01	n	n	n	n	n	n	n	n	n	n	n	n	n	n	n	n	n	n
G440305106	SZ	54	f	a	3	b	l	4	1	450	n	n	n	n	n	a	18.3	71	115	62	79	5.145	4.94	0.94	295.35	2.21	3.34	5.1	135.897	15	4.75	n	n	n	n	n	n	n	n	n	n	n	n	n	n	n	n	n	n
G440606630	FS	32	f	a	5	b	k	4	1	540	n	n	y	n	n	a	23.2	71.35	118	70	59	5.615	4.915	1.155	393.3	1.21	2.99	3.6	149.067	11	6.78	n	n	n	n	n	n	n	n	n	n	n	n	n	n	n	n	n	n
G440981512	MM	29	m	a	4	b	c	1	1	360	n	n	n	n	n	a	27.5	86.8	123	73	81	5.28	4.335	1.045	428.35	0.79	1.97	4.3	171.111	20	4.82	n	n	n	n	n	n	n	n	n	n	n	n	n	n	n	n	n	n
G441303626	HZ	35	f	a	5	b	h	4	3	480	n	n	n	y	y	a	19.9	64.7	104	58	79	4.585	5.455	0.975	361.45	1.7	4.17	4.4	149.869	15	4.17	n	n	n	n	n	n	n	n	n	n	n	n	n	n	n	n	n	n
G441303181	HZ	36	f	a	3	b	k	4	3	420	n	n	n	n	n	a	20.4	61.3	114	75	68	4.845	5.54	0.445	281.85	1.6	2.64	5	144.053	15	5.14	n	n	n	n	n	n	n	n	n	n	n	n	n	n	n	n	n	n
G445302478	YF	70	f	a	5	d	k	4	3	600	n	n	y	y	n	a	19.2	83.1	118	52	90	4.33	3.92	0.975	234.9	0.74	2.08	NA	105.495	22	5.92	n	n	n	n	n	n	n	n	n	n	n	n	n	n	n	n	n	n
G440981277	MM	54	f	a	3	b	a	4	3	480	n	n	y	n	n	a	23.2	81	141	71	66	5.305	5.485	0.425	230.15	1.8	2.58	4.4	156.192	22	7.15	n	n	n	n	n	n	n	n	n	n	n	n	n	n	n	n	n	n
G440205330	SG	71	m	a	4	b	l	4	3	480	n	y	y	n	n	a	26.4	93.05	179	79	92	13.495	4.63	1.245	402.05	1.2	4	6.7	146.053	12	7.5	n	y	n	n	n	n	n	n	n	n	y	n	n	n	n	n	n	y
G441284030	ZQ	52	f	a	5	b	e	4	3	450	n	n	n	y	n	a	27	87.4	106	52	66	4.935	4.75	2.255	228.65	1.23	3.12	5.2	151.418	15	4.07	n	n	n	n	n	n	n	n	n	n	n	y	n	n	y	n	n	n
G445302270	YF	48	m	a	4	b	c	4	3	420	n	n	n	y	y	a	26.4	85.15	145	87	94	4.69	3.385	2.145	523.7	4.79	5.73	NA	140.959	40	5.59	n	n	n	n	n	n	n	n	n	n	n	n	n	n	n	n	y	n
G441502189	SW	55	f	a	2	b	j	4	3	480	n	n	n	n	n	a	25.9	88.85	178	110	80	4.26	4.04	0.535	224.8	1.2	2.44	NA	123.605	16	5.03	n	n	n	n	n	n	n	n	n	n	n	n	n	n	n	n	n	n
G440305496	SZ	55	m	a	5	b	f	1	1	480	n	n	y	n	y	a	34.1	110.6	147	89	78	8.235	4.745	2.915	350.2	0.92	3.08	6	178.879	73	2.91	n	n	y	n	n	n	n	n	n	n	n	n	y	n	n	n	y	n
G440104300	GZ	66	m	a	1	b	j	2	1	480	n	n	n	n	n	a	20.6	77.8	168	79	79	6.23	4.64	4.37	577.7	0.67	1.48	4.3	155.882	50	3.84	n	n	n	n	n	n	n	n	n	n	n	n	n	n	n	n	n	n
G441424004	MZ	38	f	a	4	b	k	4	3	540	n	n	n	y	y	a	19.1	69.5	105	64	72	5.755	5.055	1.11	344.6	1.15	0.02	4.1	118.115	5	6.88	n	n	n	n	n	n	n	n	n	n	NA	y	y	y	n	n	n	n
G440305531	SZ	22	f	a	4	a	c	4	3	540	n	n	n	n	n	a	20.3	70.8	108	72	73	4.855	3.975	1.165	246.65	1.28	2.9	4.2	138.462	16	4.31	n	n	n	n	n	n	n	n	n	n	n	n	n	n	n	n	n	n
G441284316	ZQ	60	f	a	5	b	k	4	2	480	n	n	n	n	n	a	23.2	74.5	142	80	85	4.73	6.075	1.585	260.05	2.02	2.77	4.7	141.199	59	5.31	n	n	n	n	n	n	n	n	n	n	n	n	n	n	n	n	n	n
G440305359	SZ	72	f	a	3	b	l	4	1	480	n	n	y	n	n	a	26	90.2	135	83	73	5.285	5.61	0.855	326.95	1.48	1.98	4.8	145.339	23	5.69	n	n	y	n	n	n	n	n	y	n	n	n	n	n	n	n	n	n
G440981026	MM	59	f	a	2	b	a	4	3	510	n	n	n	y	n	a	23.1	79.25	126	78	68	6.155	7.06	1.16	314.3	1.55	5.08	5	163.774	14	6.87	n	n	n	n	n	n	n	n	n	n	n	n	n	n	n	n	n	n
G440282502	SG	68	m	a	4	b	a	1	1	450	n	n	n	y	n	a	21.8	70.15	123	67	54	5.4792	5.07	0.635	464.1	2.41	2.43	4.7	151.306	9	5.2	n	n	n	n	n	n	n	n	n	n	n	y	n	n	n	n	n	n
G440282623	SG	49	f	a	2	f	a	4	3	510	n	n	n	y	y	a	23.8	79.15	121	83	103	5.11	3.465	1.07	196.85	1.03	1.74	5.2	153.042	15	4.34	n	n	n	n	n	n	n	n	n	n	n	y	n	n	n	n	y	n
G440883493	ZJ	69	m	a	2	b	a	4	2	360	n	n	y	y	n	a	19.4	73.5	150	86	65	5.025	5.575	0.93	404.75	1.69	4.16	5.6	159.343	22	5.69	n	n	n	n	n	n	n	n	n	n	n	n	n	n	n	n	n	n
G440981487	MM	67	m	a	3	b	k	1	3	480	n	n	n	n	n	a	24.6	85.2	145	82	60	13.66	5.045	0.66	264.2	1.23	2.46	9.5	136.068	NA	NA	n	y	n	n	n	n	n	n	n	n	n	n	n	n	n	n	n	n
G445224249	JY	58	f	a	3	b	h	4	3	420	n	n	y	y	n	a	22.2	85.4	163	120	80	5.465	5.375	2.535	407.25	0.83	4.05	5.4	128.546	30	4.98	n	n	n	n	n	n	n	n	n	n	n	n	n	n	n	n	n	n
G440606428	FS	66	m	a	5	b	d	3	1	480	n	n	n	n	n	a	24.4	89.75	135	91	88	6.345	4.885	3.56	574.5	0.77	4.18	5.2	151.002	23	8.26	n	n	n	n	n	n	n	n	n	n	n	n	n	n	n	n	n	n
G440883053	ZJ	52	m	a	4	b	a	4	3	540	n	n	n	n	n	a	24.2	80.2	118	79	66	4.915	5.12	0.955	481.35	0.79	2.94	5	160.958	14	6.13	n	n	n	n	n	n	n	n	n	n	n	n	n	n	n	n	n	n
G440981523	MM	64	m	a	5	b	a	1	2	420	n	n	n	n	y	a	26.3	89.5	156	88	69	6.745	4.99	0.87	392.55	1.42	3.31	4.9	169.744	14	7.34	n	n	n	n	n	n	n	n	n	n	n	n	n	n	n	n	n	n
G440205628	SG	72	f	a	2	b	a	4	3	240	n	n	n	n	n	a	22.4	84.05	132	72	103	8.505	4.625	1.125	309.95	1.19	1.82	4.1	120.983	134	4.47	n	n	n	n	n	n	n	n	n	n	n	n	n	n	n	n	n	n
G445302208	YF	49	f	a	3	b	h	4	1	360	n	y	n	n	n	a	21.8	79.9	164	92	100	5.92	5.53	1.79	324.65	1.97	3.58	NA	136.396	20	7.15	n	n	n	n	n	n	n	n	n	n	n	n	n	n	n	n	n	n
G440606446	FS	31	m	a	4	b	c	1	1	480	n	n	y	n	n	a	22.9	76.5	130	75	99	6.225	4.895	2.735	567.65	0.67	1.89	4.3	147.004	9	3.63	n	n	n	n	n	n	n	n	n	n	n	n	n	n	n	n	n	y
G440305214	SZ	48	m	a	7	b	d	4	3	540	n	n	n	n	n	a	25.7	82.65	144	97	81	4.785	3.75	0.62	241.95	0.77	1.54	3.8	140.598	125	4.01	n	n	n	n	n	n	n	n	n	n	n	n	n	n	n	n	n	n
G441502400	SW	55	m	a	5	b	h	4	3	480	n	n	n	n	n	a	18.3	65.55	93	62	64	4.775	5.065	0.87	383.55	2.09	2.74	NA	148.536	17	6.56	n	n	n	n	n	n	n	n	n	n	n	n	n	n	n	n	n	n
G441802480	QY	54	m	a	2	b	a	1	1	420	n	n	y	y	y	a	22.4	72.25	132	77	84	8.81	5.54	1.65	421.4	1.51	3.41	5.5	160.3	15	5.84	n	n	n	n	n	n	n	n	n	n	n	y	n	n	n	n	y	n
G440305202	SZ	46	m	a	3	b	h	1	3	420	n	n	n	n	n	a	25.2	85.3	103	64	64	4.305	3.89	0.95	368.95	1.15	2.72	4.6	152.564	21	4.27	n	n	n	n	n	n	n	n	n	n	n	n	n	n	n	n	n	n
G445302104	YF	44	m	a	4	b	d	4	2	480	n	n	n	n	n	a	25.2	90.05	114	79	78	5.27	5.685	1.18	437	1.38	3.55	NA	153.137	33	4.64	n	n	n	n	n	n	n	n	n	n	n	n	n	n	n	n	n	n
G440282566	SG	59	m	a	3	b	a	1	1	300	n	n	y	y	n	a	23	82.3	136	75	62	5.92	5.02	0.845	307.2	1.46	3.1	5.6	181.369	25	4.31	n	n	n	n	n	n	n	n	n	n	n	y	n	n	n	n	n	n
G441284074	ZQ	36	f	a	4	b	k	4	3	420	n	n	n	n	n	a	27.7	95.4	114	76	93	5.07	5.29	0.875	352.95	1.06	3.77	4.4	115.572	32	4.95	n	n	n	n	n	n	n	n	n	n	n	n	n	n	n	n	n	n
G440104250	GZ	70	m	a	5	b	l	4	1	540	n	n	n	n	n	a	21.6	74.3	157	83	59	5.71	4.835	0.57	345.05	1.27	3.05	4.3	142.066	29	6.48	n	n	n	n	n	n	n	n	n	n	n	n	n	n	n	n	n	n
G441303017	HZ	80	f	a	1	b	h	4	3	600	n	n	y	n	y	a	20.4	74.5	127	81	85	4.975	5.595	1.77	270.4	0.8	4.44	4.3	135.766	10	8.73	n	n	n	n	n	n	n	n	n	n	n	n	n	n	n	n	n	n
G441284195	ZQ	49	m	a	4	b	c	4	2	420	n	n	n	n	n	i	27.7	91.2	133	67	55	4.17	4.9	1.8	267.5	1.16	4.41	4.7	150.847	35	6.16	n	n	n	n	n	n	n	n	n	n	n	n	n	n	n	n	n	n
G440305539	SZ	53	m	a	4	b	h	3	1	420	n	n	n	n	n	a	29.9	100.7	132	89	68	5.145	5.15	2.09	355.4	1.21	3.78	5.6	156.41	17	3.34	n	n	n	n	n	n	n	n	n	n	n	n	n	n	n	n	n	n
G440205498	SG	59	m	a	2	b	f	1	1	360	n	n	y	n	y	a	26.3	85.05	139	76	88	5.325	6.385	2.06	263.45	0.84	4.15	4.7	141.76	16	4.01	n	n	n	n	n	n	n	n	n	n	n	y	n	n	n	n	n	n
G445224117	JY	68	f	a	1	b	k	4	3	420	n	n	n	n	n	a	28.2	94.1	121	83	82	4.605	5.29	1.28	322.5	0.96	2.29	5.4	136.614	29	6.13	n	n	n	n	n	n	n	n	n	n	n	n	n	n	n	n	n	n
G440205576	SG	54	f	a	4	b	c	4	3	480	n	n	n	n	n	a	24.4	73.5	136	89	80	4.995	5.165	1.005	301.3	1.09	3.5	4.3	131.827	10	4.67	n	n	n	n	n	n	n	n	n	n	n	n	n	n	n	n	n	n
G440205503	SG	40	m	a	6	b	d	4	1	480	n	n	n	y	n	a	20.2	80.15	122	81	75	4.515	4.245	0.735	386.3	1.21	2.33	4.8	152.762	16	4.69	n	n	n	n	n	n	n	n	n	n	NA	y	n	n	n	n	n	n
G445224586	JY	52	f	a	1	b	a	4	3	0	n	n	n	n	n	a	26.6	86.3	130	83	80	4.805	4.55	1.35	297.4	1.26	3.22	4.6	149.209	13	5.09	n	n	n	n	n	n	n	n	n	n	n	n	n	n	n	n	n	n
G441424365	MZ	63	f	a	5	b	d	4	3	360	n	n	n	n	n	a	18.8	68	195	107	77	6.69	5.475	0.97	316.9	1.24	3.03	5.6	99.261	17	5.63	n	n	n	n	n	n	n	n	n	n	n	y	n	n	n	n	n	n
G440104154	GZ	75	m	a	2	b	l	1	3	180	n	n	n	n	n	a	24	85.25	184	85	77	4.91	5.535	2.17	343.45	0.65	4.32	5.5	153.804	12	4.04	n	n	n	n	n	n	n	n	n	n	n	n	n	n	n	n	n	n
G445224476	JY	51	f	a	1	b	a	4	3	420	n	n	n	n	n	a	28	79.5	138	85	69	4.615	5.125	0.52	280.85	1.7	2.6	4.9	106.25	15	5.52	n	n	n	n	n	n	n	n	n	n	n	n	n	n	n	n	n	n
G440606535	FS	68	f	a	1	b	h	4	3	480	y	y	n	n	n	a	22	71.95	113	71	60	5.76	5.15	0.915	386.6	1.43	3.67	4.5	136.142	7	6.32	n	n	n	n	n	n	n	n	n	n	n	n	n	n	n	n	n	n
G440282416	SG	55	m	a	3	b	a	4	3	500	n	n	y	n	n	a	24.9	86.65	145	91	72	5.37	5.47	1.52	313.5	1.29	3.35	4.9	178.269	41	6.07	n	n	n	n	n	n	n	n	n	n	n	n	n	n	n	n	n	n
G440305422	SZ	58	f	a	5	b	c	4	3	420	n	n	n	n	n	g	25.6	91.4	125	45	71	6.07	5.385	1.505	403.9	1.25	3.92	5.8	135.776	31	4.2	n	n	n	n	n	n	n	n	n	n	n	n	n	n	n	n	n	n
G441802240	QY	90	f	a	2	b	a	4	3	600	n	n	n	n	n	a	26.6	82.05	160	68	71	5.445	4.53	2.64	382.2	0.88	4.04	NA	140.672	14	5.97	n	n	n	n	n	n	n	n	n	n	n	n	n	n	n	n	n	n
G440305267	SZ	57	f	a	4	b	l	4	3	430	n	n	y	n	n	a	23.7	82.5	121	58	53	4.835	4.74	0.93	367.4	1.25	2.65	5.2	126.923	19	5.06	n	n	n	n	n	n	n	n	n	n	n	n	n	n	n	n	n	n
G440305488	SZ	24	m	a	5	a	c	1	1	480	n	n	n	n	n	a	24.7	85.35	122	69	70	5.235	4.95	2.595	502.6	0.8	3.19	4.8	165.517	30	4.49	n	n	n	n	NA	NA	NA	NA	NA	NA	NA	NA	NA	NA	NA	NA	NA	NA
G445224593	JY	44	m	a	4	b	h	1	3	510	n	y	n	n	n	a	18	70.9	118	72	72	5.56	5.89	0.415	258.15	1.89	3.73	5	144.466	21	4.28	n	n	n	n	n	n	n	n	n	n	n	n	n	n	n	n	n	n
G440282087	SG	59	f	a	1	b	a	4	3	500	n	n	y	n	n	a	21.1	77.25	122	83	82	5.265	4.945	1.295	295	1.41	3.25	5.1	140.458	18	3.37	n	n	n	n	n	n	n	n	n	n	n	n	n	n	n	n	n	n
G440606123	FS	34	m	a	4	b	b	3	2	420	n	n	y	n	n	a	23.9	85.95	125	71	74	4.94	5.72	1.08	488.15	1.08	3.57	4.2	156.911	28	3.29	n	n	n	n	n	n	n	n	n	n	n	n	n	n	n	n	n	n
G445224017	JY	68	f	a	1	d	h	4	3	390	y	n	n	n	n	a	NA	NA	NA	NA	NA	NA	NA	NA	NA	NA	NA	NA	NA	NA	NA	n	n	n	n	n	n	n	n	n	n	n	n	n	n	n	n	n	n
G440282140	SG	52	f	a	3	b	a	4	3	480	n	n	n	n	n	a	23.5	81.9	167	79	77	5.895	5.27	0.645	259.8	1.7	3.7	4.8	129.389	13	4.3	n	n	n	n	n	n	n	n	n	n	n	n	n	n	n	n	n	n
G440981442	MM	50	f	a	3	b	c	4	3	420	n	n	n	n	n	a	28.3	86.8	145	96	63	5.03	3.94	0.33	228.9	0.77	1.89	5.2	130.503	NA	NA	n	n	n	n	n	n	n	n	n	n	n	n	n	n	n	n	n	n
G441802380	QY	33	m	a	5	b	b	1	1	300	n	n	n	n	n	a	26.2	87.3	123	76	78	4.825	6.745	0.81	377.7	0.84	6.15	3	156.852	31	5.14	n	n	n	n	n	n	n	n	n	n	n	n	n	n	n	n	n	n
G445224113	JY	40	f	a	3	b	k	4	3	360	n	n	n	n	n	a	22.8	78	110	67	65	4.305	5.015	1.465	293.05	0.93	3.05	4.4	131.102	16	3.35	n	n	n	n	n	n	n	n	n	n	n	n	n	n	n	n	n	n
G440104337	GZ	52	f	a	5	b	l	4	1	540	n	n	y	y	n	a	17.1	59	84	48	70	3.715	2.17	0.81	166.5	0.53	1.31	5	130.037	9	3.46	n	n	n	n	n	n	n	n	n	n	n	y	n	y	n	n	n	n
G441303510	HZ	61	f	a	4	b	k	4	3	360	n	n	n	n	n	a	29	89.3	141	74	109	6.295	4.5	1.045	298.1	1.24	3.11	5.8	156.156	20	5.92	n	n	n	n	n	n	n	n	NA	NA	NA	n	n	n	n	n	n	n
G440305195	SZ	56	f	a	4	b	k	4	3	480	n	n	y	y	n	a	27.6	91	106	68	73	5.75	4.155	2.76	323.95	0.78	3.32	5.2	144.872	23	6.6	n	n	y	NA	n	n	n	n	n	n	n	y	n	n	n	n	n	n
G445302493	YF	48	m	a	2	b	h	1	3	480	n	n	n	n	n	a	20.7	73	113	74	76	4.765	5.75	1.04	361.15	1.68	4.08	NA	144.727	15	4.77	n	n	n	n	n	n	n	n	n	n	n	n	n	n	n	n	n	n
G441502438	SW	53	f	a	2	b	k	4	3	600	n	n	n	n	n	a	26.3	86.55	151	85	79	4.725	6.295	0.625	410.75	2.26	3.75	NA	122.65	12	3.94	n	n	n	n	n	n	n	n	n	n	n	n	n	n	n	n	n	n
G440282185	SG	53	m	a	4	b	c	4	2	500	n	n	n	n	n	a	24.3	80.9	126	78	73	5.11	4.48	0.735	262.7	1.3	2.32	4.4	154.406	16	4.19	n	n	n	n	n	n	n	n	n	n	n	n	n	n	n	n	n	n
G440981105	MM	57	m	a	4	b	g	3	1	420	n	n	y	y	n	a	23.2	80.5	120	66	70	4.78	4.775	0.95	263.8	0.75	2.53	4.1	157.479	20	6.54	n	n	n	n	n	n	n	n	n	n	n	y	n	n	n	n	n	n
G440883081	ZJ	48	m	a	3	b	f	1	1	510	n	n	n	n	n	a	NA	NA	NA	NA	NA	NA	NA	NA	NA	NA	NA	NA	NA	NA	NA	n	n	n	n	n	n	n	n	n	n	n	n	n	n	n	n	n	n
G440205053	SG	33	f	a	5	b	c	4	3	240	n	n	n	n	n	a	27.5	94.15	103	59	81	6.445	5.415	0.975	308.8	1.18	3.06	5.3	141.729	10	4.23	n	n	n	n	n	n	n	n	n	n	n	n	n	n	n	n	n	n
G440305513	SZ	65	m	l	6	b	l	4	1	360	n	n	n	n	y	a	31.3	108.4	198	97	71	6.835	4.945	1.79	505.2	0.83	3.53	6.1	176.724	41	5.93	n	n	y	n	n	n	n	n	n	n	n	n	n	n	n	n	y	y
G440282556	SG	52	f	a	2	b	a	4	1	630	n	n	n	y	n	a	21.2	78.5	110	68	73	5.545	7.21	1.45	313.4	1.33	4.31	5.8	126.616	19	4.38	n	n	n	n	n	n	n	n	n	n	n	y	n	n	y	n	y	n
G441424064	MZ	67	f	a	1	b	a	4	3	480	n	n	n	n	n	a	27	88.5	158	87	86	6.22	5.035	1.68	414.05	1.18	3.18	4.7	153.05	39	7.58	n	n	n	n	n	n	n	n	n	n	n	n	n	n	n	n	n	n
G440305692	SZ	62	m	a	4	b	l	3	3	480	n	n	y	y	y	a	35.2	115.25	169	100	100	6.255	6.725	2.005	479.95	1.35	5.18	5.1	157.203	109	4.44	n	n	n	n	n	n	n	n	n	n	n	y	n	n	n	n	n	n
G440305384	SZ	61	m	a	3	b	l	3	3	360	n	n	n	n	n	a	26.1	91.8	156	95	65	7.17	5.23	2.88	445.85	1.08	4.63	6.8	157.203	44	4.27	n	n	n	n	n	n	n	n	y	n	n	n	n	n	n	n	n	n
G445302576	YF	59	f	a	3	b	a	4	3	420	n	n	y	n	y	a	19.8	72.6	135	59	75	4.93	4.46	1.615	312.4	1.21	4.03	NA	119.273	14	3.68	n	n	n	n	n	n	n	n	n	n	n	n	n	n	n	n	y	n
G440981423	MM	46	m	a	3	b	a	1	3	360	n	n	y	y	n	a	24.5	84	146	88	69	6.195	4.865	1.01	375.95	1.22	3.17	4.9	117.851	23	7.51	n	n	n	n	n	n	n	n	n	n	n	n	n	n	n	n	n	n
G440981093	MM	51	f	a	3	b	a	4	1	420	n	n	n	n	n	a	23.5	79	124	55	74	5.68	5.12	0.67	298.5	1.5	2.72	4.4	159.402	NA	NA	n	n	n	n	n	n	n	n	n	n	n	n	n	n	n	n	n	n
G440981339	MM	68	f	a	1	b	a	4	3	540	n	n	n	y	n	a	18.9	71.8	187	92	69	5.42	5.175	0.66	223.6	1.59	3.21	4.6	145.102	NA	NA	n	n	n	n	n	n	n	n	n	n	n	y	n	n	n	n	n	n
G441424458	MZ	57	f	a	3	b	k	4	3	480	n	n	n	n	n	a	27.6	92.5	122	83	99	6.59	6.125	1.72	358.2	1.07	2.21	5.4	102.588	29	6.35	n	n	n	n	n	n	n	n	n	n	n	n	n	n	n	n	n	n
G445224303	JY	75	m	a	1	b	a	4	3	480	n	n	n	n	n	a	28.3	102.5	161	92	86	13.135	4.455	1.25	310.95	0.94	2.61	9.3	156.206	43	4.97	y	n	n	n	n	n	n	n	n	n	n	n	n	n	n	n	n	n
G440282126	SG	47	m	a	4	b	a	1	1	510	n	n	n	n	n	a	23.8	89.15	132	92	92	5.875	5.19	1.37	442.2	1.06	3.46	5.2	167.366	17	5.74	n	n	n	n	n	n	n	n	n	n	n	n	n	n	n	n	n	n
G440883582	ZJ	30	f	a	4	b	c	4	3	420	n	n	y	n	n	a	27.2	81	108	66	76	4.525	5.715	1.595	255.1	1.17	3.33	4.6	141.506	15	4.38	n	n	n	n	n	n	n	n	n	n	n	n	n	n	n	n	n	n
G441502019	SW	61	f	a	1	b	k	4	3	600	n	n	n	n	n	a	31.8	97.15	166	86	66	13.97	6.7	2.22	227.55	1.31	5.39	NA	149.554	40	4.84	n	n	n	n	n	n	n	n	n	n	n	n	n	n	n	n	n	n
G441424170	MZ	51	m	a	4	b	a	1	1	330	n	n	n	n	n	a	28	94.5	164	93	88	5.765	7	2.895	354.1	1.09	4.94	4.7	133.457	37	3.33	n	n	n	n	n	n	n	n	n	n	n	n	n	n	n	n	n	n
G440282369	SG	64	m	a	2	b	a	1	3	480	n	y	y	y	n	a	20.2	78.05	151	77	70	5.0289	4.86	1.175	232	1.55	2.43	4.8	151.154	14	3.12	n	n	n	n	n	n	n	n	n	n	n	y	n	n	n	n	n	n
G441502063	SW	36	m	a	4	b	b	4	3	480	n	n	n	n	n	a	18.1	68.1	130	81	82	4.24	4.99	1.75	357.65	1.01	2	NA	153.585	30	8.77	n	n	n	n	n	n	n	n	n	n	n	n	n	n	n	n	n	n
G441303398	HZ	43	m	a	4	b	h	4	3	450	n	n	n	n	n	a	20.1	71.25	109	68	78	4.795	5.29	0.73	298.6	1.31	2.12	5.2	155.912	15	5.04	n	n	n	n	n	n	n	n	n	n	n	n	n	n	n	n	n	n
G440104586	GZ	77	m	a	5	b	l	3	3	450	n	n	n	n	y	a	NA	NA	NA	NA	NA	NA	NA	NA	NA	NA	NA	NA	NA	NA	NA	n	n	n	n	n	n	n	n	y	n	n	n	n	n	n	n	n	n
G445302135	YF	57	m	a	5	b	a	1	1	480	n	n	n	n	n	a	25.5	96.65	127	91	108	5.53	6.63	2.855	468.9	0.81	5.32	NA	165.683	19	4.67	n	n	n	n	n	n	n	n	n	n	n	n	n	n	n	n	n	n
G440205426	SG	53	f	a	5	b	k	4	2	480	n	n	y	n	n	a	22.2	75	178	103	86	5.025	5.33	1.755	412.55	0.86	3.44	4.2	145.574	8	4.1	n	n	n	n	n	n	n	n	n	n	n	n	n	n	n	n	n	n
G441502422	SW	43	m	a	6	b	f	4	1	420	n	n	y	n	n	a	23.5	82.35	130	89	87	4.345	5.08	2.905	414.05	0.71	2.77	NA	147.009	18	5.05	n	n	n	n	n	n	n	n	n	n	n	n	n	n	n	n	n	n
G441802017	QY	62	f	a	3	b	h	4	1	480	n	n	n	n	y	a	21.2	62.7	129	80	69	6.55	5.89	0.66	259.35	2.25	3.93	NA	143.985	13	6.56	n	n	n	n	n	n	n	n	n	n	n	n	n	n	n	n	y	n
G440205440	SG	71	m	a	4	b	l	4	1	300	n	n	n	y	n	a	24.2	91.05	123	66	74	8.795	5.35	0.735	397.8	0.92	3.44	5.2	144.256	16	5.33	y	NA	n	n	n	n	n	n	n	n	n	y	y	n	n	n	y	n
G440305498	SZ	37	m	a	7	b	f	4	2	420	n	n	n	n	n	a	24.7	83.05	112	73	64	5.75	5.42	1.595	375.35	1.06	4.66	5.5	168.966	29	4.99	n	n	y	n	n	n	n	n	n	n	n	n	n	n	n	n	n	n
G440305135	SZ	38	m	a	6	b	f	4	3	570	n	n	n	y	n	a	21.2	75.3	105	70	63	4.99	5.12	1.14	355.95	1.15	3.07	5.1	160.684	26	5.43	n	n	n	n	n	n	n	n	n	n	n	y	n	n	n	n	n	n
G440104135	GZ	57	m	a	5	b	e	1	1	300	n	n	y	n	n	a	26.2	88.6	168	99	93	5.925	5.77	9.415	574.05	0.81	2.51	5.1	141.667	25	5.63	n	n	n	n	n	n	n	n	n	n	n	y	n	n	n	n	n	y
G441802521	QY	53	f	a	2	f	k	4	2	300	n	n	y	n	n	a	23.7	82.45	131	77	69	5.1	6.19	2.22	269.3	0.99	3.81	4.7	134.831	14	4.7	n	n	n	n	n	n	n	n	n	n	n	n	n	n	n	n	n	n
G441303260	HZ	81	f	a	1	b	k	4	2	240	n	n	y	n	n	a	26.1	90.8	140	80	70	5.215	6.445	1.02	473.2	1.45	3.77	5.5	152.702	19	6.24	n	n	n	n	n	n	n	n	n	n	n	n	n	n	n	n	n	n
G440104397	GZ	45	f	a	4	b	h	4	1	420	n	n	n	n	n	a	23.7	74.2	104	70	76	5.4	6.71	1.915	407.35	1.14	5.3	4.3	136.765	13	6.66	n	n	n	n	n	n	n	n	n	n	n	n	n	n	n	n	n	n
G441502126	SW	29	f	a	2	b	k	4	3	420	n	n	n	n	n	a	24	80.5	123	71	87	4.645	5.765	1.605	335.9	0.71	3.19	NA	118.884	20	3.79	n	n	n	n	n	n	n	n	n	n	n	n	n	n	n	n	n	n
G440205424	SG	57	f	a	5	b	b	4	3	480	n	n	y	n	y	a	25.2	82.05	123	70	67	6.35	5.735	1.39	425.95	1.29	3.94	5.5	127.495	13	5.05	n	n	n	n	n	n	n	n	n	n	n	n	n	n	n	n	n	n
G445302232	YF	30	m	a	4	b	c	1	1	480	n	n	n	n	n	a	26.3	86.1	129	75	73	6.175	5.81	3.85	391.3	0.55	3.07	NA	170.185	30	6.16	n	n	n	n	n	n	n	n	n	n	n	n	n	n	n	n	n	n
G440883248	ZJ	53	m	a	3	b	h	4	3	540	n	n	n	n	n	a	19.4	74.6	140	86	84	4.95	5.185	0.7	298	1.48	2.81	5.4	146.225	17	4.04	n	n	n	n	n	n	n	n	n	n	n	n	n	n	n	n	n	n
G440606386	FS	30	m	a	5	b	c	4	1	450	n	n	n	n	n	a	20.1	78.75	128	78	68	4.79	4.325	1.875	323.3	1.13	2.27	4.2	154.845	39	7.62	n	n	n	n	n	n	n	n	n	n	n	n	n	n	n	n	n	n
G441502516	SW	71	m	a	3	b	a	4	3	300	n	n	n	n	n	a	26.4	94.15	144	84	65	5.4	5.895	1.135	409.15	1.16	3.4	NA	152.453	58	5.7	n	n	n	n	n	n	n	n	n	n	n	n	n	n	n	n	n	n
G441284081	ZQ	58	m	a	4	b	l	4	3	240	n	n	n	n	n	a	26.3	93.25	133	82	66	5.015	4.885	1	270.85	1.15	2.19	5.6	152.363	25	5.29	n	n	n	n	n	n	n	n	n	n	n	n	n	n	n	n	n	n
G440883369	ZJ	54	m	a	4	b	a	4	3	480	n	n	n	n	n	a	25.4	83.05	153	95	69	4.91	4.77	0.46	303.15	1.31	3.08	5.4	160.943	16	5.66	n	n	n	n	n	n	n	n	n	n	n	n	n	n	n	n	n	n
G441424081	MZ	26	f	a	4	b	a	4	3	300	n	n	n	n	n	a	20.5	73	113	70	94	5.62	5.44	0.57	205.95	1.83	2.28	4.2	139.372	6	4.75	n	n	n	n	n	n	n	n	n	n	n	n	n	n	n	n	n	n
G440883552	ZJ	46	m	a	5	b	e	1	1	330	n	y	n	y	n	a	NA	NA	NA	NA	NA	NA	NA	NA	NA	NA	NA	NA	NA	NA	NA	n	n	n	n	n	n	n	n	n	n	n	n	n	n	n	n	n	n
G445224151	JY	30	f	d	4	b	h	4	3	480	n	n	n	n	n	a	21	71.2	106	62	81	4.225	4.26	0.32	163.25	1.61	1.94	4.4	96.063	9	3.63	n	n	n	n	n	n	n	n	n	n	n	n	n	n	n	n	n	n
G441802113	QY	44	m	l	1	b	a	1	1	240	n	n	n	n	n	a	20.9	71.05	107	73	68	5.1	6.485	0.425	483.55	2.12	4.21	3.3	151.128	29	8.2	n	n	n	n	n	n	n	n	n	n	n	n	n	n	n	n	n	n
G440305314	SZ	46	m	a	5	b	e	2	2	540	n	n	n	n	n	a	23.4	94.55	135	105	82	4.81	5.885	1.38	459	1.06	2.99	4.8	163.248	21	3.99	n	n	n	n	n	n	n	n	n	n	n	n	n	n	n	n	n	n
G441802445	QY	52	f	a	3	b	b	4	3	420	n	n	n	n	n	a	25.9	80.25	114	81	91	5.23	5.53	1.83	443.65	1.24	4.07	5.3	142.518	16	4.78	n	n	n	n	n	n	n	n	n	n	n	n	n	n	n	n	n	n
G441424132	MZ	53	m	a	5	b	d	4	3	480	n	n	n	n	n	a	27.3	96.5	114	68	71	7.825	5.24	0.975	466.2	0.97	1.93	5.6	110.351	7	5.07	n	n	n	n	n	n	n	n	n	n	NA	y	n	n	n	n	n	n
G441424306	MZ	56	f	a	5	b	k	4	3	420	n	n	y	y	y	a	23.1	82	147	87	69	5.615	5.005	1.585	268.35	1.41	2.81	4.7	102.218	13	5.53	n	n	n	n	n	n	n	n	n	n	n	n	y	n	n	n	y	n
G441502171	SW	24	m	a	5	a	f	4	1	360	n	n	n	y	n	a	18.3	68.5	107	69	83	4.075	4.595	1.25	387	1.11	2.64	NA	172.103	14	3.86	n	n	n	n	n	n	n	n	n	n	n	n	n	n	n	n	n	n
G445302294	YF	54	m	a	2	b	g	1	1	360	n	n	n	y	n	a	25.4	82.2	124	74	65	5.27	3.975	0.58	400.25	1.59	2.28	NA	173.818	41	5.98	n	n	n	n	n	n	n	n	n	n	n	y	n	n	n	n	n	n
G445302390	YF	70	f	a	2	b	k	4	3	540	n	n	n	n	n	a	21.9	87.1	141	87	89	5.43	5.56	1.14	315.05	1.59	2.79	NA	208.624	21	5.11	n	n	n	n	n	n	n	n	n	n	n	n	n	n	n	n	n	n
G440606406	FS	35	f	a	5	b	c	4	1	450	y	n	y	n	n	a	23.5	77.65	126	75	79	5.885	4.595	1.71	206.85	1.1	3.44	4.7	125.138	11	4.31	n	n	n	n	n	n	n	n	n	n	y	n	n	n	n	n	n	n
G440981141	MM	58	f	a	3	b	a	4	3	480	y	n	n	n	n	i	21.5	76	157	67	102	5.76	5.17	0.825	220.8	1.42	3.31	3.7	148.504	11	3.87	n	n	n	n	n	n	n	n	n	n	n	y	n	n	n	n	n	n
G445302165	YF	58	m	a	4	b	l	1	2	360	n	n	y	n	n	a	28	87.15	146	91	77	4.53	2.775	1.34	439.6	5.19	5.1	NA	137.175	24	5.27	n	n	n	n	n	n	n	n	y	n	n	n	n	n	n	n	n	n
G441303507	HZ	21	m	a	4	a	f	1	1	420	n	n	n	n	n	a	23.5	74.2	118	52	83	4.065	3.745	0.83	366	0.56	1.07	5.2	151.819	14	6.76	n	n	n	n	n	n	n	n	n	n	n	n	n	n	n	n	n	n
G445224356	JY	63	m	a	3	b	a	1	1	400	n	n	y	n	n	a	21.3	77	151	95	69	5.165	5.29	0.94	443.4	1.79	4.14	4.1	135.252	20	5.74	n	n	n	n	n	n	n	n	n	n	n	n	n	n	n	n	n	n
G441802352	QY	59	f	a	2	b	k	1	3	660	n	n	n	n	n	a	23	83.8	119	86	83	11.935	5.505	1.01	207.35	1.33	4.79	6.8	146.442	12	6.26	n	y	n	n	n	n	n	n	n	n	NA	n	n	n	n	n	n	n
G441502049	SW	53	m	a	2	b	a	1	3	480	n	y	n	n	n	a	27.8	96.95	142	92	89	4.765	5.21	3.02	379.95	0.87	3.97	NA	136.161	36	4.81	n	n	n	n	n	n	n	n	n	n	n	n	n	n	n	n	n	y
G441284565	ZQ	62	f	a	3	b	a	4	3	450	n	n	n	n	n	a	35.3	102.15	146	103	73	5.035	5.14	1.455	382.05	1.3	3.06	5.2	131.734	19	6.38	n	n	n	n	n	n	n	n	n	n	n	n	n	n	n	n	n	n
G441424080	MZ	64	m	a	4	b	a	1	1	540	n	y	n	n	n	a	17.9	69.5	124	82	101	5.075	5.18	1.215	448.85	1.95	3.08	3.8	133.457	7	6.62	n	n	n	n	n	n	n	n	n	n	n	n	n	n	n	n	n	n
G441303055	HZ	44	m	a	4	b	a	1	2	480	n	n	y	n	n	a	17.8	67.4	121	75	85	4.23	4.955	1.095	355.2	1.1	3.29	3.9	142.88	34	3.31	n	n	n	n	n	n	n	n	n	n	n	n	n	n	n	n	n	n
G440883406	ZJ	62	f	a	1	b	k	3	3	540	n	n	n	n	n	a	20.9	79.35	130	74	73	4.83	5.695	1.965	332.4	1.06	2.74	6	145.66	16	3.06	n	n	n	n	n	n	n	n	n	n	n	n	n	n	n	n	n	n
G445302546	YF	26	f	a	4	b	k	4	2	420	n	n	n	y	n	a	18.8	68.2	128	71	104	5.275	3.865	0.715	321.5	1.4	1.89	NA	146.727	11	4.23	n	n	n	n	n	n	n	n	n	n	n	y	n	n	n	n	n	n
G440104167	GZ	58	m	a	3	b	h	1	1	420	n	n	n	n	n	a	21.7	80.5	151	96	88	5.92	4.865	8.3	672.8	0.64	2.31	3.9	194.604	15	5.22	n	n	n	n	n	n	n	n	n	n	n	n	n	n	n	n	n	n
G440981081	MM	55	f	a	4	b	a	4	3	390	n	n	n	n	n	a	18.5	71.5	132	51	57	5.76	5.48	0.7	244.3	1.74	2.75	4	116.88	12	4.35	n	n	n	n	n	n	n	n	n	n	n	y	n	n	n	n	n	n
G445302655	YF	67	m	a	4	b	e	4	3	540	n	n	n	n	n	a	23.9	77.4	134	82	86	5.555	2.06	0.635	367.65	1.16	2.5	NA	161.273	21	5.45	n	n	n	n	n	n	n	n	n	n	n	n	n	n	n	n	n	n
G445224281	JY	59	f	a	1	b	k	4	3	480	n	n	n	n	n	a	25.4	84	147	98	88	6.28	4.505	0.7	331.85	1.2	3.11	5.4	136.833	22	5.1	n	n	n	n	n	n	n	n	n	n	n	n	n	n	n	n	n	n
G445224119	JY	50	f	a	2	b	a	4	3	420	n	n	n	n	n	a	23.8	76.95	104	71	76	5.425	5.1	0.925	324.3	1.46	3.21	5.3	123.438	8	6.36	n	n	n	n	n	n	n	n	n	n	n	n	n	n	n	n	n	n
G441284347	ZQ	68	f	a	2	b	k	4	3	540	n	n	n	y	y	a	20.6	83.3	134	67	72	5.04	5.885	1.06	401.3	1.52	3.84	5.5	152.622	14	5.63	n	n	n	n	n	n	n	n	n	n	n	y	n	n	n	n	n	n
G440282103	SG	57	f	a	1	b	a	4	3	510	n	n	y	n	n	a	26.5	92.25	145	81	63	4.97	4.695	0.485	346.75	1.63	2.52	4.8	125	25	5.67	n	n	n	n	n	n	n	n	n	n	n	n	n	n	n	n	n	n
G440205326	SG	65	f	a	4	b	k	4	3	480	n	n	y	n	y	a	25.4	82.35	149	95	94	5.2	5.175	1.17	334.15	1.3	3.73	5.4	172.128	12	3.89	n	n	n	n	n	n	n	n	n	n	n	n	y	y	y	y	n	n
G445224499	JY	54	m	a	3	b	a	1	1	420	n	n	n	n	n	a	23	80	127	87	92	5.54	6.215	1.295	504.2	1.71	4.1	5	174.653	45	7.09	n	n	n	n	n	n	n	n	n	n	n	n	n	n	n	n	n	n
G445224520	JY	62	m	a	1	b	h	1	3	480	n	n	n	n	n	a	23.1	88.15	115	77	68	4.31	6.225	0.995	221.95	1.21	4.19	5.7	146.443	24	5.53	n	y	n	n	n	n	n	n	n	n	n	n	n	n	n	n	n	n
G440606507	FS	20	m	a	6	a	i	4	1	450	n	n	n	n	n	a	19.6	71.05	131	71	83	5.065	5.56	0.93	392.85	1.28	3.15	4.3	176.208	12	3.43	n	n	n	n	n	n	n	n	n	n	n	n	n	n	n	n	n	n
G440883579	ZJ	60	f	a	3	b	k	4	3	420	n	n	n	n	n	a	27.8	91.5	149	84	80	5.535	7.04	1.755	299.85	1.32	6.06	4.9	144.834	75	4.57	n	n	n	n	n	n	n	n	n	n	n	n	n	n	n	n	n	n
G440282222	SG	73	m	a	1	b	a	1	3	420	n	n	n	n	n	a	28.2	100.55	138	86	79	4.86	4.72	1.3	338.55	0.83	3.07	4.6	172.031	13	6.82	n	n	n	n	n	n	n	n	n	n	n	n	n	n	n	n	n	n
G440981007	MM	53	f	a	5	b	k	4	3	420	n	y	y	y	n	a	24.3	88.15	134	93	86	5.575	6.86	2.615	260.65	1.26	5.18	4.5	113.32	12	5.05	n	n	n	n	n	n	n	n	y	n	n	y	n	n	n	n	n	y
G440305162	SZ	66	f	a	1	b	k	4	3	450	n	n	y	n	n	a	25.8	92.6	142	66	89	6.195	4.9	1.505	322.85	1.07	2.75	5.6	129.06	14	3.97	n	y	y	n	n	n	n	n	n	n	n	y	n	y	n	n	n	n
G441502062	SW	30	m	a	4	b	h	NA	3	480	n	n	n	n	n	a	18	69.35	108	70	76	3.86	4.48	2.615	416.55	1.24	2.32	NA	171.245	24	5.12	n	n	n	n	n	n	n	n	n	n	n	n	n	n	n	n	n	n
G441303429	HZ	46	f	a	4	b	k	4	3	480	n	y	n	n	n	a	20.1	71.3	131	90	105	5.375	4.815	0.785	297.55	1.46	2.77	4.6	143.717	22	3.32	n	n	n	n	n	n	n	n	n	n	n	n	n	n	n	n	n	n
G441502464	SW	49	m	a	1	b	a	1	1	420	n	n	n	n	n	a	30.3	98.25	177	118	101	5.215	6.375	0.945	305.75	1.21	4.52	NA	194.017	58	5.23	n	n	n	n	n	n	n	n	n	n	n	y	n	n	n	n	n	y
G440104243	GZ	52	f	a	5	b	h	4	2	450	y	y	n	n	n	a	19.5	74	120	65	60	5.04	6.12	1.115	257.85	1.15	4.36	4.3	147.786	15	3.97	n	n	n	n	n	n	n	n	n	n	n	y	n	n	n	n	n	n
G440282314	SG	84	f	a	1	d	j	4	1	960	n	n	y	y	y	a	20.9	80.1	164	100	86	5.155	6.215	1.085	266.6	1.56	4.42	4.9	150.383	7	4.52	n	n	n	n	n	n	n	n	n	n	NA	y	n	n	n	n	n	n
G441802364	QY	34	m	a	4	b	b	1	2	480	n	n	n	n	n	a	18.6	69.15	123	75	92	5.02	4.61	0.82	324.8	1.21	2.59	4	162.593	17	4.54	n	n	n	n	n	n	n	n	n	n	n	n	n	n	n	n	n	n
G441502474	SW	37	m	a	4	b	c	1	3	390	n	n	n	n	n	a	27.5	88.5	107	69	73	4.9	5.345	1.745	457.65	0.81	3.66	NA	139.316	35	4.36	n	n	n	n	n	n	n	n	n	n	n	n	n	n	n	n	n	n
G441303410	HZ	54	f	a	5	b	f	4	3	360	n	n	n	y	n	a	22.2	72.25	126	81	83	5.14	5.26	1.51	281.4	1.34	2.88	5.4	130.833	21	4.99	n	n	n	n	n	n	n	n	n	n	n	n	n	n	n	n	n	n
G440104274	GZ	28	m	a	8	a	j	4	2	480	n	n	n	n	n	a	27.5	98.2	139	73	78	5.26	5.945	1.95	520.6	1	4.47	5.1	159.294	45	4.02	n	n	n	n	n	n	n	n	n	n	n	n	n	n	n	n	NA	NA
G440205325	SG	35	f	a	7	b	f	4	3	480	n	n	n	y	n	a	19	78.05	122	76	66	4.95	4.35	0.725	228.5	1.16	1.92	4.3	143.421	17	2.31	n	n	n	n	n	n	n	n	n	n	n	y	n	n	n	n	n	n
G440282507	SG	20	f	a	5	a	i	4	3	480	n	n	n	n	n	a	20	65.1	105	57	103	5.2424	5.315	0.395	225.95	1.5	1.76	4.2	138.06	7	5.69	n	n	n	n	n	n	n	n	n	n	n	n	n	n	n	n	n	n
G445302274	YF	56	f	a	4	b	k	4	3	360	n	n	y	n	n	a	29.4	89.1	152	109	80	7.24	5.275	2.105	314.9	1.22	4.4	NA	135.609	12	5.67	n	n	n	n	n	n	n	n	n	n	n	n	n	n	n	n	n	n
G440606461	FS	54	f	a	3	b	l	4	1	450	n	y	n	y	y	a	26.3	86.15	124	77	72	5.69	4.315	1.505	296.25	1.04	2.53	5	111.71	9	4.33	y	n	n	n	n	n	n	n	n	n	n	y	n	n	n	n	y	n
G440981248	MM	38	f	a	3	b	k	4	2	480	n	y	n	y	n	a	21.6	70	111	57	69	5.24	6.5	0.605	130.75	2	4.13	4.2	137.288	21	5.13	n	n	n	n	n	n	n	n	n	n	n	n	n	n	n	n	n	n
G440104042	GZ	66	m	a	3	b	l	3	1	480	n	n	y	n	n	a	25	85	135	79	76	5.98	5.465	1.76	542.3	1.21	4.16	4.4	155.054	16	3.09	n	n	n	n	n	n	n	n	n	n	n	n	n	n	n	n	n	n
G440205323	SG	59	f	a	3	b	l	4	3	480	n	n	y	n	y	a	22.8	80.85	135	74	64	5.18	4.885	3.27	420.9	0.59	3.14	4.8	140.602	19	5.56	n	n	n	n	n	n	n	n	n	n	n	n	n	n	n	n	y	n
G441284153	ZQ	53	m	a	4	b	d	4	3	420	n	n	n	n	y	a	25	93.2	116	73	65	4.29	4.71	1.15	346.7	1.02	3.47	5.2	154.237	NA	NA	n	n	n	n	n	n	n	n	n	n	n	n	n	n	n	n	y	n
G441303421	HZ	63	f	a	2	b	k	4	3	540	n	n	n	n	y	a	27.1	90	121	77	67	5.555	4.94	1.645	231.1	0.65	3.87	4.7	145.422	26	4.24	n	n	n	n	n	n	n	n	n	n	n	y	n	n	n	n	y	n
G440282357	SG	69	m	a	2	b	a	3	3	600	n	n	n	n	y	a	24.9	77.1	112	66	73	5.341	5.06	0.72	503.15	1.18	2.34	4.9	144.423	13	8.2	n	n	n	n	n	n	n	n	n	n	n	n	n	n	n	n	n	n
G441502483	SW	51	m	a	1	b	k	1	1	360	n	n	n	n	n	a	24.5	94.1	157	98	86	5.445	6.13	1.98	474.35	1.03	4.68	NA	159.402	17	7.36	n	n	n	n	n	n	n	n	n	n	n	n	n	n	n	n	n	y
G441284425	ZQ	59	f	a	3	b	h	4	3	420	n	n	n	n	n	a	25.1	78.4	145	86	81	6.03	5.685	0.65	243.25	1.94	2.29	5.6	147.191	24	6.28	n	n	n	n	n	n	n	n	n	n	n	n	n	n	n	n	n	n
G445224431	JY	61	m	a	3	b	a	1	3	480	n	y	y	n	n	a	23.8	86.35	161	95	71	5.425	5.49	1.71	492.55	1.08	4.58	5.7	145.833	31	3.94	n	n	n	n	n	n	n	n	n	n	n	n	n	n	n	n	n	n
G440104439	GZ	46	f	a	4	b	c	4	2	480	n	n	n	n	n	a	24.4	77.5	108	68	83	6.375	4.96	1.365	383.25	0.8	2.87	4	143.382	12	3.62	n	n	n	n	n	n	n	n	n	n	n	n	n	n	n	n	NA	n
G441802375	QY	67	m	a	5	b	h	1	3	420	n	n	n	n	y	a	22.7	75.55	131	84	83	4.98	5.59	1.275	275.45	1.03	3.17	4	163.06	16	5.58	n	n	n	n	n	n	n	n	n	n	n	n	n	n	n	n	n	n
G440282301	SG	67	m	a	3	b	a	1	1	390	n	n	y	n	n	a	19.8	64.6	144	75	66	5.95	4.71	1.73	431.85	1.39	3.09	5.2	155.747	14	6.51	n	n	n	n	n	n	n	n	n	n	n	n	n	n	n	n	n	n
G440104371	GZ	22	f	b	6	a	i	4	2	420	y	n	n	n	n	a	16.1	60.2	101	53	64	4.73	4.045	0.945	409.3	1.63	2.52	4.2	148.175	11	4.72	n	n	n	n	n	n	n	n	n	n	n	n	n	n	n	n	n	n
G440981171	MM	68	m	a	4	b	c	4	1	420	n	n	n	n	n	a	26	90	164	99	63	5.17	5.6	0.75	298.5	1.5	2.91	4.2	139.957	NA	NA	n	n	n	n	n	n	n	n	n	n	n	n	n	n	n	n	n	n
G441802188	QY	55	f	a	2	b	h	4	3	600	n	n	n	y	n	a	24	75.95	190	96	84	4.725	4.395	0.48	234.35	1.06	1.82	4.3	142.518	15	5.33	n	n	n	n	n	n	n	n	n	n	n	y	n	n	n	n	n	n
G440883604	ZJ	24	f	a	4	b	k	4	3	420	n	n	n	n	n	a	19.7	66.5	108	70	69	4.08	5.035	0.815	355.5	1.18	2.75	5.2	126.445	17	5.66	n	n	n	n	n	n	n	n	n	n	n	n	n	n	n	n	n	n
G445302346	YF	49	f	a	3	b	k	4	3	480	n	n	y	n	n	a	22.3	78.15	133	77	96	4.92	5.29	1.79	265.7	1.28	2.33	NA	154.513	12	3.68	n	n	n	n	n	n	n	n	n	n	n	n	n	n	n	n	n	n
G445302087	YF	72	f	a	1	b	h	4	3	480	n	n	n	n	n	a	23.2	85.1	152	78	62	5.84	5.14	1.395	365.45	1.59	2.93	NA	142.593	23	3.69	n	n	n	n	n	n	n	n	n	n	n	n	n	n	n	n	n	n
G440981386	MM	44	m	a	4	b	a	4	3	480	n	n	n	y	n	a	21.7	70.8	117	71	69	5.67	5.555	0.65	291.3	1.48	3.48	4.6	139.515	NA	NA	n	n	n	n	n	n	n	n	n	n	n	y	n	n	n	n	n	n
G441424200	MZ	63	f	a	4	b	k	4	3	360	n	n	y	n	y	a	25.5	90.5	169	81	80	5.935	6.67	1.215	414.55	1.26	3.8	4.7	109.797	22	4.87	n	n	n	n	n	n	n	n	n	n	n	n	n	n	n	n	n	n
G445224030	JY	46	f	a	1	b	k	4	3	360	y	n	y	n	n	a	20.1	74	108	55	68	4.925	4.37	0.455	255.1	1.6	1.93	4.2	135.2	9	4.07	n	n	n	n	n	n	n	n	n	n	n	y	n	n	n	n	n	n
G440205030	SG	49	f	a	3	b	c	4	3	420	n	y	n	n	n	a	23.6	89.1	135	80	61	5.835	5.365	0.98	261.95	1.56	3.84	5.6	136.604	19	6.64	n	n	n	n	n	n	n	n	n	n	n	n	n	n	n	n	n	n
G441802043	QY	44	f	a	5	b	f	4	3	480	n	n	n	n	y	a	27.7	83.7	123	80	94	4.325	3.045	1.575	367.65	0.52	1.45	4.2	138.577	21	5.39	n	n	n	n	n	n	n	n	n	n	n	n	n	n	n	n	n	n
G440305612	SZ	66	f	a	1	d	c	1	3	420	n	n	y	y	n	a	25.1	81.2	140	68	68	9.025	4.61	1.525	240.85	1	2.41	8.8	138.462	34	5.41	n	y	y	n	n	n	n	n	y	n	n	y	n	n	n	n	n	n
G440205159	SG	73	m	a	3	b	a	4	1	480	n	n	n	n	n	a	22.2	79.15	139	76	84	4.465	5.145	1.68	232.85	1.16	3.49	5	116.604	7	3.26	n	n	n	n	n	n	n	n	n	n	n	n	n	n	n	n	n	n
G440282227	SG	49	m	a	6	b	d	4	2	420	n	n	y	n	n	a	22	84.4	115	76	78	5.685	4.835	1.035	355.65	1.07	3.3	5.5	165.9	25	4.13	n	n	n	n	n	n	n	n	n	n	n	n	n	n	n	n	n	y
G440282055	SG	66	m	a	2	b	a	1	2	420	n	n	y	y	n	a	22.4	79.65	120	72	72	5.52	4.64	1.92	432.55	1.06	3.25	5.1	157.769	21	2.92	n	n	n	n	n	n	n	n	n	n	n	y	n	n	n	n	n	n
G445224331	JY	26	m	a	7	a	g	2	1	450	n	n	n	n	n	a	22.6	75.1	132	83	65	4.58	2.98	0.835	427.15	1.32	1.45	4.3	176.799	25	6.89	n	n	n	n	n	n	n	n	n	n	n	n	n	n	n	n	n	n
G440883479	ZJ	83	f	a	1	b	k	4	3	420	n	y	y	n	n	a	23.5	88	191	95	81	11.355	6.335	2.26	426.95	0.89	4.07	8.9	158.304	30	6.01	n	y	n	n	n	n	n	n	n	n	n	n	n	n	n	n	n	n
G440981444	MM	46	f	a	5	b	c	4	3	480	n	n	n	y	n	a	23.9	77.7	127	75	75	5.375	5.14	0.835	260.45	1.57	3.29	4.9	132.756	20	4.71	n	n	n	n	n	n	n	n	n	n	n	n	n	n	n	n	n	n
G440981331	MM	50	m	a	4	b	d	3	1	300	n	n	n	n	n	a	25.3	84	131	90	72	6.395	4.545	1.665	225.25	0.71	2.93	4.8	158.41	24	6.65	n	y	n	n	n	n	n	n	n	n	n	n	n	n	n	n	n	n
G441303409	HZ	58	f	a	6	b	l	4	3	570	n	n	n	n	n	a	20.7	73.2	114	71	67	4.96	6.45	1.235	270.45	1.33	2.51	5.4	126.632	20	5.52	n	n	n	n	n	n	n	n	n	n	n	n	n	n	n	n	n	n
G441802160	QY	55	m	a	2	b	a	1	1	420	n	n	y	n	y	a	25.9	92.95	133	68	72	5.96	5.4	1.71	283.1	1.66	4.18	4.1	151.095	18	9.19	n	n	n	n	n	n	n	n	n	n	n	n	n	n	n	n	y	n
G441802180	QY	64	m	a	3	b	a	1	1	570	n	n	n	n	y	a	26.5	93.65	139	91	78	5.55	5.17	0.92	569.25	0.96	3.4	4.3	123.54	12	4.83	n	n	n	n	n	n	n	n	n	n	n	n	n	n	n	n	y	n
G441303553	HZ	70	f	a	4	b	k	4	3	450	n	n	y	n	y	a	23.7	74.3	166	87	87	6.66	5.89	0.885	403.15	1.25	3.38	5.1	173.714	13	7.05	n	n	n	n	n	n	n	n	n	n	n	n	n	n	n	n	y	n
G440981462	MM	37	f	a	2	b	a	4	3	480	n	n	n	y	n	a	21.5	75.7	122	80	92	5.1	4.53	1.89	373.9	1.26	2.89	4.3	153.504	NA	NA	n	n	n	n	n	n	n	n	n	n	n	n	n	n	n	n	n	n
G441802498	QY	54	m	a	4	b	j	2	3	480	n	n	y	n	n	a	30.1	103.2	127	78	78	4.82	5.205	1.26	301.4	0.83	2.14	5.5	147.94	13	5.12	n	n	n	n	n	n	n	n	n	n	n	n	n	n	n	n	n	y
G440305205	SZ	53	f	a	3	b	k	4	3	570	n	n	n	y	n	a	25.9	85	130	81	74	5.69	5.385	1.515	289.4	1.1	3.14	5.6	131.624	13	6.58	n	n	n	n	n	n	n	n	n	n	n	y	n	n	n	n	n	n
G445224495	JY	61	m	a	2	b	a	3	2	420	n	n	n	n	n	a	25.2	95.35	126	81	61	4.325	5.53	2.605	278.95	1.03	3.66	5.6	103.819	38	4.35	n	n	n	n	n	n	n	n	n	n	n	n	n	n	n	n	n	n
G441502509	SW	43	f	a	3	b	k	4	2	600	n	n	n	n	n	a	28.3	85.8	133	89	92	6.405	4.73	2.86	386.9	0.54	2.71	NA	141.026	93	4.93	n	n	n	n	n	n	n	n	n	n	n	n	n	n	n	n	n	y
G441424382	MZ	66	f	a	3	b	k	4	3	420	n	n	n	n	n	a	29.3	75.5	133	67	84	6.365	7.1	1.635	284.9	1.19	4.81	4.8	118.115	11	5.15	n	n	n	n	n	n	n	n	n	n	n	n	n	n	n	n	n	y
G441303308	HZ	33	f	a	2	b	h	4	2	420	n	n	n	n	n	a	23.2	70.8	115	73	97	5.61	4.355	0.805	251.9	1.13	2.8	4.7	133.704	12	2.96	n	n	n	n	n	n	n	n	n	n	n	n	n	n	n	n	n	n
G440981467	MM	73	m	a	4	b	k	1	1	540	n	n	n	n	n	a	24.9	94.2	185	102	58	5.855	5.35	0.865	488.25	1.17	3.72	5.1	161.368	21	6.29	n	n	n	n	n	n	n	n	n	n	NA	y	n	n	n	n	n	n
G440305427	SZ	31	m	a	7	b	f	4	1	450	n	n	n	n	n	a	20.3	78	125	84	62	4.8	5.65	1.245	339.7	1.18	4.01	5	151.282	25	7.01	n	n	n	n	n	n	n	n	n	n	n	n	n	n	n	n	n	n
G441802237	QY	24	m	a	4	b	j	1	1	540	n	n	n	n	n	a	20.7	70.15	122	70	68	5.48	5.5	1.605	345.2	1.14	4.04	4.5	149.267	13	5.12	n	n	n	n	n	n	n	n	n	n	n	n	n	n	n	n	n	n
G440305483	SZ	35	f	a	6	b	f	4	3	480	n	n	n	n	n	a	22.5	81	107	75	77	5.185	5.34	1.155	322.55	1.54	4.33	5.1	142.241	23	5.6	n	n	n	n	n	n	n	n	n	n	n	n	n	n	n	n	n	n
G441802089	QY	37	f	l	5	b	k	4	3	480	n	n	n	n	n	a	28.9	94.2	114	72	70	5.29	4.075	1.755	353.6	0.71	2.92	4.2	126.404	14	3.97	n	n	n	n	n	n	n	n	n	n	n	n	n	n	n	n	n	n
G440282260	SG	55	f	a	1	b	a	4	1	480	n	n	y	n	n	a	21.6	74.05	134	74	69	13.165	4.195	1.17	212.9	1.72	2.68	9.7	174.138	15	3.87	n	n	n	n	n	n	n	n	n	n	n	n	n	n	n	n	n	n
G440981169	MM	61	m	a	5	b	c	1	3	510	y	n	n	n	y	a	24.8	86.8	125	76	76	7.625	5.54	0.63	269.3	1.01	3.42	4.8	161.325	14	5.5	n	n	n	n	n	n	n	n	n	n	n	n	n	n	n	n	y	n
G441502357	SW	50	m	a	3	b	h	1	1	480	n	n	n	n	n	a	29.9	105.85	155	92	75	4.645	5.95	3.165	399.85	0.85	3.47	NA	143.162	30	4.8	n	n	n	n	n	n	n	n	n	n	n	n	n	n	n	n	n	n
G440205164	SG	53	f	a	3	b	a	4	3	540	n	n	n	n	n	a	22	78.85	127	77	65	5.085	5.99	0.58	285.95	1.48	5.21	5.3	140.189	12	6.45	n	n	n	n	n	n	n	n	n	n	n	n	n	n	n	n	n	n
G441284537	ZQ	46	f	a	5	b	f	4	3	540	n	n	n	n	n	a	28.4	79.2	130	64	70	4.525	4.795	1.265	218.8	1.16	3.11	4.6	141.386	13	3.05	n	n	n	n	n	n	n	n	n	n	n	n	n	n	n	n	n	n
G441802197	QY	52	m	a	4	b	a	1	3	540	n	n	n	y	n	a	24	76.75	159	94	78	4.775	5.005	0.705	300.9	1.13	2.68	4.3	110.949	16	6.49	n	n	n	n	n	n	n	n	n	n	n	y	y	n	n	n	n	n
G440205512	SG	50	m	a	4	b	h	1	2	540	n	n	y	n	n	a	21.2	80.25	139	86	67	7.68	6.16	0.885	284.35	1.65	4.69	5.1	143.446	12	5.18	n	n	n	n	n	n	n	n	n	n	n	n	n	n	n	n	n	n
G440883411	ZJ	50	m	a	3	b	b	4	3	540	n	n	n	n	n	a	27.1	93.6	134	80	63	4.36	4.635	0.76	276.9	1	2.33	5.4	186.604	24	5.2	n	n	n	n	n	n	n	n	n	n	n	n	n	n	n	n	n	n
G441284305	ZQ	48	m	a	4	b	a	1	1	420	n	n	n	n	n	a	24.6	87.5	135	88	81	5.215	5.17	1.485	319.65	1.09	2.87	5.2	191.011	21	6.6	n	n	n	n	n	n	n	n	n	n	n	n	n	n	n	n	n	n
G440305058	SZ	66	m	a	3	b	j	4	2	600	n	n	n	n	y	a	21.5	82.95	127	86	73	5.16	4.46	1.11	427.5	1.25	2.99	4.5	133.051	13	4.01	n	n	n	n	n	n	n	n	n	n	n	y	n	n	y	n	n	n
G440981034	MM	70	f	a	2	b	k	4	3	600	n	n	y	n	y	a	27.2	92	146	79	84	7.465	5.315	1.205	388.9	1.18	3.91	5.7	147.336	39	7.14	n	n	n	n	n	n	n	n	n	n	n	n	n	n	n	n	n	n
G440305036	SZ	80	f	a	5	d	l	4	3	360	n	n	y	n	n	a	20.4	82	105	71	89	4.965	5.565	0.76	291.6	1.58	1.53	5.3	143.644	17	4.52	n	n	n	n	n	n	n	n	y	n	n	n	n	n	n	n	n	n
G440305535	SZ	69	f	a	4	b	l	4	3	510	n	n	y	n	n	a	23.8	80	151	86	66	4.54	5.98	1.48	312.15	1.38	3.89	5	127.778	9	5.36	n	n	n	n	n	n	n	n	n	n	n	n	n	n	n	n	n	n
G440883401	ZJ	58	m	a	4	b	f	4	3	420	n	n	y	n	n	a	23.8	81.9	151	75	81	5.485	4.01	1.01	361.5	0.71	1.86	5.8	145.094	9	5.84	n	y	n	n	n	n	n	n	n	n	n	n	n	n	n	n	n	n
G440305434	SZ	31	m	a	6	b	f	1	1	600	n	n	n	n	n	a	21.5	75.2	131	93	73	4.98	6.465	2.035	428.3	1.34	4.23	5	180.603	21	7.3	n	n	n	n	n	n	n	n	n	n	n	n	n	n	n	n	n	n
G441802192	QY	50	f	a	2	b	k	4	3	540	n	n	y	y	n	a	32.5	97.35	121	71	91	5.215	4.19	1.27	311.05	1.33	3.13	4.4	136.861	11	4.59	n	n	n	n	n	n	n	n	n	n	n	y	n	n	n	n	n	n
G440104403	GZ	64	m	a	4	b	l	3	2	540	n	n	n	n	n	a	29.9	97	163	91	63	6.065	4.985	1.595	468.55	1.12	2.75	4.6	145.404	29	5.3	n	n	n	n	n	n	n	n	n	n	n	n	n	n	n	n	n	n
G441284026	ZQ	31	m	a	6	b	c	4	3	510	n	n	n	n	n	a	18.1	76	120	82	83	4.81	5.45	0.845	482.25	1.9	2.92	4.1	170.677	19	4.3	n	n	n	n	n	n	n	n	n	n	n	n	n	n	n	n	n	n
G440883003	ZJ	30	f	a	4	b	h	4	3	420	n	n	y	n	n	a	21.5	72.4	113	69	76	4.73	5.12	0.855	365.3	1.71	3.25	4.3	144.383	9	3.78	n	n	n	n	n	n	n	n	n	n	n	n	n	n	n	n	n	n
G445302344	YF	54	m	a	3	b	g	4	3	420	n	n	n	n	n	a	22.6	73.15	127	82	86	5.405	5.56	1.53	415.1	1.71	3.6	NA	159.206	22	5.01	n	n	n	n	n	n	n	n	n	n	n	n	n	n	n	n	n	n
G440606465	FS	53	f	a	1	d	b	4	3	480	n	n	y	n	n	a	25.7	86.45	133	79	80	7.48	5.14	6.03	322.85	0.72	2.95	4.7	150	16	4.7	n	n	n	n	n	n	n	n	n	n	n	n	n	n	n	n	n	n
G441424532	MZ	66	f	a	2	b	j	4	3	540	n	n	n	n	n	a	21.2	63.5	105	61	65	5.16	5.165	1.57	310.1	1.1	1.84	4.7	90.758	17	3.79	n	n	n	n	n	n	n	n	n	n	n	n	n	n	n	n	n	n
G440305482	SZ	58	m	a	5	b	k	1	1	480	n	y	n	y	n	a	21.7	73.05	122	72	66	5.05	4.305	0.65	344.85	0.9	2.69	4.3	144.444	13	7.53	n	n	n	n	n	n	n	n	n	n	n	n	n	n	n	n	n	n
G445224504	JY	45	f	a	3	b	k	4	3	480	n	n	n	y	n	a	22.7	82.1	122	73	71	5	5.2	0.595	316.25	1.16	2.7	4.9	73.785	7	4.88	n	n	n	n	n	n	n	n	n	n	NA	y	n	n	n	n	n	n
G440205441	SG	64	f	a	4	b	l	4	3	420	n	n	y	n	n	a	23.6	82.05	133	80	73	5.65	6.435	1.735	214.65	1.17	3.46	4.5	142.185	17	3.67	n	n	n	n	n	n	n	n	n	n	n	n	n	n	n	n	NA	n
G440104079	GZ	61	m	a	5	b	l	1	2	390	n	n	n	n	n	a	24.9	83.75	112	73	59	5.055	5.3	1.565	412.55	0.97	2.63	4.3	153.971	76	4.07	n	n	n	n	n	n	n	n	n	n	n	n	n	n	n	n	n	n
G440282223	SG	33	m	a	4	b	j	1	1	450	n	n	n	n	n	a	20.8	74.1	118	73	79	4.005	4	0.58	304.9	0.88	1.14	4.9	167.625	20	3.72	n	n	n	n	n	n	n	n	n	n	n	n	n	n	n	n	n	n
G440205123	SG	48	m	a	3	b	a	4	3	420	n	n	y	n	n	a	23.7	88.05	130	79	72	5.445	4.355	1.17	315.65	0.93	3.22	5.7	137.899	28	6.44	n	n	n	n	n	n	n	n	n	n	n	n	n	n	n	n	n	n
G441424338	MZ	55	f	a	3	b	a	4	2	360	n	n	n	n	n	a	24.8	89	145	86	71	6.25	5.28	2.415	394.15	1.15	3.74	5.4	106.839	7	4.18	n	n	n	n	n	n	n	n	n	n	n	y	n	n	n	n	n	n
G440606002	FS	44	f	a	3	b	h	4	3	420	n	n	n	n	n	a	28.5	84.4	114	62	71	4.66	5.32	2.26	297.6	0.92	2.92	4.6	140.244	9	3.97	n	n	n	n	n	n	n	n	n	n	n	n	n	n	n	n	n	n
G445224235	JY	80	m	a	2	b	a	1	3	420	n	n	y	n	n	a	18.1	83	147	91	76	4.315	4.85	0.89	408.85	1.06	2.83	4.9	136.833	20	7.15	n	n	n	n	n	n	n	n	n	n	n	n	n	n	n	n	n	n
G445224496	JY	24	m	a	4	a	a	1	2	420	n	n	n	n	n	a	23	70.6	139	65	97	4.935	5.685	1.43	429.6	1.2	2.74	4.5	160.069	27	3.52	n	n	n	n	n	n	n	n	n	n	n	n	n	n	n	n	n	n
G441502469	SW	43	f	a	6	b	k	4	3	480	n	n	n	n	n	a	26.5	82.25	130	72	74	5.135	4.55	1.855	361.75	0.86	2.94	NA	132.906	17	5.24	n	n	n	n	n	n	n	n	n	n	n	n	n	n	n	n	n	n
G440282604	SG	48	f	a	1	b	c	4	3	600	n	n	y	y	y	a	31.4	98.6	131	79	64	5.08	5.105	1.475	270.25	1.07	2.49	4.8	139.924	8	3.74	n	n	n	n	n	n	n	n	n	n	n	y	n	n	n	n	y	n
G445224058	JY	70	f	a	1	d	k	4	3	570	n	n	y	n	n	a	21.4	84.5	173	96	113	14.405	4.935	1.67	352.15	1.02	2.86	8.1	105.6	17	3.81	NA	y	n	n	n	n	n	n	n	n	n	n	n	n	n	n	n	n
G440104514	GZ	66	f	a	2	b	l	4	2	300	n	n	n	n	n	a	15.4	58.5	92	55	70	4.475	4.855	0.635	361.2	1.95	3.11	5	128.996	11	8.47	n	n	n	n	n	n	n	n	n	n	n	n	n	n	n	n	n	n
G441303506	HZ	52	m	a	4	b	a	4	3	360	n	n	n	n	n	a	31.4	102.6	131	85	79	5.975	6.345	1.835	523.05	1.09	4.33	5	177.569	23	6.66	n	n	n	n	n	n	n	n	n	n	n	n	n	n	n	n	n	y
G440981465	MM	36	m	a	5	b	a	3	3	480	n	n	n	n	y	a	31	93.3	125	73	64	5.325	4.92	1.285	464.65	0.83	3.3	4.4	166.838	25	4.52	n	n	n	n	n	n	n	n	n	n	n	n	n	n	n	n	y	n
G440282061	SG	22	m	a	4	a	c	4	1	480	n	n	n	n	n	a	19.4	65.85	117	66	93	5.29	5.54	1.325	497.25	1.22	2.96	4.5	168.13	12	3.65	n	n	n	n	n	n	n	n	n	n	n	n	n	n	n	n	n	n
G441424411	MZ	53	f	a	4	b	a	4	1	240	n	n	n	n	n	a	26.6	79.5	137	76	95	5.94	6.405	0.845	265.4	1.71	3.78	5.2	111.275	11	5.14	n	n	n	n	n	n	n	n	n	n	n	n	n	n	n	n	n	n
G440282524	SG	51	f	a	3	b	a	4	3	480	n	n	y	n	n	a	24.8	82.25	177	104	82	5.15	5.27	2.25	359.7	1.08	3.08	4.8	145.522	18	4.2	n	n	n	n	n	n	n	n	n	n	n	n	n	n	n	n	n	n
G440305451	SZ	45	f	a	6	b	f	4	1	480	n	n	n	n	y	a	21.8	69.9	114	70	87	5.96	5.415	0.865	317.35	1.56	2.71	5.1	131.897	8	4.72	n	n	n	n	n	n	n	n	n	n	n	n	n	n	n	n	y	n
G441802063	QY	77	m	b	5	b	d	3	3	540	n	n	y	n	n	a	26	89.95	138	92	96	4.54	3.45	1.095	469.85	0.71	1.89	4.1	166.229	10	5.87	n	n	n	n	n	n	n	n	n	n	n	n	n	n	n	n	n	n
G445224553	JY	82	f	a	1	b	a	1	3	390	n	n	n	n	n	a	25.1	84.5	161	61	81	4.895	5.995	0.935	300.85	1.59	4.38	4.5	93.083	16	7.93	n	n	n	n	n	n	n	n	n	n	n	n	n	n	n	n	n	n
G441802507	QY	61	f	a	1	b	h	4	1	360	n	n	n	n	n	a	24.9	79.8	116	78	70	5.905	5.73	2.225	287.25	1.33	4.26	5.3	155.993	13	7.34	n	n	n	n	n	n	n	n	n	n	n	y	n	n	n	n	n	n
G441424519	MZ	28	f	a	3	b	k	4	3	450	n	n	n	n	n	a	23.7	74.5	111	68	79	5.37	5.42	2.12	279.7	0.92	4.06	4.8	122.736	12	5.04	n	n	n	n	n	n	n	n	n	n	n	n	n	n	n	n	n	n
G440104197	GZ	58	f	a	5	b	l	4	1	360	n	n	y	y	n	a	20.6	70.85	156	96	77	4.755	4.57	2.15	245.8	0.74	2.42	4.5	155.755	26	5.28	n	n	n	n	n	n	n	n	n	n	n	y	n	n	n	n	n	n
G440606482	FS	67	m	a	5	b	a	1	2	540	n	n	n	n	n	a	22.9	79.35	110	61	59	5.455	6.195	3.87	477.8	0.96	3.89	4.5	181.564	19	5.26	n	n	n	n	n	n	n	n	n	n	n	n	n	n	n	n	n	n
G441303010	HZ	44	f	a	3	b	k	4	3	540	n	n	y	n	n	a	23.6	71.8	114	74	62	4.9	4.245	0.61	261	1.03	2.66	3.5	132.049	11	3.62	n	n	n	n	n	n	n	n	n	n	n	n	n	n	n	n	y	n
G441502529	SW	51	f	a	3	b	h	4	3	360	n	n	n	n	n	a	22.8	79.45	134	76	72	4.705	5.96	0.945	314.55	1.37	3.59	NA	129.245	18	4.42	n	n	n	n	n	n	n	n	n	n	n	n	n	n	n	n	n	n
G440883327	ZJ	72	f	a	2	b	a	4	3	480	n	n	n	n	n	a	20.7	68.6	170	80	75	7.885	4.95	0.95	295.9	1.22	2.17	7.6	128.113	12	4.01	n	n	n	n	n	n	n	n	n	n	n	n	n	n	n	n	n	n
G441802399	QY	28	m	a	4	b	j	1	1	360	n	n	y	y	n	a	21.6	85.1	118	80	79	5.445	5.155	0.885	319.5	1.73	3.09	3.5	162.593	27	5.9	n	n	n	n	n	n	n	n	n	n	n	n	n	n	n	n	n	n
G445224012	JY	26	f	a	4	b	k	4	3	480	n	n	y	n	n	a	20.2	67.5	122	75	69	4.75	4.87	0.435	320.6	1.3	1.62	4.2	140.8	14	5.07	n	n	n	n	n	n	n	n	n	n	n	n	n	n	n	n	n	n
G445302426	YF	67	f	a	2	b	g	4	3	540	n	n	y	n	n	a	19.8	76.1	127	98	89	5.635	7.035	2.635	349.75	1.26	5.16	NA	141.805	13	4.94	n	n	n	n	n	n	n	n	n	n	n	n	n	n	n	n	y	n
G440282516	SG	25	m	a	1	c	a	1	1	540	n	n	n	n	n	a	18.2	63.05	116	75	78	5.05	4.32	0.89	339.35	0.76	2.5	4	157.09	25	4.27	n	n	n	n	n	n	n	n	n	n	n	n	n	n	n	n	n	n
G440883527	ZJ	50	m	a	4	b	a	3	3	540	n	n	n	y	n	a	18	65.7	108	65	70	4.89	6.42	1.38	337.45	1.72	2.97	5.5	129.947	15	4.77	n	n	n	n	n	n	n	n	n	n	n	y	n	n	y	n	n	n
G440981030	MM	50	f	a	2	b	a	4	3	480	n	n	y	n	n	a	27.3	83.35	110	66	65	4.695	5.94	0.88	348.5	1.43	4.14	4.8	141.803	11	8.06	n	n	n	n	n	n	n	n	n	n	n	n	n	n	n	n	n	n
G445224198	JY	60	f	a	1	b	a	4	3	420	n	n	n	n	y	a	26.5	88	157	96	85	4.595	5.89	1.05	279.1	1.31	3.6	4.8	123.425	15	4.79	n	n	n	n	n	n	n	n	n	n	NA	n	y	n	n	n	n	n
G445302311	YF	51	m	a	5	b	e	1	1	480	n	n	n	n	n	a	22.9	97.55	124	78	81	5.37	4.335	3.44	480.5	0.95	2.95	NA	156.134	43	3.79	n	n	n	n	n	n	n	n	n	n	n	n	n	n	n	n	n	n
G440282294	SG	41	f	a	5	b	c	4	3	480	n	n	n	n	y	a	21.6	67.25	127	83	106	5.18	4.45	0.575	196.05	1.64	2.72	4.5	149.808	12	3.54	n	n	n	n	n	n	n	n	n	n	n	n	n	n	n	n	y	n
G441802060	QY	53	m	a	5	b	c	4	1	420	n	n	n	n	n	a	26.9	87.9	124	85	94	4.955	3.675	1.405	574.35	0.84	1.71	3.7	153.283	13	6.34	n	n	n	n	n	n	n	n	n	n	n	n	n	n	n	n	y	n
G441502034	SW	29	f	a	4	b	c	4	3	480	n	n	n	n	n	a	21	71.8	117	74	81	4.87	4.755	0.62	276.95	1.48	1.61	NA	99.554	9	4.93	n	n	n	n	n	n	n	n	NA	NA	NA	y	n	n	n	n	n	n
G445224587	JY	40	f	a	2	b	a	4	3	420	n	n	n	n	n	a	25.5	91.45	131	79	71	4.69	5.52	0.34	198.7	1.72	2.08	4.3	136.458	11	2.66	n	n	n	n	n	n	n	n	n	n	n	n	n	n	n	n	n	n
G440104488	GZ	32	m	a	5	a	f	4	3	420	n	n	n	n	n	a	34.8	107.5	136	83	85	7.55	6.51	11.435	665.7	0.51	2.16	5.2	162.454	21	4.73	n	n	n	n	n	n	n	n	n	n	n	n	n	n	n	n	n	n
G441284067	ZQ	75	m	a	3	b	l	1	3	510	n	n	n	n	n	a	24.3	85.1	162	84	107	4.205	5.165	1.165	275.95	0.5	3.31	3.9	88.18	14	7.47	n	n	n	n	n	n	n	n	n	n	n	n	n	n	n	n	n	n
G445224605	JY	47	m	a	3	b	a	1	1	300	n	n	y	n	n	a	20.7	83	156	95	112	9.465	8.875	26.12	244.65	0.8	1.38	5	130.83	16	5.89	n	n	n	n	n	n	n	n	n	n	n	n	n	n	n	n	n	n
G440205607	SG	56	f	a	2	b	a	4	3	480	n	n	y	n	n	a	19.4	80.05	135	75	95	6.425	6.205	1.545	217.4	1.18	3.21	4.5	151.894	16	5.81	n	n	n	n	n	n	n	n	n	n	NA	n	n	n	n	n	n	n
G440205301	SG	68	f	a	5	b	l	4	3	540	n	n	n	n	n	a	24.2	78.65	148	79	80	5.9	4.85	1.405	272.4	1.13	2.84	4.4	131.767	11	5.51	y	n	n	n	n	n	n	n	n	n	n	n	n	n	n	n	n	n
G445302381	YF	60	m	a	3	b	a	1	3	600	n	n	y	n	n	a	23.4	86.1	157	93	89	4.705	3.82	2.69	397.25	0.76	2.21	NA	138.278	23	7.01	n	n	n	n	n	n	n	n	n	n	n	n	n	n	n	n	n	n
G440606379	FS	34	m	a	5	b	f	4	2	510	n	n	y	n	y	a	20.7	74.8	137	88	97	5.435	5.18	1.745	379.5	0.85	3.04	4.9	162.34	12	4.54	n	n	n	n	n	n	n	n	n	n	n	n	y	n	n	n	n	n
G440205415	SG	25	f	a	6	a	b	4	2	480	n	n	n	y	n	a	16.7	59.55	111	74	84	4.78	5.305	0.795	292.25	1.37	2.05	4.8	137.476	10	4.09	n	n	n	n	n	n	n	n	n	n	n	y	n	n	n	n	n	n
G441284637	ZQ	43	m	a	3	b	h	1	3	450	n	n	y	n	n	a	21.4	79.3	117	76	71	4.76	5.295	0.79	370.2	2.07	3.79	4.9	148.155	19	6.78	n	n	n	n	n	n	n	n	n	n	n	n	n	n	n	n	n	n
G440606365	FS	64	f	a	3	d	j	4	3	420	n	n	y	y	n	a	21.4	69	108	67	73	4.745	5.375	1.445	242.75	1.37	4.16	4.1	128.415	12	3.47	n	n	n	n	n	n	n	n	n	n	n	y	n	n	n	n	n	n
G441802571	QY	61	m	a	4	b	a	1	3	480	n	n	n	n	n	a	22.2	80.1	174	104	94	6.245	5.07	3.75	399.75	0.72	3.25	NA	94.737	12	15.43	n	n	n	n	n	n	n	n	n	n	n	n	n	n	n	n	n	n
G440883547	ZJ	25	f	a	4	b	j	4	3	510	n	n	n	n	n	a	20.1	70	111	72	81	3.75	6.305	0.455	257.35	1.19	2.81	5.5	128.021	13	4.89	n	n	n	n	n	n	n	n	n	n	n	n	n	n	n	n	n	n
G441284546	ZQ	62	f	a	3	b	h	4	3	420	n	n	y	n	n	a	26.6	93.25	194	83	95	6.255	4.48	3.445	453.85	1.03	3.6	7.3	164.045	18	6.58	n	n	n	n	n	n	n	n	n	n	n	n	n	n	n	n	n	n
G441284323	ZQ	47	f	a	4	a	a	4	1	480	n	n	n	n	n	a	NA	NA	NA	NA	NA	NA	NA	NA	NA	NA	NA	NA	NA	NA	NA	n	n	n	n	n	n	n	n	n	n	n	n	n	n	n	n	n	n
G440305297	SZ	28	f	a	5	b	f	4	3	480	n	n	n	n	y	a	24.5	76.5	114	67	77	4.86	4.175	1.115	319.3	1.35	2.23	4.8	143.162	5	4.26	n	n	y	n	n	n	n	n	n	n	n	n	n	n	n	n	y	n
G441284221	ZQ	66	m	a	4	b	l	1	3	450	n	n	n	n	n	a	21.1	76.3	212	110	106	4.68	4.99	0.82	260.2	1.01	2.97	5.7	143.503	NA	NA	n	n	n	n	n	n	n	n	n	n	n	n	n	n	n	n	n	n
G440606536	FS	38	f	a	4	b	j	4	3	420	n	n	n	n	y	a	19.6	68.65	111	75	79	5.43	4.465	0.49	226.15	1.34	2.56	4.2	123.034	8	5.52	n	n	n	n	n	n	n	n	n	n	n	n	n	n	n	n	n	n
G440606555	FS	61	m	a	3	b	h	1	1	570	n	n	n	n	n	a	24.4	79.05	149	83	58	5.305	5.505	0.89	411.65	1.28	2.59	4.2	169.017	7	6.73	n	n	n	n	n	n	n	n	n	n	n	n	n	n	n	n	n	n
G445224076	JY	30	f	a	3	b	k	4	3	360	n	n	n	n	n	a	22.4	73	120	81	66	5.55	5.675	0.755	378.55	1.34	3.03	4.3	148.6	13	2.99	n	n	n	n	n	n	n	n	n	n	n	n	n	n	n	n	n	n
G445224320	JY	63	f	a	1	b	k	4	3	360	n	n	y	n	n	a	24.5	83	156	84	81	6.73	6	1.03	334.95	1.65	4.08	4.6	159.173	11	4.97	n	n	n	n	n	n	n	n	n	n	n	y	n	n	n	n	n	n
G441802381	QY	25	f	a	5	b	c	4	3	360	n	n	n	n	n	a	18.1	67.25	109	72	90	5.215	5.105	0.68	363.85	1.4	2.03	3.5	154.815	17	5.65	n	n	n	n	n	n	n	n	n	n	n	n	n	n	n	n	n	n
G440305034	SZ	53	f	a	7	b	d	4	1	420	n	n	y	y	n	a	18.2	68	96	61	64	4.335	4.86	0.835	190.6	1.43	2.66	5	113.559	10	3.92	n	n	n	n	n	n	n	n	n	n	n	y	n	n	n	n	n	n
G440981018	MM	71	m	a	3	b	a	4	2	480	n	n	n	n	n	a	21.8	80	134	74	59	5.475	4.325	0.65	318.3	0.79	1.96	4.2	66.393	14	6.85	n	n	n	n	n	n	n	n	n	n	n	n	n	n	n	n	n	n
G440104132	GZ	38	f	a	4	b	f	4	3	480	n	n	y	n	n	a	24.5	80.45	118	77	75	5.12	4.8	1.145	285.8	1.24	3.61	4	127.878	4	4.6	n	n	n	n	n	n	n	n	n	n	n	n	n	n	n	n	n	n
G440981353	MM	21	m	a	5	a	a	1	1	420	n	n	n	n	n	a	23.2	80.5	123	65	74	4.7	5.28	0.5	341.2	0.87	2.26	5.5	140.665	NA	NA	n	n	n	n	n	n	n	n	n	n	n	n	n	n	n	n	n	n
G445224138	JY	56	f	a	1	b	k	4	3	360	n	n	y	n	n	a	30.4	95.1	138	95	80	5.23	5.475	1.045	277.15	1.41	3.57	5.4	144.922	23	6.4	n	n	n	n	n	n	n	n	n	n	n	n	n	n	n	n	n	n
G441802378	QY	31	f	a	4	b	k	4	3	600	n	n	n	y	n	a	21.7	74.15	158	88	74	5.35	4.805	1.395	234.85	1.4	3.34	3.4	154.307	14	5.38	n	n	n	n	n	n	n	n	n	n	n	n	n	n	n	n	n	n
G441284651	ZQ	74	m	a	3	b	h	4	1	450	n	n	y	n	n	a	22.7	81.7	123	62	72	5.335	5.085	0.87	389.9	1.35	3.9	5.5	155.351	16	5.47	n	n	n	n	n	n	n	n	n	n	n	n	n	n	n	n	n	n
G441303514	HZ	32	f	a	5	b	e	4	3	420	n	n	n	n	n	a	18.8	59.6	111	71	77	5.52	4.98	0.575	302.1	1.26	2.51	4.5	136.009	11	5.1	n	n	n	n	n	n	n	n	n	n	n	n	n	n	n	n	n	n
G441303069	HZ	47	f	a	2	b	h	4	2	420	y	n	y	n	n	a	24.7	80	111	73	62	4.895	4.29	0.545	244.65	1.48	2.44	4.2	104.078	13	4.97	n	n	n	n	n	n	n	n	n	n	n	n	n	n	n	n	n	n
G441802202	QY	59	m	a	4	b	k	1	1	420	n	n	y	y	n	a	22.7	77.9	121	76	81	4.46	5.62	0.58	214.95	0.93	2.85	4.2	161.496	15	6.24	n	n	n	n	n	n	n	n	n	n	n	y	n	n	n	n	y	n
G440205288	SG	67	m	a	3	b	l	1	1	420	n	n	y	n	n	a	21	79.55	117	75	106	13.03	5.14	7.79	326.25	0.76	2.73	10.3	155.556	9	7.18	n	n	n	n	n	n	n	n	n	n	n	n	n	n	n	n	n	n
G440282001	SG	68	f	a	1	b	k	4	2	450	n	y	y	n	y	a	21	78.5	136	79	81	6.34	4.275	0.535	297.85	0.81	1.24	5.7	149.402	71	4.15	n	n	n	y	n	n	n	n	y	n	n	y	n	n	n	n	y	n
G441424167	MZ	29	f	a	4	b	k	4	2	360	n	n	n	y	n	a	20.5	70.5	111	71	82	5.29	6.66	1.055	239.5	1.66	3.14	4.4	130.314	13	4.89	n	n	n	n	n	n	n	n	n	n	n	n	n	n	n	n	n	n
G440104261	GZ	29	f	a	4	b	c	4	2	390	n	n	n	n	n	a	21.3	80.5	107	67	75	5	4.495	0.95	230.3	1.28	2.42	4.1	132.103	27	3.87	n	n	n	n	n	n	n	n	n	n	n	n	n	n	n	n	n	n
G440282308	SG	59	f	a	3	b	a	4	3	510	n	n	y	n	n	a	21.2	74.1	161	95	82	5.31	5.15	0.86	196.75	1.11	3.6	5.4	143.295	20	4.53	n	n	n	n	n	n	n	n	n	n	n	n	n	n	n	n	n	n
G445224560	JY	59	m	a	2	b	a	1	2	420	n	n	n	n	n	a	22	73.4	171	85	82	5.09	4.835	0.665	297.35	1.74	3.17	4.6	116.008	28	5.69	n	n	n	n	n	n	n	n	n	n	n	n	n	n	n	n	n	n
G440282017	SG	62	f	a	2	b	a	4	3	600	n	y	y	y	n	a	24.6	84	118	71	79	5.17	4.73	0.79	268.5	1.32	2.77	5	105.976	13	6.24	n	n	n	n	n	n	n	n	n	n	n	y	n	n	n	n	n	n
G440205348	SG	71	m	a	3	b	b	3	1	540	n	n	n	n	n	a	29.7	96.15	130	78	67	5.12	4.475	2.905	364.25	0.98	3.24	4.1	172.642	9	5.04	n	n	n	n	n	n	n	n	n	n	n	n	n	n	n	n	n	n
G445302618	YF	68	f	a	2	b	a	4	3	600	n	n	n	n	n	a	23.8	77.3	148	77	69	7.16	5	1.225	270.15	1.37	3.1	NA	132.182	19	6.27	n	n	n	n	n	n	n	n	n	n	n	n	n	n	n	n	n	n
G440883205	ZJ	21	m	a	4	a	j	1	3	360	n	n	n	n	n	a	29.1	93.4	137	85	86	4.28	4.99	1.345	314.85	0.95	2.82	5	188.766	19	4.65	n	n	n	n	n	n	n	n	n	n	n	n	n	n	n	n	n	n
G440305095	SZ	64	m	a	7	b	l	4	2	450	n	n	y	n	n	a	22.5	79.35	134	73	67	7.33	5.355	0.81	306.8	1.69	3.96	6.4	147.458	43	5.33	n	y	n	n	n	n	n	n	n	n	n	n	y	n	n	n	y	n
G440205290	SG	65	f	a	3	b	l	4	3	480	n	n	y	n	n	a	23.1	85.9	129	77	85	5.11	4.06	1.615	234.15	0.92	3.55	5.2	144.256	15	3.33	n	n	n	n	n	n	n	n	n	n	n	n	n	n	n	n	n	n
G440606449	FS	26	f	a	4	b	b	4	3	600	n	n	n	n	n	a	21.3	68.1	106	71	80	4.94	5.095	1.185	277.05	1.04	2.47	3.8	118.352	7	3.34	n	n	n	n	n	n	n	n	n	n	n	n	n	n	n	n	n	n
G441284034	ZQ	54	m	a	6	b	d	1	1	420	n	n	n	y	y	a	32	111.05	148	98	81	5.505	4.255	1.47	498.75	0.97	2.26	5.1	155.451	24	5.89	n	n	y	n	n	n	n	n	y	n	n	y	n	n	n	n	y	y
G440282037	SG	53	f	a	4	b	a	4	3	540	n	n	n	n	n	a	21.2	75.1	207	100	126	5.415	3.92	0.98	312.2	1.1	3.2	5.2	149.716	13	5.59	n	n	n	n	n	n	n	n	n	n	n	n	n	n	n	n	n	n
G445224362	JY	62	m	a	2	b	k	1	1	420	n	n	n	y	n	a	18.5	70.15	132	80	64	5.735	5.505	0.575	440.15	1.41	3.1	5	97.842	9	3.93	n	n	n	n	n	n	n	n	n	n	n	y	n	n	n	n	n	n
G440981488	MM	53	f	a	4	b	a	4	3	480	n	n	n	y	n	a	23.8	80.4	121	65	86	5.1	7.71	0.56	324.2	1.17	6.98	5.6	147.35	NA	NA	n	n	n	n	n	n	n	n	n	n	n	y	n	n	n	n	n	n
G440305118	SZ	60	f	a	5	b	l	4	2	360	n	n	y	y	n	a	23.7	75.5	106	65	66	4.88	5.64	1.455	286.15	1.43	3.97	5.3	127.35	14	3.88	n	n	n	n	n	n	n	n	n	n	n	y	n	n	n	n	n	n
G441284274	ZQ	67	m	a	2	b	h	4	3	420	n	n	n	y	n	b	18.4	76.3	130	76	81	6.22	6.19	1.435	207.6	1.17	3.09	5.7	143.82	22	6.07	n	n	n	n	n	n	n	n	n	n	n	y	y	n	n	n	y	n
G445224454	JY	44	f	a	1	b	a	4	2	420	n	n	n	n	n	a	33.4	70.05	109	67	75	5.445	5.35	0.49	284.4	1.72	2.07	5.3	128.472	16	4.4	n	n	n	n	n	n	n	n	n	n	n	n	n	n	n	n	n	n
G440606322	FS	24	f	a	6	a	e	4	1	540	n	n	n	n	n	a	20.5	70	109	75	84	4.825	4.34	0.75	407.8	1.18	2.66	4.4	140.993	9	4.6	n	n	n	n	n	n	n	n	n	n	n	n	n	n	n	n	n	n
G445302407	YF	42	f	a	5	b	k	4	3	480	n	n	n	n	n	a	23	75.4	109	68	72	4.875	6.13	1.405	250.35	1.01	2.84	NA	130.314	12	3.33	n	n	n	n	n	n	n	n	n	n	n	n	n	n	n	n	n	n
G441424053	MZ	55	m	a	4	b	a	1	1	600	n	n	n	n	n	a	21.5	78.5	206	119	101	10.66	5.32	4.01	335.95	1.07	1.18	4.3	143.068	31	4.49	n	n	n	n	n	n	n	n	n	n	n	n	n	n	n	n	n	n
G440282310	SG	48	m	a	3	b	b	1	3	390	n	n	n	n	n	a	23.9	73.2	105	71	98	5.875	5.965	0.67	275.35	1.69	3.16	5.3	113.218	13	5.39	n	n	n	n	n	n	n	n	n	n	n	n	n	n	n	n	n	n
G441502079	SW	33	m	a	6	b	b	4	2	420	n	n	n	n	n	a	22.5	76.95	118	80	84	4.395	5.635	0.865	337.6	1.02	2.82	NA	158.369	47	3.94	n	n	n	n	n	n	n	n	n	n	n	n	n	n	n	n	n	n
G441303132	HZ	57	m	a	4	b	g	1	3	480	y	n	n	n	n	a	23	94.5	132	84	88	5.585	6.995	1.685	351.05	1.17	5.64	4.6	162.616	20	6.03	n	n	n	n	n	n	n	n	n	n	n	n	n	n	n	n	n	n
G440883444	ZJ	70	m	a	3	b	f	3	3	510	n	n	n	n	n	a	21.5	75.2	139	85	66	5.005	4.835	0.605	281.4	1.24	2.85	5.1	131.834	31	4.95	n	n	n	n	n	n	n	n	n	n	n	n	n	n	n	n	n	n
G440205487	SG	54	f	a	5	b	f	4	3	240	n	n	y	n	n	a	26.3	90.15	137	95	80	4.42	4.985	1.585	373.75	1	3.16	6.8	137.143	12	5.6	n	n	n	n	n	n	n	n	n	n	n	n	n	n	n	n	n	n
G445302228	YF	54	f	a	4	b	l	4	2	390	n	n	y	n	y	a	31.8	94.1	144	75	81	6.385	5.27	2.675	435.05	0.71	3.53	NA	134.63	61	6.36	n	n	n	n	n	n	n	n	n	n	n	n	n	n	n	n	n	n
G441424545	MZ	50	f	a	2	b	k	4	3	300	n	n	n	n	n	a	26	86.5	139	84	85	6.72	5.365	0.59	339.05	1.29	2.04	4.7	136.599	10	7.47	n	n	n	n	n	n	n	n	n	n	NA	y	n	n	n	n	y	n
G440205044	SG	50	m	a	2	b	a	4	2	420	n	n	y	n	n	a	24.2	88.3	110	71	77	4.73	4.1	0.68	293.2	0.94	1.95	5.1	113.91	8	4.06	n	n	n	n	n	n	n	n	n	n	n	n	n	n	n	n	n	n
G441502284	SW	30	m	a	5	b	a	1	1	360	n	n	n	n	n	a	22.4	77.6	122	82	79	5.575	5.55	5.205	467.85	0.8	3.1	NA	155.649	13	4.98	n	n	n	n	n	n	n	n	n	n	n	n	n	n	n	n	n	n
G441802023	QY	28	f	a	6	b	c	4	2	540	n	n	n	n	n	a	22.6	76.05	106	65	77	5.01	4.215	0.735	341.7	1.31	1.59	3.9	124.532	13	6.12	n	n	n	n	n	n	n	n	n	n	n	n	n	n	n	n	n	n
G445302401	YF	82	f	a	1	b	j	4	3	360	n	n	n	n	n	a	NA	NA	NA	NA	NA	NA	NA	NA	NA	NA	NA	NA	NA	NA	NA	n	n	n	n	n	n	n	n	n	n	n	n	n	n	n	n	n	n
G441303024	HZ	33	f	a	4	b	j	4	3	480	n	n	y	n	n	a	24.8	77.9	102	64	74	6.26	4.415	0.76	365.6	1.31	2.23	4.2	138.033	4	4.41	n	n	n	n	n	n	n	n	NA	NA	n	n	n	n	n	n	NA	n
G440104034	GZ	47	m	a	4	b	f	3	1	488	n	n	n	n	n	a	26.9	84.75	118	72	68	5.65	4.76	0.84	411.05	1.12	2.7	4.4	158.123	15	6.47	n	n	n	n	n	n	n	n	n	n	n	n	n	n	n	n	n	n
G440305160	SZ	60	f	a	1	b	k	4	3	480	n	y	n	y	n	a	19.6	71.9	109	65	84	5.49	5.665	0.96	329.9	1.66	4.06	5.1	140.598	13	7.55	n	n	n	n	n	n	n	n	n	n	NA	y	n	y	n	n	n	n
G440282528	SG	49	f	a	2	b	a	4	1	570	n	n	y	n	n	a	23.5	82.55	141	86	111	8.12	6.01	1.185	271.1	1.44	3.53	4.2	147.575	11	4.58	n	n	n	n	n	n	n	n	n	n	n	n	n	n	n	n	n	n
G440282427	SG	70	m	a	2	b	a	3	1	480	n	n	y	n	n	a	25	84.7	158	87	78	8.245	7.54	11.145	402.8	0.65	2.47	6.2	174.038	78	5.68	n	n	n	n	n	n	n	n	n	n	n	n	n	n	n	n	n	n
G441802070	QY	47	f	a	4	b	k	4	1	360	n	n	n	n	n	a	30.3	87.7	139	92	75	4.475	4.195	0.96	299.85	1.07	2.39	3.7	123.827	10	4.26	n	n	n	n	n	n	n	n	n	n	n	n	n	n	n	n	n	n
G440305602	SZ	48	f	a	4	b	h	2	1	360	n	n	n	n	n	a	23.9	81.2	130	80	85	5.6	4.225	2.945	263	1.19	2.59	5	141.453	11	3.79	n	n	n	n	n	n	n	n	n	n	n	n	n	n	n	n	n	n
G445224479	JY	56	m	a	3	b	a	2	3	420	n	n	y	n	n	a	25.7	88.85	176	127	113	5.135	6.825	0.825	318.6	1.92	6.75	5.6	172.396	90	6.4	n	n	n	n	n	n	n	n	n	n	n	n	n	n	n	n	n	n
G441303263	HZ	51	m	a	3	b	k	1	3	600	n	n	n	y	y	a	21.1	71	119	80	70	5.66	6.04	1.345	343.5	0.96	4	4.9	160.814	26	6.99	n	n	n	n	n	n	n	n	n	n	n	n	n	n	n	n	y	n
G441303171	HZ	34	f	a	6	b	k	4	3	420	n	n	n	n	n	a	18.3	73	110	71	85	5.545	6.25	1.05	306.55	1.38	3.83	4.3	143.341	9	4.11	n	n	n	n	n	n	n	n	n	n	n	n	n	n	n	n	n	n
G441303439	HZ	36	m	a	4	b	h	1	1	480	n	n	n	n	n	a	26.3	90.5	151	97	67	5.59	4.7	1.095	522.45	1.47	2.41	4.6	187.997	18	6.49	n	n	n	n	n	n	n	n	n	n	n	n	n	n	n	n	n	n
G441502061	SW	50	m	a	3	b	a	4	3	480	n	n	n	n	n	a	23.2	84.25	115	77	76	3.88	6.055	0.95	401.9	1.29	4.09	NA	173.391	17	6.29	n	n	n	n	n	n	n	n	n	n	n	n	n	n	n	n	n	n
G440104352	GZ	33	f	a	4	b	j	4	3	480	n	n	n	y	n	a	20	68.05	96	58	71	5.31	4.46	0.48	223.85	1.87	1.55	4.6	147.253	15	2.65	n	n	n	n	n	n	n	n	n	n	n	n	n	n	n	n	n	n
G441284013	ZQ	43	m	a	4	b	h	1	3	540	n	n	n	n	n	a	23.6	82.8	113	69	81	4.315	5.84	0.765	338	0.78	2.79	4.2	155.263	12	5.6	n	n	n	n	n	n	n	n	n	n	n	n	n	n	n	n	n	n
G440883470	ZJ	57	m	a	4	b	l	3	3	510	n	y	n	n	n	a	20.5	75.2	132	84	85	4.745	4.765	0.785	323.25	1.23	2.67	5.2	127.855	16	4.21	n	n	n	n	n	n	n	n	n	n	n	n	n	n	n	n	n	n
G440282182	SG	65	f	a	1	d	a	4	3	240	n	n	n	n	n	a	24.4	77.25	156	78	79	5.315	5.825	0.86	252.65	1.74	3.39	4.6	107.088	10	1.78	n	n	n	n	n	n	n	n	n	n	n	n	n	n	n	n	n	n
G440883459	ZJ	65	f	a	1	b	k	3	3	540	n	n	n	n	n	a	NA	NA	NA	NA	NA	NA	NA	NA	NA	NA	NA	NA	NA	NA	NA	n	n	n	n	n	n	n	n	n	n	NA	n	n	n	n	n	NA	n
G440883537	ZJ	23	m	a	5	a	j	4	3	540	n	n	n	n	n	a	NA	NA	NA	NA	NA	NA	NA	NA	NA	NA	NA	NA	NA	NA	NA	n	n	n	n	n	n	n	n	n	n	n	n	n	n	n	n	n	n
G440282125	SG	54	m	a	5	b	a	4	2	420	n	n	y	y	y	i	27	93	134	85	67	6	5.735	1.11	310.15	1.32	4.09	5.4	162.151	16	4.76	n	n	n	n	n	n	n	n	n	n	n	y	n	n	n	n	y	n
G440981454	MM	43	m	a	4	b	a	4	3	420	n	n	n	n	n	a	26	90.3	129	78	61	5.55	5.355	1.25	416	1.55	3.27	5.3	153.033	NA	NA	n	n	n	n	n	n	n	n	n	n	n	n	n	n	n	n	n	n
G440205634	SG	59	f	a	1	b	k	4	3	540	n	n	y	n	n	a	26.6	91.05	139	59	67	5	4.465	1.21	356.45	0.99	3.22	5.4	123.864	12	6.14	n	n	n	n	n	n	n	n	n	n	NA	y	n	n	n	n	n	n
G445224486	JY	62	f	a	1	b	a	4	3	520	n	n	n	n	n	a	18.1	70.5	140	86	79	5.435	5.165	0.7	302.75	1.75	3.44	5.7	110.069	17	5.4	n	n	n	n	n	n	n	n	n	n	n	y	n	n	n	n	n	n
G440282555	SG	51	m	a	5	b	a	1	1	440	n	n	y	n	n	a	21.7	79.15	124	80	68	5.8	4.865	1.405	391.15	1.17	2.56	4.5	180.608	20	4.5	n	n	n	n	n	n	n	n	n	n	n	n	n	n	n	n	n	n
G441284317	ZQ	29	m	a	4	b	a	4	1	480	n	n	n	n	n	a	24.1	86.5	147	91	77	5.41	6.065	1.08	356.7	1.14	3.72	4.7	168.105	48	4.85	n	n	n	n	n	n	n	n	n	n	n	n	n	n	n	n	n	n
G440205460	SG	47	m	a	4	b	b	1	3	720	n	n	n	n	y	a	23.1	82.05	105	66	77	6.895	5.87	2.27	320.3	1.11	4.38	5	158.523	10	5.62	n	n	n	n	n	n	n	n	n	n	n	n	n	n	n	n	y	n
G441802555	QY	64	f	a	2	b	j	4	3	420	n	n	n	n	y	a	18.3	61.1	142	89	69	4.965	6.53	0.7	260.9	2.12	3.34	4.4	134.644	14	6.16	n	n	n	n	n	n	n	n	n	n	n	n	y	n	n	n	n	n
G440282083	SG	61	f	a	2	b	a	4	1	600	n	n	y	n	n	a	22	88.25	153	89	90	6.28	4.33	1.16	256.3	0.88	2.77	4.5	158.206	21	4.55	n	n	n	n	n	n	n	n	n	n	n	n	n	n	n	n	n	n
G440205358	SG	44	f	a	6	b	f	4	1	420	n	n	y	n	n	a	24.4	78.05	128	91	78	4.89	4.4	2.95	320.4	0.91	2.7	4.9	146.981	14	4.47	n	n	n	n	n	n	n	n	n	n	n	n	n	n	n	n	n	n
G445302544	YF	53	f	a	2	b	j	4	3	540	n	n	n	n	n	a	21.9	83.1	144	83	87	5.095	4.74	0.915	248.05	1.45	3.08	NA	147.55	33	5.25	n	n	n	n	n	n	n	n	n	n	n	n	n	n	n	n	n	n
G440205599	SG	64	m	a	4	b	a	4	3	300	n	n	n	n	y	a	24.5	88.15	169	104	68	5.48	4.36	2.755	415.75	0.86	2.92	4.3	151.705	23	5.64	n	n	n	n	n	n	n	n	n	n	n	n	n	n	n	n	y	n
G441802151	QY	53	m	a	4	b	a	1	1	480	n	n	n	n	y	a	25.2	89.8	135	93	89	6.44	4.82	1.35	289.4	0.97	3.22	4.5	153.102	16	4.73	n	n	n	n	n	n	n	n	n	n	n	n	n	n	n	n	n	n
G440883221	ZJ	61	f	a	2	b	a	4	3	360	n	n	n	n	n	a	20.3	77.5	127	81	78	5.36	5.96	1.64	328.55	1.3	3.8	5.5	132.781	11	5.7	n	n	n	n	n	n	n	n	n	n	n	n	n	n	n	n	n	n
G445224608	JY	66	f	a	1	b	a	4	3	420	n	n	n	n	n	a	15.4	66.4	158	80	93	5.32	4.9	1.565	267.7	1.38	3.95	4.8	131.423	16	5.28	n	n	n	n	n	n	n	n	n	n	n	n	n	n	n	n	n	n
G440606429	FS	60	f	a	4	b	j	4	3	300	n	n	n	n	n	a	24.3	81.55	126	70	74	4.92	5.685	1.19	300.85	0.85	2.7	4.3	140.073	14	3.98	n	n	n	n	n	n	n	n	n	n	n	n	n	n	n	n	n	n
G441284457	ZQ	78	m	a	2	b	j	3	3	540	y	n	y	n	n	a	26.5	88.6	116	67	75	4.1	5.76	1.08	355.7	1.27	2.39	4.7	138.202	13	6.58	n	n	n	n	n	n	n	n	n	n	n	y	n	n	n	n	n	n
G445224056	JY	56	f	a	1	b	a	4	3	480	n	n	n	n	n	a	25.5	83	117	79	85	4.54	4.755	1.03	269.5	0.56	2.54	4.4	146.8	16	4.73	n	n	n	n	n	n	n	n	n	n	n	n	n	n	n	n	n	n
G441502276	SW	42	f	a	3	b	k	4	3	420	n	n	n	n	n	a	29.7	92.15	160	86	75	5.645	5.25	0.81	357.65	1.09	3.12	NA	144.872	24	4	n	n	n	n	n	n	n	n	n	n	n	n	n	n	n	n	n	n
G441284536	ZQ	47	m	a	4	b	f	1	3	480	n	n	n	n	n	a	22.6	79.3	102	53	85	4.15	4.585	0.92	352.2	1.74	2.16	4.9	149.625	20	3.02	n	n	n	n	n	n	n	n	n	n	n	n	n	n	n	n	n	n
G441284217	ZQ	78	m	a	4	b	k	4	1	540	n	n	y	n	n	a	23.6	88.2	176	88	86	6.47	6.41	3.355	382.8	0.88	4.82	5	164.916	36	6.31	n	n	n	n	n	n	n	n	n	n	n	n	n	n	n	n	n	n
G440305299	SZ	29	m	a	6	b	f	4	2	420	n	n	y	n	n	a	25.7	84.05	122	83	72	4.745	5.375	1.19	456.8	0.89	2.1	4.2	154.701	17	5	n	n	n	n	n	n	n	n	n	n	n	n	n	n	n	n	n	n
G440305517	SZ	31	f	a	6	b	c	4	2	480	n	n	n	n	n	a	23	73.5	108	66	70	4.89	5.145	0.725	290.55	1.35	2.47	4.7	135.776	9	5.72	n	n	n	n	n	n	n	n	n	n	n	n	n	n	n	n	n	n
G440883636	ZJ	30	m	a	4	a	c	4	3	360	n	n	n	n	n	a	NA	NA	NA	NA	NA	NA	NA	NA	NA	NA	NA	NA	NA	NA	NA	n	n	n	n	n	n	n	n	n	n	n	n	n	n	n	n	n	n
G440305478	SZ	30	m	l	7	b	d	4	1	420	n	n	n	n	n	a	25.8	91.3	104	67	77	5.02	5.305	0.9	413.7	1.1	3.46	5	157.328	34	6.46	n	n	n	n	n	n	n	n	n	n	n	n	n	n	n	n	n	n
G441284353	ZQ	66	m	a	1	d	j	4	3	540	n	n	y	n	n	a	18.1	80.3	135	66	67	5.095	5.835	0.785	428.2	1.58	3.2	5.2	180.337	22	8.13	n	n	n	n	n	n	n	n	y	n	n	n	n	n	n	n	n	y
G445224445	JY	49	m	a	4	b	a	4	1	480	n	n	n	y	n	a	27.8	90.35	139	95	88	5.235	4.335	1.055	430.7	1.62	2.69	5.4	133.681	36	4.97	n	n	n	n	n	n	n	n	n	n	n	y	n	n	n	n	n	n
G441502430	SW	55	f	a	1	b	k	4	1	600	n	n	y	n	n	a	26.6	86.85	149	87	96	7.15	5.865	1.29	319.05	1.07	3.64	NA	133.333	15	4.79	n	n	n	n	n	n	n	n	n	n	n	n	n	n	n	n	n	n
G440883041	ZJ	48	f	a	3	b	h	4	3	420	n	n	n	n	n	a	22.7	79.75	119	64	73	5.3	6.055	0.655	341.6	1.8	4.29	4.5	141.068	9	5.59	n	n	n	n	n	n	n	n	n	n	n	n	n	n	n	n	n	n
G445224135	JY	50	m	a	3	b	h	1	1	420	n	n	n	n	n	a	24.2	78	128	97	69	6.44	4.12	0.435	383.05	1.51	2.54	4.8	155.859	13	6.89	n	n	n	n	n	n	n	n	n	n	n	n	n	n	n	n	n	n
G441284550	ZQ	77	f	a	1	b	l	4	3	420	n	n	y	n	n	a	23	84.8	183	87	68	4.87	6.425	2.12	400.3	1.22	4.35	5.5	130.337	18	5.17	n	n	n	n	n	n	n	n	n	n	n	n	n	n	n	n	n	n
G441303521	HZ	28	f	a	4	b	c	4	3	420	n	n	n	n	n	a	22.5	73.7	114	72	80	5.515	4.77	1.705	368.05	1.21	2.67	4.8	149.156	7	6.58	n	n	n	n	n	n	n	n	n	n	n	n	n	n	n	n	n	n
G440282419	SG	60	m	a	3	b	a	4	1	420	n	n	y	n	n	a	25.8	88.15	141	87	62	5.796	5.815	1.105	446.3	1.23	3.95	6.2	168.654	16	6.65	n	n	n	n	n	n	n	n	n	n	n	n	n	n	n	n	n	n
G441802517	QY	75	m	a	4	b	h	1	3	420	n	n	y	n	n	a	19.7	63.15	164	82	65	5.225	5.63	1.09	446.8	0.98	3.63	5.5	144.195	41	12.57	n	n	n	n	n	n	n	n	n	n	n	n	y	n	n	n	n	n
G441303197	HZ	62	f	a	2	b	k	4	3	420	n	n	y	n	n	a	25.8	90.2	133	74	68	6.18	5.475	2.155	476.4	1.3	3.28	6	153.902	27	4.62	n	n	n	n	n	n	n	n	n	n	n	n	n	n	n	n	n	n
G440305076	SZ	30	m	c	8	a	d	4	1	450	n	n	n	n	n	a	23.2	80.75	126	75	68	5.28	4.87	3.465	470.1	1.03	3.41	5	154.237	29	6.59	n	n	n	n	n	n	n	n	n	n	n	n	n	n	n	n	n	n
G441284129	ZQ	65	f	a	1	b	k	4	3	480	n	n	n	n	n	a	22.6	79.85	113	74	73	4.61	4.835	1.545	411.25	1.51	3.29	5.6	129.002	21	6.84	n	n	n	n	n	n	n	n	n	n	n	n	n	n	n	n	n	n
G445302496	YF	61	f	a	2	b	a	4	3	480	n	n	n	n	n	a	20.6	67.65	128	77	79	4.825	4.855	0.58	336.3	0.98	1.73	NA	128.415	46	3.7	n	n	n	n	n	n	n	n	n	n	n	n	n	n	n	n	n	y
G440282358	SG	81	f	a	1	d	a	4	3	330	n	n	n	n	n	a	18.3	69.05	133	65	73	5.4711	3.765	1.08	409.4	1.05	1.81	5.1	116.154	4	5.07	n	n	n	n	n	n	n	n	n	n	n	n	n	n	n	n	y	n
G445224583	JY	31	m	a	4	b	h	1	1	450	n	n	n	y	n	a	19.9	70.05	136	77	81	4.805	4.515	0.455	306.7	1.75	1.39	4.6	156.324	53	6.02	n	n	n	n	n	n	n	n	n	n	n	n	n	n	n	n	n	n
G440981330	MM	47	m	a	3	b	a	1	2	480	n	n	n	y	y	a	19.3	77.1	125	59	62	5.675	5.505	0.95	349.85	1.27	2.62	5.1	156.932	10	5.91	n	n	n	n	n	n	n	n	n	n	n	n	n	n	n	n	n	n
G440606596	FS	52	f	a	3	b	c	4	1	480	n	y	n	n	n	a	29.5	87.5	158	96	71	5.42	5.615	1.77	397.85	1.48	3.74	4.2	152.037	6	4.46	n	n	n	n	n	n	n	n	n	n	n	n	n	n	n	n	n	n
G440282131	SG	51	f	a	3	b	c	4	3	420	n	n	y	n	n	a	27	91	209	107	65	5.995	6.42	1.31	355.2	1.33	4.81	4.8	153.175	23	5.18	n	n	n	n	n	n	n	n	n	n	n	n	n	n	n	n	n	n
G441303566	HZ	62	f	a	3	b	j	4	3	480	n	n	n	n	n	a	24.5	74.5	144	71	77	5.46	5.53	1.78	365.45	1.45	5.31	5.5	154.226	15	4.13	n	n	n	n	n	n	n	n	n	n	n	n	n	n	n	n	y	n
G441303477	HZ	68	m	a	3	b	h	4	1	360	n	n	y	n	n	a	20.9	73.8	152	74	92	6.29	5.29	1.29	484.75	1.25	2.13	4.7	158.903	40	4.7	n	n	n	n	n	n	n	n	n	n	n	n	n	n	n	n	n	n
G440981492	MM	72	f	a	3	b	a	4	3	420	n	n	n	y	n	d	18	68.2	147	84	93	5.505	5.155	0.585	276.1	1.44	1.91	4.8	132.65	32	7.75	n	n	n	n	n	n	n	n	n	n	n	n	n	n	n	n	n	n
G440981526	MM	53	f	a	5	b	c	4	3	420	n	n	n	y	n	a	24.6	85.6	141	74	68	6.23	6.555	2.28	417.3	1.45	6.33	4.8	153.675	NA	NA	n	n	n	n	n	n	n	n	n	n	n	y	n	n	n	n	n	n
G441284276	ZQ	61	f	a	1	b	j	4	3	540	n	n	y	n	n	a	21.3	72.3	168	76	65	4.685	6.26	2.385	476.9	1.09	4.02	4.7	141.651	19	5.8	n	n	n	n	n	n	n	n	n	n	n	n	n	n	n	n	NA	y
G440282383	SG	51	f	a	3	b	a	4	3	420	n	n	y	n	n	a	23.5	72.3	153	72	65	5.1863	4.81	0.64	238.25	1.73	3.5	5	144.423	14	4.42	n	n	n	n	n	n	n	n	n	n	n	n	n	n	n	n	n	n
G440282446	SG	55	f	a	3	b	k	4	3	420	n	n	n	n	y	a	23.7	84.1	142	87	69	5.805	4.735	2.605	305.75	1.31	2.86	4.1	141.604	15	4.72	n	n	n	n	n	n	n	n	n	n	n	n	n	n	n	n	y	n
G440981175	MM	61	m	a	3	b	a	4	1	420	n	n	y	n	n	a	22.7	86	106	73	80	7.28	3.81	5.1	409.4	0.69	2.36	4.2	151.068	NA	NA	n	n	n	n	n	n	n	n	n	n	n	n	n	n	n	n	n	n
G440883558	ZJ	44	m	a	4	b	h	1	1	510	n	n	n	n	n	a	NA	NA	NA	NA	NA	NA	NA	NA	NA	NA	NA	NA	NA	NA	NA	n	n	n	n	n	n	n	n	n	n	n	n	n	n	n	n	n	n
G445224317	JY	39	f	a	1	b	k	4	3	480	n	n	n	n	n	a	23.1	74.9	119	81	75	5.895	5.81	0.655	361.25	1.29	3.56	4.3	140.827	31	3.68	n	n	n	n	n	n	n	n	n	n	n	n	n	n	n	n	n	n
G441502538	SW	47	m	a	3	b	b	1	3	360	n	n	n	n	n	a	22.1	74.55	113	68	67	5.15	4.275	1.3	405.65	1.22	2.96	NA	163.962	14	6.29	n	n	n	n	n	n	n	n	n	n	n	n	n	n	n	n	n	n
G440205642	SG	55	f	a	3	b	k	4	3	540	n	n	n	y	n	a	18.9	68.05	137	83	73	5.32	5.29	0.99	228.15	1.51	4.12	4.6	138.722	15	5.85	n	n	n	n	n	n	n	n	n	n	n	y	n	n	n	n	n	n
G440205427	SG	29	m	a	6	a	c	4	1	480	n	n	y	y	n	a	19.7	80.05	124	82	77	4.925	4.895	1.495	410.65	0.89	4.08	4.1	163.653	25	4.34	n	n	n	n	n	n	n	n	n	n	n	n	n	n	n	n	n	n
G441424503	MZ	64	f	a	2	b	a	4	3	420	n	n	n	n	n	a	25.5	70.5	135	79	94	7.46	6.095	1.03	377.6	1.68	3.36	5.7	97.412	14	4.65	n	n	n	n	n	n	n	n	n	n	n	n	y	n	n	n	y	n
G445302062	YF	63	m	a	5	b	l	2	1	420	n	n	y	n	n	a	22.7	77.15	122	83	70	4.985	4.19	1.515	263.45	1.26	3.03	NA	165.736	15	5.65	n	n	n	n	n	n	n	n	y	n	n	n	n	n	n	n	n	n
G440981507	MM	55	m	a	3	b	a	4	3	480	n	n	n	n	n	a	19.5	71.1	136	80	66	5.62	5.855	1.07	414	1.89	4.59	4.6	169.915	19	5.74	n	n	n	n	n	n	n	n	n	n	n	n	n	n	n	n	n	n
G445302016	YF	32	f	a	5	b	k	4	3	480	n	n	n	n	n	a	22.7	71.9	105	65	94	4.815	4.445	0.675	194.3	1.68	2.25	NA	110.075	15	4.98	n	n	n	n	n	n	n	n	n	n	n	n	n	n	n	n	n	n
G441424049	MZ	62	f	a	1	b	a	4	2	600	n	n	y	n	n	a	19.4	78	128	72	67	6.56	4.945	0.515	333.3	1.86	2.69	5.3	134.935	7	7.08	n	n	n	n	n	n	n	n	n	n	n	n	n	n	n	n	n	n
G441424419	MZ	59	m	a	4	b	i	1	3	420	n	n	n	n	n	a	23	79	122	69	61	5.425	3.885	0.725	349.85	1.33	2.62	4.8	102.957	9	6.64	n	n	n	n	n	n	n	n	n	n	n	n	n	n	n	n	n	NA
G441303340	HZ	28	m	a	4	a	h	1	1	480	n	n	n	n	n	a	19.6	71.2	119	77	75	5.145	4.17	1.695	530.6	1.55	2.64	5.1	160.678	12	6	n	n	n	n	n	n	n	n	n	n	n	n	n	n	n	n	n	n
G445224080	JY	55	f	a	1	b	a	4	3	540	n	n	n	n	n	a	26.9	85.5	153	90	82	5.785	5.73	1.68	459.1	1.06	3.32	4.7	151	22	3.43	n	n	n	n	n	n	n	n	n	n	n	n	n	n	n	n	n	n
G440305605	SZ	47	f	a	3	b	h	4	3	360	n	n	n	n	n	a	24.3	77.5	125	76	68	4.95	4.515	2.48	356.55	0.98	3.48	5.2	137.607	13	4.93	n	n	n	n	n	n	n	n	n	n	n	n	n	n	n	n	n	n
G440305485	SZ	68	f	a	1	b	k	4	3	370	n	n	n	n	n	a	24.7	84	136	65	75	5.335	5.17	2.715	343.8	1.37	3.42	5.7	147.845	26	5.8	n	n	n	n	n	n	n	n	n	n	n	n	n	n	y	n	n	n
G445224305	JY	47	m	a	2	b	h	3	3	360	n	n	n	n	n	a	NA	NA	NA	NA	NA	NA	NA	NA	NA	NA	NA	NA	NA	NA	NA	n	n	n	n	n	n	n	n	n	n	n	n	n	n	n	n	n	n
G441303540	HZ	57	f	a	4	b	e	4	3	420	n	n	n	n	n	a	20.9	74.3	160	69	63	13.18	5.28	0.725	272.45	1.46	3.22	9.9	155.798	20	4.54	n	y	n	n	n	n	n	n	n	n	n	n	n	n	n	n	n	n
G440883309	ZJ	65	m	a	4	b	j	4	3	300	n	n	n	n	n	a	23.4	77.4	121	75	69	4.74	4.3	0.98	409.3	1.13	2.25	5.4	115.66	20	4	n	n	n	n	n	n	n	n	n	n	n	n	n	n	n	n	n	n
G441802355	QY	46	f	a	4	b	b	4	3	420	n	n	n	n	n	a	23.8	78.25	132	72	84	4.955	4.925	0.825	332.85	1.12	2.67	4.6	137.044	10	5.45	n	n	n	n	n	n	n	n	n	n	n	n	n	n	n	n	n	n
G440104196	GZ	67	f	a	4	b	l	4	3	480	n	n	y	n	n	a	22.1	71.1	163	93	76	5.065	5.73	1.035	386.95	1.67	3.34	6.2	138.768	13	4.53	n	n	n	n	n	n	n	n	n	n	n	n	n	n	n	n	n	n
G440282134	SG	51	f	a	2	b	a	4	3	540	n	n	n	n	n	a	26.7	92.1	156	103	80	5.11	4.23	0.67	251.45	0.94	2.66	4.5	133.779	14	3.51	n	n	n	n	n	n	n	n	n	n	n	n	n	n	n	n	n	n
G441303156	HZ	64	m	a	4	b	l	1	1	600	n	n	n	n	n	a	16	64.7	151	83	84	5.32	4.815	1.11	396.8	1.63	3.43	5.1	155.685	12	7.94	n	n	n	n	n	n	n	n	n	n	n	n	n	n	n	n	n	n
G445302491	YF	50	m	a	4	b	a	4	3	480	n	n	y	n	y	a	27	92.1	160	103	81	5.22	5.875	2.145	703.35	1.09	4.14	NA	163.091	23	5.26	n	n	n	n	n	n	n	n	n	n	n	y	n	n	n	n	y	n
G440305377	SZ	32	m	a	8	a	c	4	2	420	n	n	n	n	n	a	22.2	80.35	134	85	82	5.915	5.06	2.335	283.4	1.22	4.45	4.7	158.051	21	5.56	n	n	n	n	n	n	n	n	n	n	n	n	n	n	n	n	n	n
G441802139	QY	47	f	a	2	b	h	4	3	540	n	n	n	n	n	a	27.1	84.55	121	66	93	5.055	5.225	1.065	242.05	1.2	3.52	3.8	136.09	13	5.03	n	n	n	n	n	n	n	n	n	n	n	y	n	n	n	n	n	n
G440282563	SG	35	f	a	2	b	a	4	3	600	n	n	y	n	n	a	28	99.2	193	85	74	5.205	4.945	1.105	235.55	1.21	3.43	5.4	141.635	10	7.06	n	n	n	n	n	n	n	n	n	n	n	n	n	n	n	n	n	n
G440883489	ZJ	57	m	a	5	b	a	1	3	360	n	n	n	n	n	a	19.8	71.5	103	65	78	4.59	4.665	0.63	317.5	1.31	3.23	5.1	124.567	15	5.48	n	n	n	n	n	n	n	n	n	n	n	y	n	n	n	n	n	n
G441424548	MZ	63	m	a	2	b	a	1	3	360	n	n	y	n	n	a	23.6	83.5	139	80	76	5.595	5.79	2.18	296.35	1.16	4.77	4.8	107.209	13	7.32	n	n	n	n	n	n	n	n	n	n	n	n	n	n	n	n	n	n
G445302617	YF	69	m	a	3	b	a	3	3	600	n	n	n	n	n	a	21.6	72.05	155	76	96	6.71	5.17	1.195	373.45	1.5	2.71	NA	138.909	22	3.68	n	n	n	n	n	n	n	n	n	n	n	n	n	n	n	n	n	n
G440205357	SG	45	m	a	7	b	k	4	3	480	n	n	n	y	n	a	22.4	81.95	102	73	85	5.13	5.435	1.115	384.55	1.09	3.58	4.2	154.34	13	6.94	n	n	n	n	n	n	n	n	n	n	n	n	n	n	n	n	n	n
G440883139	ZJ	59	m	a	4	b	e	1	1	NA	n	n	n	n	n	a	22.9	83.95	139	84	74	5.42	6.145	1.59	517.15	0.95	3.61	4.5	157.778	9	5.73	n	n	n	n	n	n	n	n	n	n	n	n	n	n	n	n	n	n
G440104533	GZ	50	f	a	5	e	l	4	1	360	n	n	n	n	n	a	25	92	107	70	88	4.645	5.255	1.01	409.75	1.14	4.35	4.7	136.245	11	3.19	n	n	n	n	n	n	n	n	n	n	n	n	n	n	n	n	n	n
G445224178	JY	40	m	a	4	b	a	1	1	420	n	n	n	n	n	a	29	92.85	124	82	76	5.8	5.75	1.085	463.55	1.37	2.92	5.2	142.578	19	4.14	n	n	n	n	n	n	n	n	n	n	n	n	n	n	n	n	n	n
G440981284	MM	73	m	a	4	b	l	4	1	420	n	n	n	y	n	a	20	74	158	88	63	5.735	5.145	0.445	459.5	1.38	2.41	5.2	127.726	30	7.64	n	n	n	n	n	n	n	n	n	n	n	y	n	n	n	n	n	n
G440981328	MM	40	f	a	3	b	a	4	3	480	n	n	n	y	y	i	NA	NA	NA	NA	NA	NA	NA	NA	NA	NA	NA	NA	NA	NA	NA	n	n	n	n	n	n	n	n	n	n	n	y	n	n	n	n	n	n
G441502215	SW	44	m	a	5	b	c	1	3	420	n	n	n	n	n	a	25.7	95	121	72	73	6.43	4.555	1.79	481.5	0.69	2.7	NA	148.927	18	3.91	n	n	n	n	n	n	n	n	n	n	n	n	n	n	n	n	n	n
G441303098	HZ	60	f	a	3	b	k	4	1	420	n	n	n	n	n	a	25.7	87.5	132	75	72	5.895	4.95	1.22	317.6	0.9	3.11	3.9	109.411	13	5.4	n	n	n	n	n	n	n	n	n	n	n	y	n	n	n	n	n	n
G440981209	MM	50	f	a	3	b	a	4	3	360	n	n	y	y	n	a	24.3	79	126	83	67	6.535	5.235	0.795	258	1.41	2.94	5.2	165.16	16	6.69	n	n	n	n	n	n	n	n	n	n	n	y	n	n	n	n	n	n
G440883025	ZJ	56	f	a	1	b	k	4	3	480	n	n	n	n	n	a	21.5	77.95	112	67	71	4.905	5.945	1.665	259.5	1.17	3.6	5.6	137.017	8	5.82	n	n	n	n	n	n	n	n	n	n	n	n	n	n	n	n	n	n
G440205154	SG	54	f	a	4	b	b	4	3	480	n	n	n	n	n	a	20.4	68.65	114	74	62	5.29	4.255	0.795	344.95	1.83	2.94	5.4	146.792	13	6.76	n	n	n	n	n	n	n	n	n	n	n	n	n	n	n	n	n	n
G441802564	QY	51	m	a	5	b	h	1	1	480	n	n	y	n	n	a	NA	NA	NA	NA	NA	NA	NA	NA	NA	NA	NA	NA	NA	NA	NA	n	n	n	n	n	n	n	n	n	n	n	n	n	n	n	n	n	n
G440205055	SG	54	m	a	5	b	b	1	1	480	n	n	n	n	n	a	27.1	84.4	173	98	68	7.08	4.875	1.015	370.8	1.58	2.84	5.5	157.707	19	5.93	n	n	n	n	n	n	n	n	n	n	n	n	n	n	n	n	n	n
G440104035	GZ	53	m	a	4	b	f	1	1	480	n	n	n	n	n	a	23.6	86.5	106	68	57	4.965	4.805	1.575	473.6	1.05	4.33	4.6	147.112	19	6.15	n	n	n	n	n	n	n	n	n	n	NA	n	n	n	n	n	n	n
G441802577	QY	82	f	a	4	a	a	4	3	600	n	n	n	n	n	a	23.4	86.15	131	64	65	4.995	7.33	1.77	404.4	1.55	4.83	NA	139.474	21	6.82	n	n	n	n	n	n	n	n	n	n	n	n	n	n	n	n	n	n
G445224462	JY	18	f	a	3	a	h	4	3	360	n	n	n	n	n	a	20	64.5	131	76	114	5.28	5.155	0.82	285.75	1.21	1.9	5.5	119.618	15	3	n	n	n	n	n	n	n	n	n	n	n	n	n	n	n	n	n	n
G440205223	SG	72	f	a	1	d	k	4	3	480	n	n	y	y	n	a	26.7	89.55	194	78	77	5.83	6.15	1.465	406.8	1.57	5.38	5.5	135.647	37	7.03	n	n	n	n	n	n	n	n	y	n	n	n	n	n	n	n	n	n
G445224036	JY	64	m	a	3	b	a	1	2	90	n	n	y	y	n	a	24.6	90.5	130	77	59	4.85	5.29	0.675	385.7	1.16	2	4.3	169.4	29	4.09	n	n	n	n	n	n	n	n	n	n	n	y	n	n	n	n	n	n
G440305714	SZ	56	m	a	6	b	h	3	1	450	n	n	y	n	n	a	30.9	101.85	130	93	85	6.23	4.41	1.805	494	0.91	2.32	5.4	176.068	36	4.72	n	n	n	n	n	n	n	n	n	n	n	n	n	n	n	n	n	n
G441303461	HZ	53	m	a	5	b	h	4	3	480	n	n	n	n	n	a	23.1	74.3	143	85	90	5.955	4.395	0.56	340.8	1.03	1.91	5	169.593	22	5.34	n	n	n	n	n	n	n	n	n	n	n	n	n	n	n	n	n	n
G440305070	SZ	76	m	a	6	b	l	3	1	390	n	n	n	n	n	a	28	92.1	148	79	59	5.615	5.41	1.455	508.55	1.12	2.83	5.3	162.288	18	6.4	n	n	n	n	n	n	n	n	n	n	NA	n	n	n	n	n	n	n
G441303084	HZ	34	m	a	4	b	a	2	3	480	n	n	n	n	y	a	27.9	100	119	67	76	6.06	5.355	2.47	637	1.16	3.96	4.7	235.402	NA	NA	n	n	n	n	n	n	n	n	n	n	n	y	n	n	n	n	n	n
G440282163	SG	68	f	a	1	b	a	4	3	600	n	n	n	n	n	a	25	79.5	131	81	77	5.73	4.93	0.73	280.95	1.22	3.19	5.2	139.695	7	6.26	n	n	n	n	n	n	n	n	n	n	n	n	n	n	n	n	n	n
G440205557	SG	62	f	a	1	b	l	4	3	480	n	n	y	n	n	a	21.7	85.55	144	74	78	6.56	5.9	2.275	398.8	0.89	4.21	4.7	123.408	11	6.16	y	n	n	n	n	n	n	n	n	n	n	n	n	n	n	n	n	n
G440282170	SG	71	f	a	1	b	a	4	3	300	n	n	n	n	n	a	23	84.9	140	67	67	5.04	5.11	1.61	312.25	1.19	3.07	4.7	125.573	14	4.3	n	n	n	n	n	n	n	n	n	n	n	n	n	n	n	n	n	n
G441284562	ZQ	57	m	a	4	b	a	1	3	480	n	n	n	n	n	a	18.6	75.1	121	82	63	4	5.455	0.585	382.9	2.36	2.9	4.4	164.312	16	4.76	n	n	n	n	n	n	n	n	n	n	n	n	n	n	n	n	n	n
G440981223	MM	58	m	a	3	b	a	1	1	360	n	n	n	n	n	a	23.6	91	131	77	95	4.9	5.395	2	341.9	1.41	2.43	NA	164.03	NA	NA	n	n	n	n	n	n	n	n	n	n	n	n	n	n	n	n	n	n
G441284620	ZQ	56	m	a	3	b	a	4	2	540	n	n	n	y	n	a	23.3	81.1	133	90	65	5.82	4.98	0.905	487.75	1.87	3.36	6.1	150	21	4.99	n	n	n	n	n	n	n	n	n	n	n	y	n	n	n	n	n	n
G440883567	ZJ	63	m	a	7	b	b	4	3	480	y	n	n	y	n	a	24.2	90	155	94	67	5.305	5.645	1.29	295.95	1.06	3.56	5.5	160.595	20	7.44	n	n	n	n	n	n	n	n	n	n	n	y	n	n	n	n	n	n
G441424333	MZ	48	m	a	4	b	c	4	1	480	n	n	n	n	y	i	19.6	76	149	92	102	6.345	6.44	2.535	494.15	1.7	4.75	5.1	99.63	9	3.41	n	n	n	n	n	n	n	n	n	n	n	n	n	n	n	n	n	n
G441424389	MZ	43	f	a	4	b	k	4	3	420	n	n	n	n	n	a	24.5	70.5	120	67	68	6.065	5.65	1.65	269.6	1.2	3.02	5	102.218	24	3.55	n	n	n	n	n	n	n	n	n	n	n	n	n	n	n	n	n	n
G440205652	SG	37	f	a	4	b	b	4	3	480	n	n	n	n	n	a	25.2	77.55	127	82	73	5.4	5.32	3.27	284.95	1.09	3.37	4.8	138.158	16	4.29	n	n	n	n	n	n	n	n	n	n	n	n	n	n	n	n	n	n
G440104092	GZ	57	f	a	2	b	l	4	3	300	n	n	n	n	n	a	28.1	88.25	148	92	82	5.195	5.585	1.305	339.5	1.71	4.69	4.7	143.929	10	5.75	n	n	n	n	n	n	n	n	n	n	n	n	n	n	n	n	n	n
G440104516	GZ	60	f	a	5	b	l	4	3	360	n	n	y	y	n	a	29.8	105	150	76	87	11.35	5.28	8.395	486.95	0.75	2.59	8.3	159.108	20	5.24	n	y	y	n	n	n	n	n	y	n	n	n	n	n	n	n	y	n
G441424148	MZ	52	f	a	4	b	a	4	3	480	n	n	n	n	y	a	21.6	78	200	103	81	6.455	6.705	0.68	311.45	1.4	4.13	4.8	122.921	10	3.64	n	n	n	n	n	n	n	n	n	n	NA	y	n	n	n	n	y	NA
G445224550	JY	43	f	a	1	b	a	4	2	540	n	n	y	n	n	a	28	84.2	133	88	88	4.8	5.46	1.255	314.8	1	2.96	4.8	116.996	20	3.4	n	n	n	n	n	n	n	n	n	n	n	n	n	n	n	n	n	n
G441303611	HZ	48	m	a	4	b	i	1	1	480	n	n	n	n	n	a	23.9	81	134	94	69	5.42	5.065	0.71	418.65	1.15	3.7	4.5	124.981	18	4.95	n	n	n	n	n	n	n	n	n	n	n	n	n	n	n	n	n	n
G440606422	FS	68	m	a	2	b	l	3	3	450	n	n	n	y	n	a	21.2	76.75	105	64	70	5.155	5.005	0.7	302.55	1.06	2.73	5	162.706	16	4.33	n	n	n	n	n	n	n	n	n	n	n	y	n	n	n	n	n	n
G440883126	ZJ	62	f	a	2	b	h	4	3	360	n	n	y	n	n	a	20.5	76.5	129	75	73	4.17	7.115	1.3	236.1	1.42	3.89	4.3	134.444	21	6.71	n	n	n	n	n	n	n	n	n	n	n	n	n	n	n	n	n	n
G441303067	HZ	33	f	a	4	b	k	4	2	420	n	n	y	n	y	a	NA	NA	NA	NA	NA	NA	NA	NA	NA	NA	NA	NA	NA	NA	NA	n	n	n	n	n	n	n	n	n	n	n	n	n	n	n	n	y	n
G441502037	SW	53	f	a	1	b	k	4	3	360	n	n	n	n	n	a	26.9	92.6	130	78	85	13.43	5.875	1.3	237.25	1.57	3.62	NA	113.839	14	5.84	y	NA	n	n	n	n	n	n	n	n	NA	y	n	n	n	n	n	y
G441802285	QY	45	m	a	5	b	b	3	1	500	n	n	n	n	n	a	24.1	86.55	139	95	78	5.175	5.905	3.74	563.3	1.23	4.38	3.9	160.261	29	6.49	n	n	n	n	n	n	n	n	n	n	n	n	n	n	n	n	n	n
G441502109	SW	54	m	a	2	b	a	1	3	480	n	n	n	n	n	a	24.7	84.05	120	68	78	4.995	5.69	1.775	363.85	1.34	3.62	NA	150.446	18	5.35	n	n	n	n	n	n	n	n	n	n	n	n	n	n	n	n	n	n
G440282362	SG	68	f	a	2	b	a	4	3	540	n	n	y	n	n	a	22.4	67.35	106	67	83	5.3214	5.745	1.27	225.8	1.7	3.73	4.7	128.269	11	3.85	n	n	n	n	n	n	n	n	n	n	n	n	n	n	n	n	n	n
G440981117	MM	51	m	a	5	b	b	1	1	480	n	n	n	n	n	a	28.4	97	117	67	93	5.965	5.72	1.245	382.5	1.05	4	4.3	138.462	21	6.41	n	n	n	n	n	n	n	n	n	n	n	n	n	n	n	n	n	n
G440104085	GZ	67	f	a	4	b	l	4	3	360	n	n	n	n	n	a	20.9	67.5	125	70	72	4.785	5.975	1.225	369.15	2.14	4.15	4	140.433	8	5.11	n	n	n	n	n	n	n	n	n	n	n	y	n	n	n	n	n	n
G445302242	YF	51	m	h	4	b	k	1	1	420	n	n	y	n	n	a	26	91.1	134	90	72	6.56	5.23	4.06	583.05	1.06	3.7	NA	162.778	19	5.94	n	n	n	n	n	n	n	n	n	n	n	n	n	n	n	n	n	n
G445302531	YF	57	f	a	5	b	l	4	3	600	n	y	y	n	n	a	30.4	93.45	125	63	73	8.115	4.785	3.49	368.6	0.84	4.15	NA	133.516	20	3.66	n	y	n	n	n	n	n	n	n	n	n	n	n	n	n	n	n	n
G445224173	JY	67	f	a	1	b	a	4	3	390	n	n	n	n	n	a	21.7	68.3	149	97	85	4.94	5.685	0.825	343.5	1.31	3.31	4.6	137.402	17	5.74	n	n	n	n	n	n	n	n	n	n	n	n	n	n	n	n	n	n
G440981457	MM	48	m	a	3	b	a	4	3	480	n	n	y	n	n	a	27.3	89.4	132	73	71	4.76	4.775	2.13	344.6	0.75	2.67	4.8	124.437	NA	NA	n	n	n	n	n	n	n	n	n	n	n	n	n	n	n	n	n	n
G445302112	YF	49	m	a	3	b	b	1	3	510	n	n	n	n	n	a	24.4	77.9	129	81	75	5.435	6.735	5.9	472.1	0.84	4.82	NA	173.606	35	4.7	n	n	n	n	n	n	n	n	n	n	n	n	n	n	n	n	n	n
G441284382	ZQ	61	f	a	3	b	a	4	3	570	n	n	y	n	n	a	21.9	78.3	122	66	68	4.98	6.965	1.32	321.6	1.92	5.23	5.4	136.704	14	6.86	n	n	n	n	n	n	n	n	n	n	n	y	n	n	n	n	y	n
G445302143	YF	29	m	a	5	b	b	4	3	420	n	n	n	n	n	a	18.1	67.45	121	80	91	5.015	5.055	0.97	378.45	1.07	3.03	NA	142.989	11	5.37	n	n	n	n	n	n	n	n	n	n	n	n	n	n	n	n	n	n
G440883058	ZJ	62	f	a	2	b	a	4	3	420	n	n	n	n	n	a	22.2	74	148	68	91	6.14	5.62	0.96	257.3	1.63	4.36	5.3	139.779	11	5.94	n	n	n	n	n	n	n	n	n	n	n	n	n	n	n	n	n	n
G441303490	HZ	43	f	a	4	b	k	4	3	510	n	n	n	n	n	a	24.4	77.5	126	79	77	5.48	6.7	1.655	354.8	1.53	5.26	4.7	145.267	12	3.48	n	n	n	n	n	n	n	n	n	n	n	n	n	n	n	n	n	n
G445224200	JY	57	f	a	1	b	a	4	3	420	n	n	n	n	n	a	24.4	75	136	88	79	5.065	5.1	0.63	303.95	1.31	3.67	5.6	148.438	9	5.39	n	n	n	n	n	n	n	n	n	n	n	n	n	n	n	n	NA	n
G440205182	SG	59	f	a	3	b	j	4	3	360	n	n	y	n	y	a	25.3	90.05	162	92	90	5.285	7.075	1.075	374.1	1.12	4.02	5.3	141.463	23	6	n	n	n	n	n	n	n	n	n	n	n	n	n	n	n	n	n	n
G440883231	ZJ	60	f	a	1	b	a	4	3	420	n	n	n	n	n	a	19.9	66.25	125	78	59	5.035	5.93	0.645	176.05	1.81	3.43	5.5	135.543	18	10.42	n	n	n	n	n	n	n	n	n	n	n	n	n	n	n	n	n	n
G440205005	SG	48	f	a	5	e	c	4	1	480	n	n	n	n	n	a	26.1	89.45	144	87	71	5.015	5.165	3.06	342.8	1.09	3.91	5.4	145.301	28	6.14	n	n	n	n	n	n	n	n	n	n	n	n	n	n	n	n	n	n
G445224307	JY	58	m	a	2	b	h	1	1	480	n	n	y	y	n	a	22.4	76	163	93	64	5.385	6.44	0.605	321.9	2.07	5.3	4.6	158.633	17	5	n	n	n	n	n	n	n	n	n	n	NA	y	n	n	n	n	n	n
G445302400	YF	35	f	a	4	b	c	4	3	480	n	n	n	n	n	a	19.6	65.1	104	58	73	4.7	5.035	0.65	191.45	1.36	2.12	NA	145.672	8	4.66	n	n	n	n	n	n	n	n	n	n	n	n	n	n	n	n	n	n
G440305029	SZ	43	f	a	4	b	k	4	3	600	n	n	n	n	n	a	33.2	108	114	76	72	5.2	5.53	1.16	390.25	1.15	3.64	5.3	119.915	16	4.68	n	n	n	n	n	n	n	n	n	n	n	n	n	n	n	n	n	n
G440104423	GZ	73	m	a	5	b	l	1	1	480	n	y	n	n	n	a	26.5	92.5	135	75	54	5.085	5.72	4.165	356.85	0.99	3.3	4.3	150	19	3.45	n	n	n	n	n	n	n	n	n	n	n	n	n	y	n	n	n	n
G445224077	JY	38	m	a	2	b	a	4	2	480	n	n	n	n	n	a	35.4	91.1	121	80	66	4.925	4.635	1.04	430.65	1.2	3.16	4.1	146.8	16	6.75	n	n	n	n	n	n	n	n	n	n	n	n	n	n	n	n	n	n
G440305443	SZ	27	m	a	7	a	f	4	3	480	n	n	n	n	n	a	18.2	67.2	117	73	75	5.385	5.11	1.405	345.9	1.25	3.04	4.8	178.879	65	5.61	n	n	n	n	n	n	n	n	n	n	n	n	n	n	n	n	n	n
G440606414	FS	38	m	a	5	b	f	4	1	450	n	n	n	n	y	a	29.2	92.75	166	129	88	11.575	5.815	2.75	483.6	0.74	4.22	9.5	177.064	38	4.18	n	n	n	n	n	n	n	n	n	n	n	n	n	n	n	n	n	n
G440205421	SG	49	m	a	5	b	f	NA	1	480	n	n	y	y	n	a	25.5	90.05	105	68	70	4.905	5.27	1.03	400.25	1.02	3.57	5.5	158.38	16	6.62	n	n	n	n	n	n	n	n	n	n	n	y	n	n	n	n	n	n
G441303629	HZ	52	f	a	4	b	k	4	3	480	n	n	n	n	n	a	23.6	74	141	80	75	5.315	5.945	1.205	313.05	1.9	4.04	4.7	153.231	15	5.17	n	n	n	n	n	n	n	n	n	n	n	n	n	n	n	n	n	n
G440104207	GZ	55	m	a	7	b	c	4	3	450	n	n	n	n	n	a	21	81.4	114	75	64	4.855	5.11	0.945	283.4	1.79	2.97	4	154.317	18	5.38	n	n	n	n	n	n	n	n	n	n	n	n	n	n	n	n	n	n
G440205507	SG	53	f	a	3	b	f	4	3	480	n	n	y	y	n	a	26.1	83.35	147	93	92	6.81	5.6	1.485	194.35	0.9	3.28	4.9	159.363	10	3.86	n	n	n	n	n	n	n	n	n	n	n	n	n	n	n	n	n	n
G440305207	SZ	52	f	a	5	b	j	4	3	480	n	n	n	n	n	a	25.3	77	142	89	88	5.325	5.97	3.31	342.3	0.92	4.53	5.3	143.59	32	5.5	n	n	n	n	n	n	n	n	n	n	n	n	n	n	n	n	n	n
G445302534	YF	80	f	a	1	d	l	3	3	360	n	n	y	n	y	a	26.4	91.4	143	61	72	5.87	6.24	4.415	403.35	0.78	4.1	NA	129.273	12	6.74	n	n	n	n	n	n	n	n	n	n	n	y	n	n	n	n	y	n
G441303241	HZ	27	m	a	4	a	c	2	3	540	n	n	y	n	n	a	27.7	82.2	131	78	71	4.72	6.295	3.635	505.35	0.79	4.93	5.4	162.983	44	3.21	n	n	n	n	n	n	n	n	n	n	n	n	n	n	n	n	n	n
G440282591	SG	28	m	a	4	a	a	1	3	510	n	n	n	n	n	a	23.4	84.1	121	70	95	5.645	3.215	1.15	297.3	0.64	1.79	5.1	163.688	15	2.92	n	n	n	n	n	n	n	n	n	n	n	n	n	n	n	n	n	n
G441424150	MZ	34	f	a	3	b	a	4	1	420	n	n	n	n	n	a	21.8	70.5	110	71	76	4.855	4.345	0.63	265.5	1.59	2.49	4	118.484	15	4.63	n	n	n	n	n	n	n	n	n	n	n	n	n	n	n	n	n	n
G441424023	MZ	53	m	a	4	b	a	1	2	600	n	n	n	n	n	a	16.2	64	105	62	58	5.16	4.475	0.89	273.5	1.26	2.18	5.4	147.135	14	3.38	n	n	n	n	n	n	n	n	n	n	n	n	n	n	n	n	n	n
G440305381	SZ	49	f	a	2	b	k	4	3	420	n	n	n	n	y	a	31	99.4	154	100	69	5.835	4.97	3.155	294.6	0.64	2.78	6.1	151.271	40	3.52	n	n	n	n	n	n	n	n	n	n	n	n	n	n	n	n	n	n
G441284507	ZQ	47	m	a	4	b	c	2	1	480	n	n	n	n	n	a	20.2	77.6	113	66	75	3.86	4.22	0.8	356.75	1.49	2.93	4.7	179.775	16	7.79	n	n	n	n	n	n	n	n	n	n	n	n	n	n	n	n	n	n
G440883130	ZJ	82	m	a	1	a	j	4	3	NA	n	n	y	n	n	a	18.5	80	167	70	85	4.585	5.025	0.62	308.35	1.7	2.76	4.7	133.148	15	8.01	n	n	n	n	n	n	n	n	n	n	n	n	n	n	n	n	n	n
G440205105	SG	51	m	a	4	b	k	1	1	420	n	n	n	n	n	a	22	80.45	122	78	84	5.665	5.945	2.81	279.85	1.26	3.9	5.5	160.566	20	5.88	n	n	n	n	n	n	n	n	n	n	n	n	n	n	n	n	n	n
G441284577	ZQ	65	m	a	5	b	a	4	3	390	n	n	n	n	n	a	17.8	72.1	151	83	80	5.04	4.99	0.935	321.5	1.92	3.64	5.2	150.185	16	6.73	n	n	n	n	n	n	n	n	n	n	n	n	n	n	n	n	n	n
G440883133	ZJ	70	f	a	1	b	l	4	3	NA	n	n	y	n	n	a	20.5	76.55	152	62	69	4.345	6.555	0.795	390.95	1.41	5	4.8	140	10	5.88	n	n	n	n	n	n	n	n	n	n	n	n	n	n	n	n	n	n
G440104099	GZ	24	m	d	7	a	h	2	2	600	n	n	n	n	n	a	23.1	80.5	110	62	50	4.735	6.525	1.38	451.1	1.12	3.7	3.5	164.286	12	5.7	n	n	n	n	n	n	n	n	n	n	n	n	n	n	n	n	n	n
G441284509	ZQ	77	f	a	3	b	k	4	3	420	n	n	n	n	n	a	24.9	81.8	140	71	85	4.985	3.82	0.995	230.05	0.84	1.71	4.7	126.966	11	6.71	n	n	n	n	n	n	n	n	n	n	n	n	n	n	n	n	n	n
G440205139	SG	42	m	a	4	b	b	1	3	480	n	n	n	n	n	a	28.1	90.65	125	75	77	5.59	3.67	4.35	391.7	0.66	2.11	5.4	169.057	21	6.22	n	n	n	n	n	n	n	n	n	n	n	n	n	n	n	n	n	n
G441284086	ZQ	62	f	a	3	b	h	4	3	540	n	n	n	y	y	a	30.8	98.05	180	92	59	4.555	5.77	1.375	430.2	1.52	3.5	5.7	119.471	12	6.49	n	n	n	n	n	n	n	n	n	n	n	n	n	n	n	n	y	n
G440305248	SZ	24	f	a	5	b	c	4	3	360	n	n	n	n	n	a	24.9	80.5	99	67	81	5.055	4.74	1.275	247.5	0.99	3.54	4.5	129.915	20	4.14	n	n	n	n	n	n	n	n	n	n	n	n	n	n	n	n	n	n
G440606444	FS	21	m	a	5	a	b	4	1	480	n	n	n	y	n	a	15.8	56.1	118	74	53	4.955	5.5	1.025	406.25	2.05	2.55	4.3	160.781	18	6.38	n	n	n	n	NA	NA	NA	NA	n	NA	NA	y	NA	NA	NA	NA	NA	NA
G441284648	ZQ	62	f	a	2	b	k	4	3	480	n	n	y	n	y	a	19.6	78.35	168	89	82	3.955	4.675	0.775	206.35	0.9	2.65	4.6	135.609	12	5.78	n	n	n	n	n	n	n	n	n	n	n	n	n	n	n	n	y	n
G440205383	SG	33	f	a	6	b	k	4	2	480	n	n	n	n	n	a	21.2	71	108	72	86	5.47	5.855	0.82	234.95	1.19	3.59	4	132.957	7	4.18	n	n	n	n	n	n	n	n	n	n	n	n	n	n	n	n	n	n
G445302418	YF	41	f	a	4	b	c	4	3	300	n	n	y	y	y	a	23.4	74.2	141	83	67	5.27	4.31	0.675	280.9	1.95	2.48	NA	135.782	7	5.75	n	n	n	n	n	n	n	n	n	n	n	n	n	n	n	n	y	n
G445302524	YF	47	m	a	3	b	b	4	3	510	n	n	n	n	n	a	24.5	83.1	125	68	59	6.94	4.735	1.73	247.15	1.22	2.8	NA	152.269	27	3.1	n	n	n	n	n	n	n	n	n	n	n	n	n	n	n	n	n	n
G440606528	FS	56	m	a	4	b	h	2	1	420	n	n	n	n	n	a	21.9	73.45	122	75	68	5.33	5.755	2.94	471.4	1.03	3.91	4.5	166.853	23	4.33	n	n	n	n	n	n	n	n	n	n	n	n	n	n	n	n	n	n
G440205574	SG	61	f	a	4	b	l	4	3	360	n	n	y	n	n	a	26.5	84.5	128	86	81	5.735	5.085	1.485	286.85	1.11	4.1	4.3	144.444	21	5	n	n	n	n	n	n	n	n	n	n	n	y	n	n	n	n	n	n
G440883616	ZJ	51	f	a	1	b	a	2	3	660	n	n	n	n	n	a	NA	NA	NA	NA	NA	NA	NA	NA	NA	NA	NA	NA	NA	NA	NA	n	n	n	n	n	n	n	n	n	n	n	n	n	n	n	n	n	n
G445302420	YF	51	f	a	6	b	k	4	3	540	n	n	n	n	n	a	21.7	82.9	161	80	72	5.565	11.54	1.14	281.25	1.18	4.59	NA	129.644	12	3.8	n	n	n	n	n	n	n	n	n	n	n	n	n	n	n	n	y	n
G440606416	FS	41	f	a	4	b	k	4	3	360	n	n	n	n	n	a	23.7	77.15	97	67	82	4.635	4.35	0.635	305.85	1.29	1.81	4.9	142.962	7	4.84	y	n	n	y	n	n	n	n	n	n	n	n	n	n	n	n	n	n
G441303526	HZ	59	f	a	4	d	k	4	3	360	n	y	y	y	n	a	24.1	74.4	126	65	77	5.725	5.81	1.075	295.1	1.64	3.85	4.9	141.89	13	5.92	n	n	n	n	n	n	n	n	n	n	n	n	n	n	n	n	n	n
G440981265	MM	58	m	a	3	b	a	4	3	510	n	n	n	n	n	a	22.4	77	210	109	79	5.96	5.025	1.315	383.1	1.26	3.47	4.5	176.271	13	6.18	n	n	n	n	n	n	n	n	n	n	n	n	n	n	n	n	n	n
G441424178	MZ	75	f	a	1	b	k	4	3	360	n	n	n	n	n	a	26.6	89.5	168	97	107	6.115	5.37	1.135	475.15	1.46	3.62	4.8	115.896	13	5.9	n	n	n	n	n	n	n	n	n	n	n	n	n	n	n	n	n	n
G441303320	HZ	31	m	a	6	b	c	4	2	480	n	n	n	n	n	a	25.2	82.55	124	74	75	5.43	4.905	0.715	319.35	1.44	3.48	5.1	170.646	72	5.63	n	n	n	n	n	n	n	n	n	n	n	n	n	n	n	n	n	n
G445224288	JY	63	m	a	3	b	a	1	3	540	n	n	n	n	n	a	19.5	79.3	98	68	72	5.4	4.79	0.7	336.9	1.57	2.61	4.6	137.589	20	6.69	n	n	n	n	n	n	n	n	n	n	n	n	n	n	n	n	n	n
G440282209	SG	58	m	a	3	b	a	1	3	300	n	n	n	n	n	a	22.7	79.15	113	76	74	5.695	4.755	0.705	413.8	1.18	2.75	5.3	173.563	11	6.57	n	n	n	n	n	n	n	n	n	n	n	n	n	n	n	n	n	n
G441502011	SW	56	f	a	1	b	k	4	3	480	n	n	n	n	n	i	30.4	99.65	121	73	78	4.525	5.15	3.875	367.9	0.88	3.31	NA	100.893	23	4.87	n	n	n	n	n	n	n	n	n	n	n	n	n	n	n	n	n	n
G441802358	QY	68	f	a	3	b	k	4	3	300	n	n	n	n	n	a	22.6	76.1	112	81	82	5.42	4.47	0.79	240.55	1.22	3.11	3.9	134.831	18	7.81	n	n	n	n	n	n	n	n	n	n	n	n	n	n	n	n	n	n
G440305245	SZ	36	m	a	7	b	f	4	1	420	n	n	n	n	y	a	29	97.5	143	97	94	8.59	4.83	2.475	470.65	0.65	3.45	6.8	162.821	61	4.82	n	n	n	n	n	n	n	n	n	n	n	n	n	n	n	n	n	n
G441802562	QY	51	f	a	4	d	k	4	3	420	n	n	n	n	n	a	29.8	87.4	191	99	111	7.375	6.025	7.31	485.75	0.81	3.78	5.5	134.082	9	7.9	n	n	n	n	n	n	n	n	n	n	n	n	n	n	n	n	n	n
G440981097	MM	25	m	a	4	b	b	4	2	480	n	n	n	n	n	a	21.5	79.1	135	69	82	5.845	5.465	1.73	384.9	0.91	5.22	3.9	151.923	22	12.38	n	n	n	n	n	n	n	n	n	n	n	n	n	n	n	n	n	n
G445224090	JY	65	f	a	1	b	a	4	3	480	n	n	n	n	n	a	25.6	82.5	133	92	71	5.815	4.93	2.315	283	0.73	2.18	4.5	131.6	23	5.65	n	n	n	n	n	n	n	n	n	n	n	n	n	n	n	n	n	n
G441424441	MZ	46	f	a	1	b	k	4	3	420	n	n	n	n	n	a	20.6	78	120	74	79	5.01	5.625	0.455	305.25	1.38	2.98	4.9	109.612	10	5.87	n	n	n	n	n	n	n	n	n	n	n	n	n	n	n	n	n	n
G441303436	HZ	28	f	a	6	b	c	4	3	570	n	n	n	n	n	a	17.6	56.5	114	69	87	4.755	6.515	0.84	361.75	1.55	3.75	4.4	148.638	13	4.59	n	n	n	n	n	n	n	n	n	n	n	n	n	n	n	n	n	n
G440981500	MM	33	f	a	4	b	k	4	2	420	n	n	n	n	n	a	27.2	88.9	109	63	73	5.92	4.45	1.265	320.85	1.14	2.91	4.6	138.291	8	4.46	n	n	n	n	n	n	n	n	n	n	n	n	n	n	n	n	n	n
G440305306	SZ	28	f	a	7	b	f	4	1	480	n	n	n	n	n	a	22.6	72.3	96	60	80	4.345	3.76	1.2	345.7	0.88	2.63	4.2	133.761	25	4.33	n	n	n	n	n	n	n	n	n	n	n	n	n	n	n	n	n	n
G440883565	ZJ	69	m	a	4	b	l	4	3	540	n	y	n	n	n	a	26.2	85.4	126	73	79	5.745	6.435	0.65	380.95	1.43	5.46	5.9	149.912	15	6.95	n	n	n	n	n	n	n	n	n	n	n	n	n	n	n	n	n	n
G440104399	GZ	61	f	a	5	b	l	NA	3	360	n	n	y	n	y	a	26.4	90.9	147	83	68	5.41	5.215	1.475	228.45	0.84	3.04	4.5	148.162	11	4.71	n	n	n	n	n	n	n	n	n	n	n	n	n	n	n	n	y	n
G445224212	JY	54	m	a	5	b	f	1	1	480	n	n	n	n	n	a	26.5	98.1	123	90	81	6.22	4.995	0.875	357.25	1.73	2.68	5.1	157.829	15	5.18	n	n	n	n	n	n	n	n	n	n	n	n	n	n	n	n	n	n
G440883544	ZJ	63	m	a	3	b	j	3	3	505	n	n	y	n	n	a	19.7	74	157	103	132	5.615	7.335	1.425	293.05	1.12	4.05	5.5	151.664	27	5.17	n	y	n	n	n	n	n	n	n	n	n	n	n	n	n	n	n	n
G440883490	ZJ	65	f	a	1	b	k	4	3	420	n	n	y	n	n	a	23.1	80.6	119	70	66	4.505	6.37	0.75	357.25	1.23	2.99	5.5	147.578	15	9.59	n	n	n	n	n	n	n	n	n	n	n	n	n	n	n	n	n	n
G440305184	SZ	39	m	a	7	b	c	4	1	480	n	n	n	y	y	a	29.6	96.25	125	83	75	5.35	4.435	1.86	466.1	0.99	3.05	5	168.803	24	5.24	n	n	n	n	n	n	n	n	n	n	n	n	n	n	n	n	n	n
G440606382	FS	41	m	a	6	b	f	4	2	480	n	n	n	n	n	a	22.1	80.4	113	67	81	5.4	4.755	1.035	365.8	1.14	2.99	5.2	157.982	27	4.67	n	n	y	n	n	n	n	n	n	n	n	n	n	n	n	n	n	n
G441802402	QY	66	m	a	2	b	h	4	1	660	n	n	y	n	n	a	24.8	84.4	137	80	66	5.925	4.66	1.075	476.5	1.04	2.92	5.4	146.35	14	7.16	n	n	n	n	n	n	n	n	n	n	n	n	n	n	n	n	n	n
G441303231	HZ	31	m	a	4	a	a	4	3	420	n	n	n	n	n	a	24	84	132	87	82	5.305	4.56	3.55	441.15	0.8	3.43	4.6	174.015	15	4.99	n	n	n	n	n	n	n	n	n	n	n	n	n	n	n	n	n	n
G440282198	SG	58	m	a	3	b	b	1	1	450	n	n	n	n	n	a	25.1	85.1	151	79	76	4.93	5.42	0.885	327.9	1.17	4.47	4.3	139.08	23	4.17	n	n	n	n	n	n	n	n	n	n	n	n	n	n	n	n	n	n
G445302414	YF	46	m	a	4	b	d	1	1	405	n	n	n	y	y	a	26.2	94.1	135	80	80	6.015	6.015	5.85	436.4	0.58	3.76	NA	153.789	37	5.36	n	n	y	n	n	n	n	n	n	n	n	y	y	n	n	n	y	n
G441284083	ZQ	49	m	a	4	b	h	1	1	360	y	y	y	y	n	a	22.7	88.8	145	86	56	4.66	5.415	3.6	459.9	0.63	2.34	4.5	158.161	14	4.57	n	n	n	n	n	n	n	n	n	n	n	y	n	n	n	n	n	n
G441424405	MZ	74	f	a	1	b	a	4	1	420	n	n	n	n	n	a	21.8	71.5	171	61	88	6.38	4.635	0.755	453.35	1.54	2.64	6.1	85.582	10	6.17	n	n	n	n	n	n	n	n	n	n	n	n	n	n	n	n	n	n
G445224191	JY	43	f	a	5	b	k	4	3	360	n	n	n	y	n	a	20.8	82.2	133	86	79	5.37	4.4	1.255	336.9	1.11	2.29	4.8	89.961	23	4.88	n	n	n	n	n	n	n	n	n	n	n	n	n	n	n	n	n	n
G441284520	ZQ	23	m	a	5	a	i	4	3	600	n	n	n	n	n	a	18.4	71.4	100	63	71	3.935	5.345	0.755	283.95	1.41	2.15	5	141.948	11	4.39	n	n	n	n	n	n	n	n	n	n	n	n	n	n	n	n	n	n
G441303390	HZ	61	m	a	4	b	h	3	3	360	n	n	n	n	n	a	20.8	71.2	123	79	86	5.765	6.215	0.88	367.05	1.41	3.49	4.9	165.58	25	4.91	n	n	n	n	n	n	n	n	n	n	n	n	n	n	n	n	n	n
G441502201	SW	58	m	a	3	b	g	1	1	420	n	n	n	n	y	a	20.1	76.6	126	70	66	5.695	5.67	0.76	393.35	2.16	2.86	NA	142.06	8	5.62	n	n	n	n	n	n	n	n	n	n	n	n	n	n	n	n	n	n
G441502425	SW	59	f	a	1	b	k	4	3	360	n	n	n	n	n	a	30.4	105.7	204	92	80	13.745	5.49	0.99	322.9	1.52	4.23	NA	163.675	22	3.71	y	y	n	n	n	n	n	n	n	n	n	n	n	n	n	n	n	y
G440282067	SG	45	f	a	2	b	a	4	1	540	n	n	n	n	y	a	25.1	88.75	137	89	82	6.53	5.48	2.255	318.25	1.7	4	4.7	145.18	9	5.48	n	n	n	n	n	n	n	n	n	n	n	n	n	n	n	n	n	n
G445224310	JY	60	m	a	1	b	h	1	3	480	n	n	n	n	n	a	19.3	73.8	140	87	58	5.04	4.665	0.525	334.3	1.76	2.61	4.2	136.511	28	4.92	n	n	n	n	n	n	n	n	n	n	n	n	n	n	n	n	n	n
G441802486	QY	44	m	a	5	b	h	4	3	420	n	n	n	n	n	a	22.2	79.5	112	72	71	5.51	5.905	1.445	318.3	1.27	4.13	5	161.949	37	6.33	n	n	n	n	n	n	n	n	n	n	n	n	n	n	n	n	n	n
G441802639	QY	44	m	a	4	b	a	1	1	480	n	n	n	n	n	a	21.1	76.15	131	85	81	5.805	4.94	2.385	402.9	1.14	3.42	NA	157.895	14	4.55	n	n	n	n	n	n	n	n	n	n	n	n	n	n	n	n	n	n
G440305464	SZ	43	f	a	6	b	j	4	1	540	n	n	y	n	y	a	17.9	68.1	125	78	76	4.895	4.29	1.03	211.4	1.36	2.86	4.7	133.333	7	3.36	n	n	n	n	n	n	n	n	n	n	n	n	n	n	n	n	y	n
G441502007	SW	51	m	a	2	b	l	1	1	510	n	y	n	n	n	a	21.3	76.3	191	133	86	6.82	4.02	2.915	726.9	0.92	1.93	NA	133.929	19	4.56	n	y	n	n	n	n	n	n	n	n	n	n	n	n	n	n	n	y
G440282282	SG	64	f	a	1	d	a	4	3	540	n	n	n	n	n	a	21.3	74.6	141	72	69	5.23	5.6	0.5	291.1	1.62	3.15	5.3	149.808	14	4.75	n	n	n	n	n	n	n	n	n	n	n	n	n	n	n	n	n	n
G440981439	MM	26	f	a	3	b	a	4	2	420	n	n	n	y	n	a	22.2	70.4	117	68	104	7.985	4.71	1.075	260.25	1.44	2.9	4	152.34	11	4.03	n	n	n	n	n	n	n	n	n	n	n	n	n	n	n	n	n	n
G440305658	SZ	34	m	a	4	b	f	1	2	420	n	n	n	n	n	a	33.2	110.9	136	92	68	6.245	4.36	5.43	396	0.75	1.68	5.2	168.966	35	4.28	n	n	n	y	n	n	n	n	n	n	n	n	n	n	n	n	n	n
G441802659	QY	31	m	a	6	b	a	4	3	720	n	n	n	n	n	a	28	91.4	135	89	76	5.925	6.42	1.705	375	1.23	3.36	4.9	162.406	21	6.28	n	n	n	n	n	n	n	n	n	n	n	n	n	n	n	n	n	n
G441424003	MZ	45	m	a	3	b	j	3	3	480	n	n	n	n	n	a	20.4	81	116	75	65	5.42	5.94	0.85	363.5	1.49	4.84	4.5	139.926	16	5.43	n	n	n	n	n	n	n	n	n	n	n	n	n	n	n	n	n	n
G440305380	SZ	54	m	a	7	b	f	3	1	420	n	n	y	n	n	a	24.1	85.9	113	77	78	4.795	5.79	1.345	293.2	1.19	4.47	4.4	154.661	32	4.7	n	n	n	n	n	n	n	n	n	n	n	n	n	n	n	n	y	n
G445302190	YF	22	m	a	4	a	b	4	1	540	n	n	n	n	n	a	33.4	94.55	139	76	94	6.815	7.07	10.935	666.45	0.53	3.93	NA	171.111	19	4.98	n	n	n	n	n	n	n	n	n	n	n	n	n	n	n	n	n	n
G440883171	ZJ	57	m	a	4	b	h	4	3	420	n	n	y	y	n	a	22.4	83.45	117	73	73	4.84	4.41	0.79	400.1	0.8	2.63	5.3	135.556	22	5.21	n	n	n	n	n	n	n	n	n	n	n	n	n	n	n	n	n	n
G440883561	ZJ	67	m	a	5	b	k	4	3	300	n	n	n	n	n	a	24.2	77	189	100	101	4.655	7.23	3.165	516.35	0.92	4.36	5.1	155.342	34	5.07	n	n	n	n	n	n	n	n	n	n	n	n	n	n	n	n	n	n
G440606644	FS	59	f	a	1	b	a	4	3	600	n	n	y	y	n	a	31.8	91.05	152	86	67	4.94	4.525	0.715	244.2	1.31	2.2	4.1	115.926	5	3.5	n	n	n	n	n	n	n	n	n	n	n	n	n	n	n	n	n	n
G441502427	SW	61	f	a	1	b	k	4	3	480	n	n	n	n	n	a	22	73.5	120	77	87	5.62	4.815	0.46	218.1	1.66	2.39	NA	125.283	14	4.2	n	n	n	n	n	n	n	n	n	n	n	n	n	n	n	n	n	n
G440104411	GZ	66	f	a	2	d	l	4	2	300	n	n	n	n	n	a	23.6	82.5	132	76	87	6.895	6.485	1.475	424.1	1.33	5.34	4.8	142.565	17	5.36	n	n	n	n	n	n	n	n	n	n	n	n	n	n	n	n	n	n
G440205471	SG	30	f	a	5	b	k	4	3	540	n	n	n	n	n	a	20	73.55	106	65	69	5.355	5.105	0.955	273	1.19	3.13	4.4	134.652	8	2.73	n	n	n	n	n	n	n	n	n	n	NA	n	n	n	n	n	n	n
G441502096	SW	57	f	a	1	d	a	4	3	540	n	n	n	n	n	a	29	105.2	141	83	68	5	7.87	1.775	309.55	1.24	4.91	NA	141.518	15	5.1	n	n	n	n	n	n	n	n	n	n	n	n	n	n	n	n	n	n
G441502259	SW	71	m	a	2	b	a	1	3	360	n	n	n	n	n	a	21.1	81.2	161	83	84	5.6	6.07	0.945	389.85	1.49	3.49	NA	156.904	25	8.29	n	n	n	n	n	n	n	n	n	n	n	n	n	n	n	n	n	n
G440981071	MM	30	f	a	4	b	k	4	3	540	n	n	n	n	n	a	21.6	81	110	75	83	5.225	3.83	0.685	275.35	1.15	2.17	3.8	100.41	10	3.82	n	n	n	n	n	n	n	n	n	n	n	y	n	n	n	n	n	n
G445302619	YF	45	f	a	1	b	k	4	3	540	n	n	n	n	n	a	19.6	69.6	134	67	84	4.67	5.425	0.805	198.1	2.07	2.89	NA	124	12	3.37	n	n	n	n	n	n	n	n	n	n	n	n	n	n	n	n	n	n
G440606642	FS	35	f	a	4	b	h	4	2	360	n	n	n	n	n	a	23.1	70.8	118	73	79	5.37	7.57	0.5	416.2	1.82	3.99	3.9	144.963	12	4.69	n	n	n	n	n	n	n	n	n	n	n	n	n	n	n	n	n	n
G440282075	SG	53	f	a	2	b	a	4	3	600	n	n	n	n	n	a	27.6	90.75	115	64	77	5.39	5.63	2.73	254.7	1.03	3.37	5.3	59.761	11	1.68	n	n	n	n	n	n	n	n	n	n	n	n	n	n	n	n	n	n
G440305007	SZ	54	f	a	6	b	f	4	1	420	n	n	y	y	y	a	22.2	76.7	131	78	68	5.68	5.925	2.54	361.5	1.03	3.54	5	125.847	52	4.91	n	n	n	n	n	n	n	n	n	n	n	y	n	n	n	y	y	y
G440104366	GZ	67	m	a	3	b	j	1	3	540	n	n	y	n	n	a	26.1	93.65	139	78	64	5.095	5.16	1.77	371.6	0.75	3.8	4.7	169.343	15	5.34	n	n	n	n	n	n	n	n	n	n	n	n	n	n	n	n	n	n
G440305001	SZ	41	f	a	7	b	e	4	2	420	n	n	n	n	n	a	21.6	79.8	118	67	70	5.235	4.235	0.495	241.35	1.37	1.89	5.2	106.356	15	4.85	n	n	n	n	n	n	n	n	n	n	n	n	n	n	n	n	n	n
G441424290	MZ	44	m	a	4	b	f	1	3	300	n	y	y	n	n	a	28.7	99	116	64	76	5.825	6.305	2.3	510.8	1.14	4.42	4.5	100.739	12	7.49	n	n	n	n	n	n	n	n	n	n	n	n	n	n	n	n	n	n
G440883379	ZJ	53	f	a	2	b	a	4	3	540	n	n	n	n	n	a	20.5	70	137	90	94	3.92	4.245	0.985	255.35	1.03	2.51	5.1	152.83	29	4.58	n	n	n	n	n	n	n	n	n	n	n	n	n	n	n	n	n	n
G440305476	SZ	43	m	a	5	b	f	3	1	450	n	n	n	n	n	a	23.7	78.6	127	81	72	5.105	5.515	1.16	225.4	1.43	3.74	4.9	158.621	16	5.61	n	n	n	n	n	n	n	n	n	n	n	n	n	n	n	n	n	n
G440205265	SG	60	f	a	2	b	h	4	3	420	n	n	y	n	y	a	21.9	80.05	142	79	90	4.915	4.705	1.31	339.25	0.88	3.48	4.4	125.283	8	6.76	n	y	n	n	n	n	n	n	n	n	n	n	y	n	n	n	y	n
G445302370	YF	49	m	a	4	b	a	1	1	480	n	n	n	n	n	a	23.1	84.9	122	66	79	5.535	5.485	0.83	357.2	1.47	3.73	NA	159.266	14	6.56	n	n	n	n	n	n	n	n	n	n	NA	n	n	n	n	n	n	n
G441802590	QY	68	m	a	2	b	k	3	3	420	n	n	n	n	y	a	26.6	92.55	169	76	77	6.075	5.565	1.19	420.7	1.06	3.96	NA	129.323	17	4.99	n	n	n	n	n	n	n	n	n	n	n	n	n	n	n	n	n	n
G441424051	MZ	50	m	a	4	b	a	3	3	480	n	n	y	y	n	a	19.6	63.9	140	78	71	4.295	5.505	0.56	237.1	1.71	1.51	12.6	122.366	8	4.6	y	n	n	n	n	n	n	n	n	n	n	y	n	n	n	n	n	n
G440883037	ZJ	41	m	a	4	b	h	1	3	480	n	n	y	n	n	a	24.7	80.4	131	79	83	4.43	4.69	2.48	417.75	1.08	3.75	5.2	159.116	12	5.18	n	n	n	n	n	n	n	n	n	n	n	n	n	n	n	n	n	n
G441502273	SW	66	f	a	1	b	k	4	3	420	n	n	n	n	n	a	32.1	103.4	133	89	83	9.855	5.315	1.085	321.6	1.45	2.52	NA	157.741	27	5.77	n	n	n	n	n	n	n	n	n	n	n	n	n	n	n	n	n	n
G440104320	GZ	33	f	a	6	b	h	4	1	450	n	n	y	n	n	a	25	80	106	64	70	4.57	3.48	2.085	259.05	0.52	1.5	4.8	136.996	13	4.47	n	n	n	n	n	n	n	n	n	n	n	n	n	n	n	n	n	n
G441802554	QY	49	f	a	1	b	j	4	3	600	n	n	n	y	n	a	24.1	80.85	122	75	90	5.345	5.585	1.15	259	1.25	4.82	4.8	125.281	10	4.21	n	n	n	n	n	n	n	n	n	n	n	n	n	n	n	n	n	n
G441424183	MZ	61	f	a	1	b	k	4	1	420	n	n	n	n	n	a	23.2	80.5	163	81	79	9.01	6.43	1.455	186.25	1.55	4.28	6.2	127.172	13	4.56	n	n	n	n	n	n	n	n	n	n	n	n	n	n	n	n	n	n
G440305370	SZ	41	m	a	7	b	f	1	3	420	n	n	y	n	n	a	26.7	92.65	131	83	74	5.575	6	2.06	477.3	0.91	4.98	5.1	197.034	52	3.66	n	n	n	n	n	n	n	n	n	n	n	n	n	n	n	n	n	n
G445302334	YF	73	m	a	4	d	l	3	3	480	n	n	n	y	n	a	21.3	73.45	153	80	77	5.42	5.92	1.59	426.2	1.55	4.23	NA	145.826	9	4.91	n	n	n	n	n	n	n	n	n	n	n	n	n	n	n	n	n	n
G445302368	YF	50	f	a	3	b	a	4	3	420	n	n	n	n	y	a	17.9	71	146	58	91	5.54	5.265	2.72	198.55	0.79	2.71	NA	108.608	20	4.59	n	n	n	n	n	n	n	n	n	n	n	n	n	n	n	n	y	n
G440104163	GZ	30	m	a	6	b	c	4	2	480	n	n	n	n	n	a	20.9	73.1	102	62	61	5.14	5.15	0.69	230.45	1.02	1.99	4.1	160.145	4	5.09	n	n	n	n	n	n	n	n	n	n	n	n	n	n	n	n	n	n
G440282461	SG	46	f	a	2	b	a	4	2	540	n	n	y	n	n	a	22.6	72.3	107	65	80	5.45	6.425	1.71	177.85	1.36	3.55	4.6	146.642	10	3.48	n	n	n	n	n	n	n	n	n	n	n	n	n	n	n	n	y	n
G440883131	ZJ	74	m	a	1	b	l	3	3	NA	n	n	n	n	n	a	28.7	96.75	171	95	80	4.525	5.01	2.295	444.95	0.96	3.65	5.2	167.778	39	7.82	n	n	n	n	n	n	n	n	y	n	n	n	n	n	n	n	n	n
G445224343	JY	58	f	a	1	b	a	4	3	420	n	n	y	y	n	a	26.5	104.1	120	86	81	5.62	5.315	1.425	134.8	1.18	2.93	4.4	151.799	16	2.45	n	n	n	n	n	n	n	n	n	n	n	y	n	n	n	n	n	n
G445302001	YF	57	f	a	2	b	a	4	3	720	n	n	n	n	n	a	24	88.65	149	87	97	5.085	4.8	1.145	295.7	1.38	3.14	NA	137.43	7	3.62	n	n	n	n	n	n	n	n	n	n	n	n	n	n	n	n	n	n
G441502491	SW	34	m	a	4	b	a	4	1	360	n	n	n	n	n	a	23.2	76.25	144	75	64	5.465	6.835	1.445	395.45	1.24	3.6	NA	185.897	43	4.44	n	n	n	n	n	n	n	n	n	n	n	n	n	n	n	n	n	n
G440205417	SG	56	m	a	5	b	f	1	2	480	n	n	n	n	n	a	29.7	98.05	116	86	91	5.57	5.34	2.015	402	0.97	3.03	4.5	155.744	29	4.31	n	n	n	n	n	n	n	n	n	n	n	n	n	n	n	n	n	n
G440282143	SG	48	m	a	3	b	a	1	3	420	n	n	n	n	n	a	22	77.05	172	103	109	4.89	5.295	0.88	420.95	1.17	3.62	4.6	148.851	32	5.43	n	n	n	n	n	n	n	n	n	n	n	n	n	n	n	n	n	n
G440305102	SZ	60	f	a	5	b	l	4	3	360	n	n	y	y	n	a	25	80	118	66	71	5.395	4.71	0.76	287.2	1.73	1.96	6	141.102	14	5.56	n	n	n	n	n	n	n	n	n	n	n	y	n	n	n	n	n	n
G441303467	HZ	36	m	a	6	b	f	4	1	480	n	n	n	n	y	a	24.3	84.4	144	83	72	6.95	4.72	1.215	565.85	1.31	3.22	5.9	151.163	66	4.42	n	n	n	n	n	n	n	n	n	n	n	y	n	n	n	n	y	y
G441303587	HZ	59	f	a	4	b	k	4	3	480	n	n	n	n	n	a	20.7	73.8	136	78	60	8.87	5.03	1.345	327.05	0.84	2.82	8.6	146.225	17	3.9	n	n	n	n	n	n	n	n	n	n	n	n	n	n	n	n	n	n
G440305053	SZ	61	m	a	7	b	f	3	1	420	n	n	y	n	n	a	28.6	95	141	91	60	6.515	5.29	4.8	381.8	0.83	2.77	5.9	155.508	24	4.16	n	n	y	n	n	n	n	n	n	n	n	n	y	n	n	n	y	n
G445224424	JY	60	f	a	2	b	a	4	3	480	n	n	n	y	n	a	29.3	95.1	247	132	86	16.735	5.725	1.845	288.05	1.06	4.36	9.9	115.104	21	6.88	n	y	n	n	n	n	n	n	y	n	n	y	n	n	n	n	n	n
G440282151	SG	68	f	a	2	b	a	4	1	360	n	n	y	n	n	a	24.5	75.75	133	70	65	4.83	4.92	0.825	228.25	1.4	2.69	4.7	141.031	16	6.11	n	n	n	n	n	n	n	n	n	n	n	n	n	n	n	n	n	n
G440104472	GZ	64	m	a	5	b	j	1	1	360	n	y	y	n	y	a	24.6	87.8	129	71	77	4.76	4.435	0.635	309.1	1.15	3.23	4.5	165.613	19	7.19	n	n	n	n	n	n	n	n	n	n	n	n	n	n	n	n	n	n
G440282592	SG	52	f	a	2	b	a	4	3	560	n	n	n	n	n	a	25.8	84.25	136	75	88	5.915	5.34	1.26	198.6	0.99	2.52	5.7	145.627	28	5.14	n	n	n	n	n	n	n	n	n	n	n	n	n	n	n	n	n	n
G445302084	YF	19	m	a	5	a	c	4	2	360	n	n	n	n	n	a	17.2	64.6	129	78	81	3.96	4.395	1.135	249.1	0.71	1.86	NA	160.595	9	2.88	n	n	n	n	n	n	n	n	n	n	n	n	n	n	n	n	n	n
G440981438	MM	56	f	a	3	b	a	4	3	540	n	n	y	n	n	a	22.9	76.6	115	64	66	4.74	6.33	1.21	294.9	1.25	5.45	5.2	144.714	NA	NA	n	n	n	n	n	n	n	n	n	n	n	n	n	n	n	n	n	n
G440205359	SG	60	f	a	1	b	k	4	3	600	n	n	y	y	n	a	22.6	79.05	173	83	84	5.71	5.465	4.06	392.3	0.88	1.24	4.6	132.015	9	2.41	n	n	n	n	n	n	n	n	n	n	n	n	n	n	n	n	n	n
G445302554	YF	47	f	a	3	b	k	4	3	510	n	n	n	n	n	a	24.3	73.2	125	66	85	5.605	4.985	1.91	320.5	1.29	2.13	NA	126.606	15	3.95	n	n	n	n	n	n	n	n	n	n	n	n	n	n	n	n	n	n
G441303373	HZ	51	f	a	4	b	c	4	3	480	n	n	n	n	n	a	23.8	78.2	123	86	76	4.765	4.185	0.93	275.75	0.81	2.74	5.8	131.405	16	6.61	n	n	n	n	n	n	n	n	n	n	n	n	n	n	n	n	n	n
G440104006	GZ	36	f	a	5	b	c	4	2	450	n	n	y	y	n	a	21.7	74.45	106	70	80	5.8	6.67	1.155	365.1	1.02	2.36	4.5	117.87	8	3.69	n	n	n	n	n	n	n	n	n	n	n	n	n	n	n	n	n	n
G441424560	MZ	33	m	a	5	b	j	4	1	600	n	n	n	n	y	a	27.3	88.5	131	79	69	5.335	5.71	1.875	638.3	1.27	3.51	4.7	130.684	26	4.13	n	n	n	n	n	n	n	n	n	n	n	y	n	n	n	n	y	n
G440205061	SG	52	m	a	4	b	h	4	1	420	n	n	n	n	n	a	25.6	92.65	126	71	70	10.18	4.68	20.845	291.85	0.68	0.84	4.7	160.755	2	6.53	n	n	n	n	n	n	n	n	n	n	n	n	n	n	n	n	n	n
G445224024	JY	55	f	a	1	b	k	4	3	360	n	n	y	y	n	a	33.2	94	184	103	85	5.005	5.06	1.3	302.15	1.14	3.11	5.8	148.4	28	4.59	n	n	n	n	n	n	n	n	y	n	n	n	n	n	n	n	n	n
G440205360	SG	67	m	a	1	b	l	4	3	420	y	y	y	n	y	a	22.8	89.55	137	82	96	5.635	5.39	1.2	350.55	1.17	3.31	5	165.537	8	4.46	n	n	n	n	n	n	n	n	n	n	n	n	n	n	n	n	n	n
G445302283	YF	41	m	a	4	b	j	1	2	360	n	n	n	n	n	a	18.9	70.7	109	66	64	10.28	4.405	1.07	223.15	1.27	2.58	NA	110.546	31	7.71	n	n	n	n	n	n	n	n	n	n	n	n	n	n	n	n	n	n
G440104262	GZ	56	m	a	5	b	c	1	3	360	n	n	n	n	n	a	22.5	82	112	71	70	5.075	4.38	0.91	548.4	1.18	2.62	5.2	153.69	9	3.29	n	n	n	n	n	n	n	n	n	n	n	n	n	n	n	n	n	n
G440205052	SG	40	m	a	4	b	a	1	1	360	n	n	n	y	n	a	20.4	72.05	113	63	62	5.115	4.515	0.725	452.1	1.28	3.5	5.3	149.248	11	5.07	n	n	n	n	n	n	n	n	n	n	n	n	n	n	n	n	n	n
G441424505	MZ	47	f	a	3	b	a	4	3	420	n	n	n	n	n	a	17.9	64.5	108	74	101	4.83	5.495	0.825	184.15	1.59	2.58	4.3	125.323	23	3.81	n	n	n	n	n	n	n	n	n	n	n	n	n	n	n	n	n	n
G440606459	FS	46	f	a	4	b	h	4	2	540	n	n	n	n	n	a	29.3	90.2	113	70	79	5.385	4.65	1.735	277.65	0.86	3.54	4.3	142.831	13	3.72	n	n	n	n	n	n	n	n	n	n	n	n	n	n	n	n	n	n
G441802515	QY	53	f	a	4	b	h	4	2	480	n	n	n	n	n	a	22.9	69.2	140	91	66	5.35	4.755	0.53	317.4	1.61	3.38	5.4	141.76	15	6.32	n	n	n	n	n	n	n	n	n	n	n	y	n	n	n	n	n	n
G440981125	MM	64	f	a	4	b	k	1	3	480	n	n	y	n	y	a	21.4	76.4	142	67	79	5.685	5.965	1.21	256.3	1.19	4.46	4.1	133.333	16	6.74	n	n	n	n	n	n	n	n	n	NA	n	y	n	n	n	n	y	n
G445224194	JY	34	f	a	3	b	a	4	3	450	n	n	n	n	n	a	23.7	74.05	122	79	71	5.125	5.09	0.75	300.25	1.08	3.28	4.9	148.438	8	4.35	n	n	n	n	n	n	n	n	n	n	n	n	n	n	n	n	n	n
G445224053	JY	24	m	a	4	a	a	1	2	450	n	n	y	n	n	a	20.5	67	133	78	83	5.255	5.005	0.715	377.1	1.32	3.05	4.2	152.6	10	4.76	n	n	n	n	n	n	n	n	n	n	n	y	n	n	n	n	n	n
G440305424	SZ	39	m	a	5	b	f	3	1	480	n	n	y	n	n	a	25.6	80.05	141	80	64	4.96	5.815	2.57	562.9	1.01	3.42	5	174.138	9	6	n	n	n	n	n	n	n	n	n	n	n	n	n	n	n	n	n	n
G440883383	ZJ	26	f	a	5	a	h	4	3	480	n	n	n	n	n	a	18.8	57.25	103	67	92	4.135	5.4	0.445	318.95	1.71	2.73	5.4	129.811	46	4.14	n	n	n	n	n	n	n	n	n	n	n	n	n	n	n	n	n	n
G440104431	GZ	47	f	a	4	b	b	NA	2	420	n	n	y	y	n	a	16.5	62.2	104	70	72	4.81	5.73	0.6	276.7	1.73	3.37	4	131.784	6	7.37	n	n	n	n	n	n	n	n	n	n	n	n	n	n	n	n	n	n
G440981014	MM	77	f	a	1	d	a	4	3	720	n	n	y	n	n	a	18.4	69.25	136	62	72	5.49	5.06	0.54	189.3	1.98	2.79	4.7	125.849	9	6.03	n	n	n	n	n	n	n	n	n	n	n	y	n	n	n	n	n	n
G440883015	ZJ	66	m	a	3	b	l	1	3	480	n	n	n	n	n	a	21.7	77.45	113	67	61	4.54	4.395	0.825	360.6	1.17	2.81	5.6	136.464	8	6.53	n	n	n	n	n	n	n	n	n	n	n	n	n	n	n	n	n	n
G440104265	GZ	42	f	a	4	b	c	4	2	480	n	n	n	n	n	a	21.6	75	107	65	90	5.31	5.62	0.63	253.15	1.5	2.7	4.8	143.727	6	3.67	n	n	n	n	n	n	n	n	n	n	n	n	n	n	n	n	n	n
G440606353	FS	59	f	a	2	b	k	4	1	420	n	n	n	n	n	a	20.8	74.65	153	76	87	6.455	5.45	2.835	343.7	1.24	3.82	4.9	147.359	17	5.44	n	n	n	n	n	n	n	n	n	n	n	y	n	n	n	n	n	n
G441802071	QY	46	m	a	5	b	h	4	1	480	n	n	y	n	n	a	24.5	89.4	150	89	68	5.33	5.65	1.325	650.2	1.52	4.52	3.5	125.468	26	5.71	n	n	n	n	n	n	n	n	n	n	n	n	n	n	n	n	n	n
G440606364	FS	38	m	a	5	b	h	4	2	480	n	n	y	y	n	a	26.5	83.1	124	81	72	4.87	4.84	0.99	414.65	1.38	2.06	5	155.963	144	3.57	n	n	n	n	n	n	n	n	n	n	n	y	n	n	n	n	n	n
G440305590	SZ	51	m	a	4	b	f	1	1	480	n	n	n	y	n	a	23.5	80.6	133	90	67	5.13	4.165	1.36	336.15	1.04	2.41	4.3	170.085	18	8.33	n	n	n	n	n	n	n	n	n	n	n	n	n	n	n	n	n	n
G440205287	SG	53	m	a	4	b	l	3	1	480	n	n	n	n	n	a	21.2	77.05	114	74	85	8.195	4.74	0.9	349.7	1.79	2.09	6.3	132.895	11	4.26	n	y	n	n	n	n	n	n	n	n	n	n	n	n	n	n	n	n
G445302098	YF	48	m	a	5	b	h	4	3	480	n	n	n	n	n	a	25.3	91.85	153	111	82	3.36	4.14	1.02	372.45	0.7	2.3	NA	168.657	18	5.7	n	n	n	n	n	n	n	n	n	n	n	n	n	n	n	n	n	n
G440104464	GZ	65	m	a	5	b	l	NA	1	300	n	n	y	y	n	a	24.8	93	118	76	80	7.895	4.755	2.315	355.7	0.77	4.47	6.2	150.558	24	4.61	n	y	n	n	n	n	n	n	n	n	n	y	n	n	n	n	n	n
G445302094	YF	50	m	a	4	b	c	1	1	420	n	n	n	n	n	a	33.9	104.1	165	104	100	5.57	4.455	3.535	387.25	0.74	2.73	NA	172.948	18	3.82	n	n	n	n	n	n	n	n	n	n	n	n	n	n	n	n	n	n
G441303451	HZ	44	m	a	4	b	j	1	3	480	n	n	n	n	n	a	23.8	82.5	126	83	76	5.36	4.83	0.56	287.25	1.11	3.18	4.8	171.402	13	4.07	n	n	n	n	n	n	n	n	n	n	n	n	n	n	n	n	n	n
G440305394	SZ	30	f	a	4	b	c	4	3	540	n	n	n	n	n	a	20.9	70.8	105	74	83	5.78	4.75	4.63	215	0.46	1.1	5.1	135.169	10	3.41	n	n	n	n	n	n	n	n	n	n	n	n	n	y	n	n	n	n
G440606335	FS	26	f	a	6	a	f	4	3	480	n	n	n	n	n	a	16.5	57.15	110	71	80	4.29	4.855	0.58	277.75	1.74	2.15	3.9	141.026	3	3.42	n	n	n	n	n	n	n	n	n	n	n	n	n	n	n	n	n	n
G445302443	YF	75	f	a	2	b	k	4	3	480	n	n	n	n	n	a	17.5	63.55	114	46	79	5.23	4.555	0.895	310	4.76	3.78	NA	98.343	9	5.08	n	n	n	n	n	n	n	n	n	n	n	n	n	n	n	n	n	n
G441303208	HZ	58	m	a	3	b	a	1	3	366	n	n	y	n	y	a	23.8	81.5	102	53	59	5.685	6.215	0.695	401.5	1.93	3.03	4.5	183.018	12	6	n	n	n	n	n	n	n	n	n	n	n	n	n	n	n	n	n	n
G445224517	JY	51	m	a	3	b	h	1	1	480	n	n	n	n	n	a	24.4	81.55	122	82	72	NA	NA	NA	NA	NA	NA	NA	NA	NA	NA	n	n	n	n	n	n	n	n	n	n	n	n	n	n	n	n	n	n
G440305544	SZ	43	f	a	5	b	c	4	3	360	n	n	n	n	n	a	23.1	80.8	170	109	72	5.07	5	1.195	236.3	1.06	2.93	4.6	112.821	13	5.19	n	n	n	n	n	n	n	n	n	n	n	n	n	n	n	n	n	n
G441802321	QY	64	m	a	3	b	k	1	1	540	n	y	y	y	y	a	24	91.6	142	91	79	5.61	5.19	0.94	339.65	0.99	4.14	4.1	147.575	10	4.66	n	n	n	n	n	n	n	n	n	n	n	y	n	n	n	n	n	n
G440205066	SG	71	m	a	3	b	b	3	1	480	n	n	n	n	n	a	25.1	90.75	144	82	78	5.25	5.455	1.59	535.25	1.2	3.66	4.8	162.382	14	6.26	n	n	n	n	n	n	n	n	n	n	n	n	n	n	n	n	n	n
G441284154	ZQ	71	m	a	4	b	f	1	1	480	n	n	n	n	y	a	NA	NA	NA	NA	NA	NA	NA	NA	NA	NA	NA	NA	NA	NA	NA	n	n	n	n	n	n	n	n	n	n	n	n	n	n	n	n	y	n
G445224163	JY	76	f	a	1	b	a	4	3	480	y	y	n	y	n	a	24.8	90	175	104	97	5.105	5.33	1.34	339.3	1.14	3.55	5.1	134.646	27	3.9	n	n	n	n	n	n	n	n	y	n	n	y	n	n	n	n	n	n
G441502521	SW	57	f	a	2	b	k	4	3	420	n	n	n	n	n	a	22.7	79.7	137	75	86	4.875	3.98	0.61	315.55	1.17	2.37	NA	114.34	11	4.85	n	n	n	n	n	n	n	n	n	n	n	n	n	n	n	n	n	n
G440282216	SG	50	m	a	4	b	a	1	3	420	n	n	n	y	n	a	20.5	70.25	130	80	62	5.57	4.21	0.765	403.7	1.67	2.39	5.2	152.49	12	7.75	n	n	n	n	n	n	n	n	n	n	n	y	n	n	n	n	n	n
G440104551	GZ	71	f	a	4	d	l	4	3	390	n	n	n	n	y	a	30	102.2	145	79	84	5.05	5.58	1.1	374.35	1.27	2.39	5.4	120.446	16	4.03	n	n	n	n	n	n	n	n	n	y	n	n	n	n	n	n	y	n
G440104026	GZ	60	f	a	4	b	l	4	3	420	n	n	n	n	n	a	26.7	87.75	113	67	66	7.36	4.945	1.66	471.2	0.89	3.76	5.4	116.787	18	4.15	n	n	y	n	n	n	n	n	n	n	n	n	n	n	n	n	n	n
G441502550	SW	35	m	a	5	b	a	1	1	420	n	n	n	y	y	a	18	64.95	100	69	68	4.375	5.51	1.25	378.6	1.28	4.2	NA	155.128	29	4.66	n	n	n	n	n	n	n	n	n	n	n	y	n	n	n	n	n	n
G440305428	SZ	35	m	a	7	b	e	3	2	420	n	n	n	n	y	a	28.6	97.25	125	86	73	5.12	4.965	1.025	581.9	1.07	3.65	5.3	163.362	108	4.39	n	n	y	n	n	n	n	n	n	n	n	n	n	n	n	n	y	y
G440282024	SG	61	f	a	2	b	k	4	2	600	n	n	y	n	y	a	23.9	84.15	189	111	61	5.965	5.58	0.79	371.4	1.33	3.23	5.4	162.151	14	6.62	n	n	n	n	n	n	n	n	n	n	n	n	n	n	n	n	y	n
G440981433	MM	89	m	a	2	d	a	2	1	660	n	n	n	y	y	a	19.1	80.8	156	62	76	5.83	6.175	0.74	293.4	1.44	3.82	5.1	127.556	33	7.88	n	n	n	n	n	n	n	n	n	n	n	y	n	n	n	n	n	n
G441284116	ZQ	61	f	a	1	b	j	4	3	480	n	n	y	n	n	a	24.5	87.3	147	90	87	4.805	7.335	3.14	390.55	1.16	5.37	5.6	134.463	16	4.91	n	n	n	n	n	n	n	n	n	n	n	n	n	n	n	n	n	y
G440205261	SG	68	m	a	2	b	l	4	3	540	n	n	n	n	n	a	20.1	75.95	113	70	80	6.245	5.985	0.32	345.7	2.2	2.88	5	143.774	22	8.14	n	y	n	n	n	n	n	n	n	n	n	n	n	n	n	n	n	n
G441502548	SW	62	f	a	1	b	k	4	3	420	n	n	n	n	n	a	28.3	91.5	133	71	66	5.535	5.655	0.745	315.25	1.21	3.98	NA	155.983	14	7.5	n	n	n	n	n	n	n	n	y	n	NA	n	n	n	n	n	n	n
G445224528	JY	68	f	a	1	b	a	4	1	480	n	n	n	y	n	a	23.4	83.5	111	74	76	4.74	4.765	1.355	247.3	1.51	2.79	4.7	134.783	61	4.65	n	n	n	n	n	n	n	n	n	n	n	n	n	n	n	n	NA	NA
G440205300	SG	39	m	a	6	b	b	4	2	480	n	n	n	n	n	a	26.5	85.05	121	74	83	5.035	5.575	1.98	321.7	1.19	2.68	5.4	168.233	39	3.16	n	n	n	n	n	n	n	n	n	n	n	n	n	n	n	n	n	n
G441303563	HZ	34	m	a	6	b	f	1	2	480	n	n	n	n	n	a	21.8	68.3	111	69	73	5.005	5.88	1	350.65	1.25	3.49	4.6	185.906	20	3.86	n	n	n	n	n	n	n	n	n	n	n	n	n	n	n	n	n	n
G441424440	MZ	25	f	a	3	b	k	4	3	480	n	n	n	n	y	a	20.2	68	106	57	86	5.44	5.955	0.735	332.9	1.36	3.9	4.5	106.654	6	5.41	n	n	n	n	n	n	n	n	n	n	n	n	n	n	n	n	n	n
G441424457	MZ	66	m	a	5	b	a	3	3	480	n	n	n	y	y	a	17.7	63.5	148	97	100	6.215	5.655	1.125	282.35	1.96	3.82	5.3	98.891	16	4.5	n	n	n	n	n	n	n	n	n	n	n	n	n	n	n	n	n	n
G440205104	SG	47	f	a	4	b	h	4	3	450	n	n	y	n	n	h	29	90.55	117	76	77	5.47	4.955	2.23	376.35	1.2	3.42	5.3	139.434	30	4.21	n	n	n	n	n	n	n	n	n	n	n	n	n	n	n	n	n	n
G441284320	ZQ	44	f	a	4	b	k	4	3	480	n	n	n	n	n	a	26.8	86.3	120	81	80	4.82	5.585	1.02	450.55	1.3	3.76	5.7	154.494	28	7.89	n	n	n	n	n	n	n	n	n	n	n	n	n	n	n	n	n	n
G440282509	SG	60	m	a	2	b	a	1	1	480	n	n	y	n	n	a	21.7	71.9	117	64	67	4.965	5.225	0.695	308.65	1.21	2.62	5	144.216	17	6.26	n	n	n	n	n	n	n	n	n	n	n	n	n	n	n	n	n	n
G440305358	SZ	80	m	a	4	b	l	3	3	480	n	n	n	n	y	a	26.4	92.5	132	82	59	5.27	5.1	0.8	474.55	0.78	2.46	4.8	572.458	25	7.28	n	n	n	n	n	n	n	n	y	n	n	n	n	n	n	n	n	n
G441802031	QY	46	m	a	4	b	c	1	1	480	n	n	n	n	n	a	24	86.15	106	80	81	4.51	3.07	1.99	405.4	0.51	1.82	4.2	143.715	19	3.3	n	n	n	n	n	n	n	n	n	n	n	n	n	n	n	n	n	n
G441424035	MZ	63	m	a	3	b	a	1	1	600	n	n	n	n	n	a	20.5	73.9	125	82	77	5.62	5.38	1.285	310.65	1.2	3.27	5.1	134.566	9	3.86	n	n	n	n	n	n	n	n	y	n	n	n	n	n	n	n	n	n
G440606577	FS	53	f	a	4	b	c	4	2	480	n	n	n	y	n	a	24.1	69.05	143	81	71	5.785	6.505	1.215	454.15	1.61	4.76	4.9	144.341	12	3.92	n	n	n	n	n	n	n	n	n	n	n	y	n	n	n	n	n	n
G445224132	JY	47	m	a	5	b	a	1	1	480	n	n	n	n	n	a	26.4	89	111	81	65	4.68	3.65	1	374.05	0.8	2.02	5.3	158.661	10	3.92	n	n	n	n	n	n	n	n	n	n	n	n	n	n	n	n	n	n
G441802512	QY	81	m	a	2	b	l	1	1	600	n	n	n	y	n	a	21.4	79.25	165	82	75	5.655	6.36	2.185	487.35	2.24	2.35	5.1	96.691	13	4.59	n	n	n	n	n	n	n	n	n	n	n	n	n	n	n	n	n	n
G440205375	SG	58	f	a	1	b	b	4	3	480	n	y	y	n	n	a	24.3	85.55	124	73	81	5.275	6.175	1.4	243.45	1.48	4.35	4.5	150.377	16	6.27	n	n	n	n	n	n	n	n	n	n	n	n	n	n	n	n	n	n
G440104394	GZ	23	m	a	6	a	i	4	2	450	n	n	n	n	n	a	20.6	77.05	122	74	79	4.44	4.335	0.565	419.1	1.12	1.81	3.5	152.757	13	4.33	n	n	n	n	n	n	n	n	n	n	n	n	n	n	n	n	n	n
G440205314	SG	41	m	a	4	b	f	1	1	480	n	n	n	n	n	a	24.6	91.05	127	84	69	5.655	5.71	2.565	395.35	0.89	3.78	5.2	154.614	20	4.39	n	n	n	n	n	n	n	n	n	n	n	n	n	n	n	n	n	n
G440205160	SG	35	f	a	5	b	a	4	3	480	n	n	n	n	n	a	18.2	67.05	109	57	71	4.875	4.93	0.915	239.2	1.37	2.28	4.5	143.396	9	3.08	n	n	n	n	n	n	n	n	n	n	n	n	n	n	n	n	n	n
G440883633	ZJ	43	f	a	4	b	c	4	3	540	n	n	n	n	n	a	22.3	79.2	125	82	79	6.045	6.69	1.74	266.65	1.53	4.34	5.5	136.427	17	3.27	n	n	n	n	n	n	n	n	n	n	n	n	n	n	n	n	n	n
G440305055	SZ	79	f	a	4	b	l	4	1	480	n	n	n	y	n	a	23.8	83	148	76	91	5.22	6.505	2.145	367.85	1.28	5.21	5	136.441	16	5.28	n	n	n	n	n	n	n	n	n	n	n	n	y	y	n	n	n	n
G445302086	YF	26	m	a	6	b	e	4	2	420	n	n	n	n	n	a	19.6	73.75	119	71	76	5.215	3.735	0.8	422	1.16	1.88	NA	143.462	12	4.22	n	n	n	n	n	n	n	n	n	n	n	n	n	n	n	n	n	n
G440606312	FS	22	m	a	5	a	j	3	1	540	n	n	y	n	n	a	18	68.25	111	72	82	4.345	5.04	0.745	366.35	1.07	2.79	4.8	149.816	6	5.64	n	n	n	n	n	n	n	n	n	n	n	n	n	n	n	n	n	n
G441502551	SW	74	f	a	3	d	k	4	3	480	n	n	n	y	n	a	29	96.9	118	71	64	4.94	5.315	0.63	246.95	1.44	2.84	NA	147.009	17	4.21	n	n	n	n	n	n	n	n	n	n	n	y	NA	NA	NA	NA	n	y
G440883372	ZJ	51	f	a	3	b	a	4	3	420	n	n	n	n	n	a	22.8	74.25	155	94	82	4.71	5.155	0.46	184.35	1.75	2.88	5.8	132.453	15	2.63	n	n	n	n	n	n	n	n	n	n	n	n	n	n	n	n	n	n
G441802099	QY	45	f	a	5	b	c	4	1	480	n	n	n	n	n	a	22.7	79.55	115	80	80	3.79	4.02	1.47	205.2	0.46	1.41	3.9	141.088	9	2.87	n	n	n	n	n	n	n	n	n	n	n	n	n	n	n	n	n	n
G440205391	SG	51	m	a	4	b	b	1	1	360	n	n	y	y	n	a	24.2	77.65	141	89	90	6.575	4.03	0.67	358.7	1.67	1.94	5.1	143.126	6	6.46	n	n	n	n	n	n	n	n	n	n	n	y	n	n	n	n	n	n
G441802138	QY	60	m	a	2	b	h	3	3	660	y	n	n	y	n	a	15.2	60.7	128	84	102	5.41	5.71	1.225	346.75	1.5	3.36	4.3	154.927	14	7.22	n	n	n	n	n	n	n	n	n	n	y	n	n	n	n	n	n	n
G440104361	GZ	59	f	a	3	b	l	4	2	420	n	n	n	n	n	a	24.9	83	136	81	63	4.68	4.47	2.105	289.95	0.88	2.77	4.5	134.307	3	3.14	n	n	n	n	n	n	n	n	n	n	n	n	n	n	n	n	n	n
G445302571	YF	55	f	a	3	b	k	4	3	510	n	n	y	y	n	a	26.3	75.1	127	78	69	5.345	4.96	1.675	362.5	1.2	4.99	NA	142	10	5.96	n	n	n	n	n	n	n	n	n	n	n	n	n	n	n	n	n	n
G440981405	MM	38	m	a	4	b	a	1	3	480	n	n	n	n	n	a	18.7	68	119	69	85	7.02	5.025	0.64	318.4	1.7	2.85	4.8	141.941	5	7.04	n	n	n	n	n	n	n	n	n	n	n	n	n	n	n	n	n	n
G441303306	HZ	49	f	a	3	b	h	4	2	480	n	n	n	n	n	a	24.8	73.8	130	80	79	5.39	4.305	0.695	322.65	0.74	3.39	4	149.868	19	5.24	n	n	n	n	n	n	n	n	n	n	n	n	n	n	n	n	n	n
G445224133	JY	46	f	a	3	b	a	4	3	420	n	n	y	y	n	a	26.9	83.2	123	79	104	6.25	3.89	0.82	382.3	1.01	3.56	5.7	164.844	14	5.1	n	n	n	n	n	n	n	n	n	n	n	y	n	n	n	n	n	NA
G440104036	GZ	80	f	a	1	d	l	4	3	240	n	n	n	y	n	a	22.3	78.75	138	75	94	6.2	6.82	1.23	249.65	1.77	5.26	4.3	152.347	8	4.42	n	n	n	n	n	n	n	n	n	n	n	n	n	n	n	n	n	n
G445302151	YF	46	m	a	4	b	h	1	3	360	n	n	n	n	n	a	27.2	90.4	144	96	79	6.97	3.85	4.03	307.25	8.44	5.93	NA	162.615	15	3.46	n	n	n	n	n	n	n	n	n	n	n	n	n	n	n	n	n	n
G440606485	FS	59	m	a	2	d	h	3	1	540	n	n	n	n	n	a	22.4	79.45	157	86	85	16.445	7.695	4.835	358.65	1.02	5.57	9.7	161.236	6	6.08	n	n	n	n	n	n	n	n	n	n	n	n	n	n	n	n	n	n
G441424017	MZ	49	m	a	5	b	a	3	1	300	n	n	n	n	y	a	23.9	87.5	126	74	79	4.87	4.31	0.915	398.55	1.65	2.38	NA	125.323	5	5.53	n	n	n	n	n	n	n	n	n	n	n	n	n	n	n	n	n	n
G441424024	MZ	51	f	a	2	b	k	4	3	360	n	n	y	n	n	a	25.5	95.25	148	89	80	6.115	4.97	2.68	291.1	0.91	3.06	4.8	123.105	14	4.23	n	n	n	n	n	n	n	n	n	n	n	n	n	n	n	n	n	n
G445224338	JY	70	f	a	5	b	a	4	3	600	n	n	n	y	n	a	24	91.35	119	89	66	7.45	5.435	0.72	217.55	1.82	3.21	4.8	108.633	12	4.95	n	n	n	n	n	n	n	n	n	n	n	n	n	n	n	n	n	n
G441303117	HZ	57	f	a	2	b	k	4	2	420	n	n	n	n	n	a	23	76.8	120	72	78	5.88	6.73	1.015	359.65	1.17	4.1	4.2	139.727	10	6.03	n	n	n	n	n	n	n	n	n	n	n	n	n	n	n	n	n	n
G440205347	SG	70	f	a	3	b	b	4	3	480	n	n	n	n	n	a	31.2	97.75	184	83	75	6.425	5.175	2.325	477.8	0.94	3.88	4.9	128.679	11	6.14	n	n	n	n	n	n	n	n	n	n	n	n	n	n	n	n	n	n
G445224532	JY	72	f	a	2	b	k	4	3	600	n	n	y	n	n	a	22.6	80.35	124	75	63	6.925	5.785	0.81	311.05	1.82	4.57	4.9	103.755	18	5.38	n	n	n	n	n	n	n	n	n	n	n	n	n	n	n	n	n	n
G441502039	SW	48	m	a	4	b	h	1	3	480	n	n	y	y	n	a	19.6	69.7	126	82	73	4.6	4.505	1.22	373.3	1.1	3.67	NA	138.839	15	4.51	n	n	n	n	n	n	n	n	n	n	n	y	n	n	n	n	n	n
G441303218	HZ	41	m	a	4	b	b	1	3	480	n	n	n	n	n	a	20.8	80	146	81	80	4.965	4.745	0.595	337.05	1.69	2.42	4.2	165.368	19	5.15	n	n	n	n	n	n	n	n	n	n	n	n	n	n	n	n	n	n
G441284533	ZQ	38	f	a	6	b	f	4	3	480	n	n	n	y	n	a	32.5	99.1	99	59	69	3.495	4.995	1.02	286.7	0.93	2.51	5.4	133.146	12	4.2	n	n	n	n	n	n	n	n	n	n	n	n	n	n	n	n	y	n
G440205038	SG	49	f	a	3	b	b	4	3	540	n	n	y	n	n	a	26.9	84.4	106	65	70	4.445	4.71	2.075	267.8	0.75	2.89	4.9	114.286	10	4.63	n	n	n	n	n	n	n	n	n	n	n	n	n	n	n	n	n	n
G440104289	GZ	30	f	a	7	b	f	4	3	480	n	n	n	n	n	a	21.9	83.8	117	75	73	5.44	4.89	0.71	398.65	1.09	1.9	4.4	140.328	10	3.37	n	n	n	n	n	n	n	n	n	n	n	n	n	n	n	n	n	n
G440104536	GZ	38	f	a	4	b	h	4	3	420	n	n	n	n	n	a	20.5	69.6	104	60	72	5.025	4.48	0.52	245.55	1.52	2.19	4.1	114.87	13	4.33	n	n	n	n	n	n	n	n	n	n	n	n	n	n	n	n	n	n
G441802366	QY	61	f	a	3	b	k	1	3	600	n	n	y	y	n	a	22	80.85	164	99	78	6.36	6.07	1.62	286.55	0.71	3.87	4.5	151.873	11	4.59	n	n	n	n	n	n	n	n	n	n	n	y	n	n	n	n	n	n
G445302004	YF	22	f	a	4	b	k	4	2	480	n	n	y	y	n	a	21.9	73.85	101	64	91	5.37	4.725	1.42	292.2	1.42	2.23	NA	146.642	18	3.81	n	n	n	n	n	n	n	n	n	n	n	y	n	n	n	n	n	n
G440205269	SG	38	f	a	5	b	b	4	3	540	n	n	n	y	n	a	21.4	72.05	125	78	81	4.585	6.06	1.195	275.65	1.27	4.05	4.5	159.057	17	4.92	n	n	n	n	n	n	n	n	n	n	n	n	n	n	n	n	n	n
G440305081	SZ	53	m	a	6	b	e	4	2	360	n	n	y	y	n	a	21.3	76.7	101	59	78	5.125	5.2	0.775	410.2	1.51	3.68	5.3	139.407	32	4.31	n	n	n	n	n	n	n	n	n	n	n	n	n	n	n	n	n	n
G440981294	MM	52	m	a	3	b	a	4	3	480	n	n	n	n	n	a	22.1	78	136	76	75	5.855	5.17	0.56	338.5	1.58	3.21	5.1	166.174	17	6.69	n	n	n	n	n	n	n	n	n	n	n	y	n	n	n	n	n	n
G440883217	ZJ	51	f	a	1	b	j	1	1	480	n	n	y	n	n	a	29.7	89	156	96	78	10.39	5.405	1.89	323.1	1.09	4.44	7.3	149.355	38	5.6	n	n	n	n	n	n	n	n	n	n	n	n	n	n	n	n	n	n
G440104319	GZ	34	f	a	3	b	h	4	1	420	n	n	n	n	n	a	27.3	81.95	123	80	79	4.35	3.845	0.625	214.7	0.43	1.29	5	126.007	11	5.86	n	y	n	n	n	n	n	n	n	n	n	n	n	n	n	n	n	n
G440305545	SZ	28	f	a	4	b	k	4	2	480	n	n	n	y	n	a	20	70.8	96	57	74	4.03	4.57	0.76	201.8	1.29	1.89	4.6	136.752	26	2.59	n	n	n	n	n	n	n	n	n	n	n	n	n	n	n	n	n	n
G440282207	SG	48	f	a	3	b	a	4	2	360	n	n	y	y	n	a	23	74.4	115	65	65	4.365	4.345	0.425	227.3	1.72	1.47	4.4	134.866	25	3.1	n	n	n	n	n	n	n	n	n	n	n	y	n	n	n	n	n	n
G441303565	HZ	66	m	a	3	b	k	4	3	420	n	n	n	n	y	a	33.6	105.2	178	103	60	5.17	5.9	1.61	636.2	0.94	3.92	4.6	155.109	32	5.19	n	n	n	n	n	n	n	n	n	n	n	n	n	n	n	n	n	y
G440104021	GZ	64	m	a	4	b	l	1	1	600	n	n	n	n	n	a	22.1	89.05	155	94	89	5.58	5.175	3.265	657.6	0.57	3.21	4.2	130.714	5	5.94	n	n	n	n	n	n	n	n	n	n	n	n	n	n	n	n	n	y
G441284629	ZQ	21	m	a	4	a	b	4	3	420	n	n	n	n	n	a	25.2	81.1	117	71	96	3.905	6.39	1.02	275.6	1.38	3.9	4.6	124.907	20	5.57	n	n	n	n	n	n	n	n	n	n	n	n	n	n	n	n	n	n
G441802011	QY	60	m	a	6	b	l	1	3	480	n	n	y	n	n	i	23	85.6	116	82	85	5.83	5.1	0.645	330.8	1.01	2.79	4.2	132.959	10	7.01	n	n	n	n	n	n	n	n	n	n	NA	y	n	n	n	n	n	n
G441802600	QY	53	f	a	4	b	a	4	3	540	n	n	n	n	n	a	24.8	79.05	140	82	82	5.84	5.545	0.74	412.05	1.77	4.17	NA	153.918	18	6.63	n	n	n	n	n	n	n	n	n	n	n	n	n	n	n	n	y	n
G440305366	SZ	32	m	a	6	b	c	2	2	570	y	n	n	n	n	b	22.1	74.35	121	62	64	5.2	5.73	1.405	441.4	1.12	3.06	5.1	159.322	21	6.11	n	n	n	n	n	n	n	n	n	n	n	n	n	n	n	n	n	y
G440883511	ZJ	20	m	a	4	a	j	4	3	600	y	y	n	n	n	a	15.1	59.6	120	74	73	4.29	4.625	0.44	346.85	1.33	2.62	4.8	151.839	30	5.15	n	n	n	n	n	n	n	n	n	n	n	n	n	n	n	n	n	n
G440205597	SG	51	f	a	2	b	a	4	3	420	n	n	n	n	n	a	21.3	85.05	161	82	54	5.275	4.97	1.34	247.05	1.55	2.91	4.4	152.652	14	2.74	n	n	n	n	n	n	n	n	n	n	n	n	n	n	n	n	n	n
G440606323	FS	18	m	a	4	a	i	4	3	480	n	n	n	n	n	a	17.6	69.05	114	73	68	4.225	4.485	1.18	451.45	0.96	2.68	4.9	157.431	9	6.42	n	n	n	n	n	n	n	n	n	n	n	n	n	n	n	n	n	n
G440205167	SG	62	f	a	3	b	a	4	3	540	n	n	n	n	n	a	22.3	73.25	145	88	90	5.29	5.745	1.135	306.6	1.7	3.59	5.3	134.151	16	4.75	n	n	n	n	n	n	n	n	n	n	n	n	n	n	n	n	n	n
G440205258	SG	71	f	a	1	b	k	4	3	510	n	n	y	n	n	a	23.7	84.05	140	67	75	5.43	5.03	2.085	460.5	0.93	4.26	5.8	102.444	9	10.49	n	n	n	n	n	n	n	n	n	n	n	n	n	n	n	n	n	n
G441802448	QY	28	f	a	5	b	c	4	3	480	n	n	n	n	n	a	18.2	61.1	102	63	71	4.605	3.985	0.735	326.15	1.33	1.79	4.9	133.029	9	5.34	n	n	n	n	n	n	n	n	n	n	n	n	n	n	n	n	n	n
G445302316	YF	28	f	a	5	b	e	4	3	540	n	n	n	n	n	a	17.1	63.4	110	74	93	4.43	5.845	1.195	232	0.99	3.3	NA	133.702	12	2.9	n	n	n	n	n	n	n	n	n	n	n	n	n	n	n	n	n	n
G445224188	JY	58	f	a	1	b	k	4	3	360	n	n	n	n	n	a	21.8	79.05	124	87	96	6.395	5.635	0.465	258.55	1.26	2.85	5.3	97.07	11	3.75	n	n	n	n	n	n	n	n	n	n	n	n	n	n	n	n	n	n
G441303491	HZ	46	m	a	4	b	h	1	2	480	n	n	n	n	n	a	26.4	76.7	135	87	80	5.31	5.5	1.16	269.5	1.07	3.27	4.4	189.726	NA	NA	n	n	n	n	n	n	n	n	n	n	n	n	n	n	n	n	n	n
G440305002	SZ	37	f	a	7	b	f	4	2	390	n	n	y	n	y	a	19.8	65.3	115	67	80	5.135	5.065	0.54	192.05	1.61	3.31	5.2	135.593	14	4.02	n	n	n	n	n	n	n	n	n	n	n	n	n	n	y	n	y	n
G440205309	SG	71	f	a	5	b	l	4	3	420	n	n	y	n	n	a	23	74.95	126	73	69	5.18	5.375	1.64	293.3	1.19	3.18	4.7	127.358	27	4.52	n	n	n	n	n	n	n	n	n	n	n	n	n	n	n	n	n	n
G440883545	ZJ	55	m	a	2	a	a	1	1	420	n	n	y	n	n	a	23.4	79	126	81	79	5.595	6.185	0.77	350.35	1.38	5.38	4.6	159.37	29	7.98	n	n	n	n	n	n	n	n	n	n	n	n	n	n	n	n	n	n
G441802436	QY	84	f	a	1	d	k	3	3	720	n	n	n	n	n	a	26.2	86.35	146	73	69	6.105	4.565	1.6	274.8	0.67	2.4	5.3	120.438	17	7.33	n	n	n	n	n	n	n	n	n	n	n	n	n	n	n	n	n	n
G441303266	HZ	47	f	a	3	b	k	4	3	540	n	n	y	n	y	a	26.9	80	121	79	75	6.245	5.365	1.135	341.05	1.28	3.7	5.9	142.008	16	4.42	n	n	n	n	n	n	n	n	n	n	n	n	n	n	n	n	y	n
G441424186	MZ	49	m	a	2	b	a	4	1	360	n	n	n	n	n	a	20.3	71.5	124	79	82	5.72	6.245	1.145	327.6	1.21	3.31	4.7	114.603	15	5.7	n	n	n	n	n	n	n	n	n	n	n	n	n	n	n	n	n	n
G441802095	QY	73	m	a	3	d	k	4	1	360	n	n	n	n	n	a	21.8	85.15	107	70	77	5.9	4.07	3.405	307.35	0.44	2.28	4.1	133.771	19	4.53	n	n	y	n	n	n	n	n	n	n	n	n	n	n	n	n	n	n
G441303564	HZ	34	f	a	5	b	f	4	3	480	n	n	n	n	n	a	26.1	74.5	127	75	77	5.905	4.835	1.145	313.05	1.34	3.68	4.7	161.969	17	5.33	n	n	n	n	n	n	n	n	n	n	n	n	n	n	n	n	n	n
G445224142	JY	59	f	a	1	b	a	4	2	480	n	n	n	n	n	a	23.3	79.35	101	62	80	7.175	4.78	0.36	152.15	1.24	2.45	5.1	101.953	19	4.29	n	n	n	n	n	n	n	n	n	n	n	n	n	n	n	n	n	n
G440104190	GZ	49	m	a	4	b	c	1	1	570	n	y	y	y	y	a	21	84.45	109	69	79	5.39	4.05	1.41	522.05	0.55	2.46	4.4	157.014	35	5.28	n	n	n	n	n	n	n	n	n	n	n	y	n	n	n	n	n	n
G441502216	SW	56	f	a	2	b	k	4	3	420	n	n	n	n	n	a	31.7	105.25	115	72	71	6.935	6.3	1.98	360.4	1.21	5.2	NA	139.056	14	7.68	n	n	n	n	n	n	n	n	n	n	n	n	n	n	n	n	n	n
G445224455	JY	80	f	a	1	d	a	4	3	420	n	n	n	y	n	a	19.3	79.25	183	84	83	5.25	4.945	0.71	326.85	1.13	3.18	5.1	128.472	17	4.71	n	n	n	n	n	n	n	n	n	n	n	n	n	n	n	n	n	n
G440305687	SZ	64	f	a	6	b	l	4	3	420	n	n	y	n	n	a	22.1	74.3	124	74	60	4.89	5.09	1.3	230.55	1.47	3.08	5.7	132.203	16	3.04	NA	NA	NA	NA	NA	NA	NA	NA	y	NA	NA	y	NA	NA	NA	NA	NA	NA
G440305472	SZ	50	f	a	4	b	a	4	1	480	n	n	n	n	n	a	22	80	137	86	69	5.345	6.255	0.865	209.2	1.95	3.38	5.2	152.586	19	6.14	n	n	n	n	n	n	n	n	n	n	n	n	n	n	n	n	n	n
G440606291	FS	62	f	a	3	d	h	4	3	480	n	n	n	y	n	a	20.3	74	136	68	89	4.735	4.28	1.45	368.9	1.38	3.41	4.9	133.028	7	6.61	n	n	n	n	n	n	n	n	n	n	n	n	n	n	n	n	n	n
G441284389	ZQ	64	f	a	4	b	a	4	3	450	n	n	n	n	n	a	25.1	80.1	179	80	75	6.125	5.835	0.91	390.6	1.84	4.99	6.1	132.276	17	6.19	n	n	n	n	n	n	n	n	n	n	n	n	n	n	n	n	n	n
G445302293	YF	75	f	a	2	b	a	4	3	600	n	n	n	n	n	a	19.9	80.4	127	73	70	4.96	6.83	1.385	261.4	1.4	6.98	NA	130.325	14	4.91	n	n	n	n	n	n	n	n	n	n	n	y	n	n	n	n	n	n
G440883542	ZJ	44	f	a	4	b	h	4	3	420	n	n	y	y	n	a	22.4	77.1	125	81	79	5.16	7.7	0.65	259.45	1.6	4.8	4.8	133.275	35	5.32	n	n	n	n	n	n	n	n	n	n	n	n	n	n	n	n	n	n
G440104038	GZ	66	m	a	5	b	f	1	3	420	n	n	n	n	n	a	24	84.65	134	82	60	5.325	4.55	1.825	502.25	0.98	3.28	4.7	159.206	13	5.42	n	n	n	n	n	n	n	n	n	n	n	n	n	n	n	n	n	n
G441502478	SW	65	f	a	1	b	k	4	3	480	n	n	n	n	n	a	27.2	83.2	146	81	96	6.1	5.96	2.31	419.4	1.03	4.17	NA	167.521	30	5.8	n	n	n	n	n	n	n	n	n	n	n	n	n	n	n	n	n	n
G441802120	QY	79	m	a	4	b	l	1	3	840	n	n	n	n	n	a	16.7	56.8	160	74	69	4.76	3.495	0.405	402.3	0.45	0.93	4.3	125.564	7	7.4	n	n	n	n	n	n	n	n	n	n	n	y	n	n	n	n	n	n
G441424472	MZ	55	f	a	3	b	a	4	2	480	n	n	n	n	n	a	28.3	94.5	157	92	90	5.6	5.145	1.275	293.8	1.24	3.04	4.8	98.891	8	4.44	n	n	n	n	n	n	n	n	n	n	n	n	n	n	n	n	n	n
G445302119	YF	53	m	a	4	b	h	2	2	480	n	n	y	n	n	a	23.2	77.7	117	81	70	4.645	4.81	6.59	477.7	0.54	2.46	NA	138.007	18	7.79	n	n	n	n	n	n	n	n	n	n	n	n	n	n	n	n	n	n
G440305047	SZ	56	f	a	5	b	l	4	1	480	n	n	y	n	n	a	21.5	74	118	81	77	5.06	5.71	2.12	284.45	1.36	4.65	5.1	135.169	21	5.06	n	n	n	n	n	n	n	n	n	n	n	n	n	n	n	n	n	n
G441424350	MZ	76	m	a	3	b	l	4	3	390	n	n	n	n	y	a	NA	NA	NA	NA	NA	NA	NA	NA	NA	NA	NA	NA	NA	NA	NA	n	n	n	n	n	n	n	n	n	n	n	y	n	n	n	n	y	n
G441284232	ZQ	59	f	a	3	b	a	4	3	480	n	n	n	n	n	a	20.8	74.1	147	88	68	4.75	5.34	1.125	240.6	1.14	4.11	5	139.326	17	4.31	n	n	n	n	n	n	n	n	n	n	n	n	n	n	n	n	n	n
G445302089	YF	42	f	a	3	b	h	4	3	420	n	n	n	n	y	a	22.8	77.6	131	88	97	17.75	4.255	7.465	253.8	0.55	2.1	NA	143.911	23	5.31	n	n	n	n	n	n	n	n	n	n	n	n	n	n	n	n	y	n
G440282552	SG	48	f	a	1	b	a	4	1	480	n	n	y	n	n	a	19.7	67.45	109	60	86	5.715	5.225	0.545	184.3	1.26	2.07	5.5	143.726	15	4.15	n	n	n	n	n	n	n	n	n	n	n	n	n	n	n	n	n	n
G441284372	ZQ	51	f	a	3	b	k	4	3	480	n	n	n	n	n	a	25.3	88.55	142	86	99	5.63	4.63	2.35	272.35	0.77	3.29	5.8	106.929	17	5.46	n	n	n	n	n	n	n	n	n	n	n	n	n	n	n	n	n	n
G440981392	MM	52	f	a	3	b	k	4	3	600	n	n	y	n	y	a	28.3	92.3	130	81	87	4.945	4.62	0.795	344.7	1.06	3.11	4.9	135.529	8	6.03	n	n	n	n	n	n	n	n	n	n	n	n	n	n	n	n	n	n
G440606456	FS	38	m	a	4	b	j	1	1	420	n	n	n	n	n	a	21.9	73.4	116	83	86	5.85	6.55	6.72	623.8	1.08	5.78	4.4	159.963	29	5.68	n	n	n	n	n	n	n	n	n	n	n	n	n	n	n	n	n	n
G441284548	ZQ	73	f	a	3	b	e	4	3	500	n	n	y	y	n	a	29.1	94.8	144	91	86	5.805	5.845	2.435	308.05	0.97	4.68	7.2	134.831	18	8.05	n	y	n	n	n	n	n	n	n	n	n	n	n	n	n	n	n	n
G441284139	ZQ	56	m	a	4	b	h	1	1	390	n	n	y	n	n	a	27.4	90.1	127	70	80	5.23	6.985	4.595	552.8	0.71	4.74	5.6	148.023	62	7.84	n	n	n	n	n	n	n	n	n	n	n	n	n	n	n	n	n	n
G441802142	QY	57	m	a	4	b	j	4	2	480	n	n	n	n	n	a	28.9	100.05	131	88	81	5.45	6.38	1.755	459.8	0.99	5.08	4.4	168.233	18	6.14	n	n	n	n	n	n	n	n	n	n	n	n	n	n	n	n	n	n
G441502462	SW	33	f	a	3	b	j	4	3	480	n	n	n	n	n	a	29.3	99.7	110	71	69	6.84	4.825	1.165	361.2	0.68	3.09	NA	150.427	17	6.69	n	n	n	n	n	n	n	n	n	n	n	n	n	n	n	n	n	n
G440305665	SZ	31	f	a	4	b	f	4	3	540	n	n	n	y	n	a	17.3	65.5	102	63	78	5.08	4.3	0.73	265.35	1.54	3.08	4.8	144.397	14	4.13	n	n	n	n	n	n	n	n	n	n	n	n	n	n	n	n	n	n
G441802057	QY	32	f	a	7	a	f	4	1	540	n	n	y	y	n	a	18.9	63.65	99	68	66	4.17	5.1	0.565	202	1.15	2.33	4	127.715	8	3.32	n	n	n	n	n	n	n	n	n	n	n	y	n	n	n	n	n	n
G440282480	SG	62	m	a	5	b	a	1	1	540	n	n	y	n	n	a	22.5	77.5	135	85	66	7.285	4.24	0.795	238.85	1.19	1.75	4.2	142.164	19	5.45	n	n	n	n	n	n	n	n	n	n	n	n	n	n	n	n	n	n
G441802613	QY	59	f	h	3	b	k	4	2	540	n	n	y	n	n	a	29.1	90.1	117	80	82	5.275	5.52	1.91	521.85	0.86	3.48	NA	139.179	31	5.63	n	n	n	n	n	n	n	n	n	n	n	n	n	n	n	n	n	n
G440104044	GZ	67	m	a	3	b	l	3	1	420	n	n	n	n	n	a	25.7	89.5	175	103	61	6.27	5.54	1.775	461.7	0.92	4.01	4.7	158.303	13	7.02	n	n	n	n	n	n	n	n	n	n	n	n	n	n	n	n	n	y
G441284076	ZQ	80	f	a	1	d	k	4	3	300	n	n	n	n	n	a	17.4	65	133	60	60	4.195	3.955	0.495	180.35	0.83	1.4	4.5	133.27	10	6.67	n	n	n	n	n	n	n	n	n	n	n	n	n	n	n	n	n	n
G440305581	SZ	25	m	a	7	a	f	4	1	510	n	n	n	n	n	a	23.1	77.45	114	66	58	4.66	4.83	1.455	391.2	1.04	3.4	5	145.726	28	6.22	n	n	n	n	n	n	n	n	n	n	n	n	n	n	n	n	n	n
G440305247	SZ	46	m	a	5	b	h	1	3	480	n	n	n	n	n	a	19.4	72	124	82	73	5.975	5.095	2.77	335.85	1.12	3.52	5.4	172.65	13	5.18	n	n	n	n	n	n	n	n	n	n	n	n	n	n	n	n	n	n
G441284380	ZQ	69	m	a	3	b	a	1	1	480	n	n	n	n	y	a	25.2	91.2	152	84	85	5.42	6.51	2.1	260.35	0.96	4.24	5.8	37.64	18	7.83	n	n	n	n	n	n	n	n	n	n	n	n	n	n	n	n	n	n
G441303154	HZ	46	m	a	5	b	d	3	3	480	n	n	n	n	n	a	19.9	76	125	85	58	5.055	5.11	0.685	434.45	0.95	3.47	4.6	143.734	21	4.43	n	n	n	n	n	n	n	n	n	n	n	n	n	n	n	n	n	n
G441284557	ZQ	53	m	a	4	b	b	1	3	480	n	n	n	n	n	a	22.3	80.2	131	84	86	4.67	5.485	1.005	394.2	1.2	3.66	5.5	178.967	50	8.24	n	n	n	n	n	n	n	n	n	n	NA	y	n	n	n	n	y	n
G441303034	HZ	61	f	a	2	b	a	4	3	360	n	n	n	y	n	a	22.6	77.5	132	76	69	5.885	5.375	0.595	298.45	1.38	2.55	4.2	120.49	18	5.89	n	n	n	n	n	n	n	n	n	n	n	y	n	n	n	n	n	n
G445302211	YF	26	f	a	5	b	j	4	3	480	n	n	n	n	n	a	20	66.4	130	81	100	5	4.79	0.7	307.3	1.19	2.69	NA	134.75	7	4.58	n	n	n	n	n	n	n	n	n	n	n	n	n	n	n	n	n	n
G441303512	HZ	39	m	a	7	b	d	1	1	420	n	n	y	n	n	a	22	75.6	113	69	81	5.375	5.455	0.835	375.5	1.57	3.11	5.3	170.611	10	5.03	n	n	n	n	n	n	n	n	n	n	n	n	n	n	n	n	n	n
G441802152	QY	51	f	a	1	b	a	4	3	510	n	n	n	n	n	a	19.5	67.15	123	76	68	5.605	4.84	0.72	265.5	1.73	2.7	4.3	144.173	21	5.58	n	n	n	n	n	n	n	n	n	n	n	n	n	n	n	n	n	n
G440305721	SZ	71	f	a	7	b	l	4	2	480	n	n	n	n	n	a	23.2	80.4	121	59	91	5.53	5.56	2.36	461	1.01	4.28	5.5	130.342	35	4.73	n	n	n	n	n	n	n	n	n	n	n	n	n	n	n	y	n	n
G440205114	SG	71	m	a	2	b	a	4	1	300	n	n	n	n	n	a	23.8	87.1	148	79	75	5.535	4.63	0.72	384.95	1.61	2.07	5.4	140.755	19	4.28	n	n	n	n	n	n	n	n	n	n	n	n	n	n	n	n	n	n
G441303133	HZ	54	f	a	4	b	a	4	3	420	n	n	y	y	n	a	20.4	73.2	138	83	60	5.02	4.93	0.735	299.25	1.66	3.39	4.3	157.054	10	7.99	n	n	n	n	n	n	n	n	n	n	n	n	n	n	n	n	n	n
G440981025	MM	48	f	a	1	b	a	4	3	450	n	n	n	n	n	a	21.5	82	127	75	69	6.485	5.33	5.48	288.9	0.74	3.77	4.7	152.459	51	5.6	n	n	n	n	n	n	n	n	n	n	n	n	n	n	n	n	n	n
G445224493	JY	61	m	a	3	b	b	1	1	360	n	n	n	n	n	a	23	86.8	128	86	101	5.16	6.155	0.935	408.35	1.3	4.08	4.6	144.444	52	5.05	n	n	n	n	n	n	n	n	n	n	n	n	n	n	n	n	n	n
G440981083	MM	59	f	a	4	b	a	4	3	480	n	n	n	n	n	a	23	83	134	70	80	5.93	5.64	0.69	284.6	1.84	2.91	4.1	129.06	NA	NA	n	n	n	n	n	n	n	n	n	n	n	n	n	n	n	n	n	n
G441284553	ZQ	73	m	a	3	b	j	3	3	420	y	n	n	n	n	a	23.7	84.8	147	102	98	5.1	5.795	0.84	605.1	1.45	3.16	5.2	134.644	20	12.72	n	n	n	n	n	n	n	n	n	n	n	n	n	n	n	n	n	n
G441802012	QY	48	m	a	4	b	f	1	1	420	n	n	n	n	n	a	20.4	77.05	114	76	89	4.915	3.96	0.86	381.65	1.03	1.68	3.9	134.831	17	2.25	n	n	n	n	n	n	n	n	n	n	n	n	n	n	n	n	n	n
G440282191	SG	52	f	a	2	b	a	4	2	540	n	n	n	n	n	a	26.8	83.1	143	84	66	4.825	4.56	0.655	203.65	1.8	2.52	4.7	130.651	16	4.23	n	n	n	n	n	n	n	n	n	n	n	n	n	n	n	n	n	n
G440282187	SG	53	f	a	2	b	k	4	3	480	n	y	n	n	n	a	25.5	90.1	117	77	75	5.31	4.765	0.815	332.7	0.95	2.21	4.7	137.548	13	5.19	n	n	n	n	n	n	n	n	n	n	n	n	n	n	n	n	n	n
G445224453	JY	51	m	a	4	b	a	1	2	420	n	n	n	n	n	a	21.7	83.4	120	82	80	5.89	6.015	1.535	348.1	1.4	3.09	5.2	154.514	34	2.98	n	n	n	n	n	n	n	n	n	n	n	n	n	n	n	n	n	n
G440883453	ZJ	75	m	a	1	b	h	3	3	450	n	n	n	n	n	a	21.1	67.5	164	99	71	5.27	5.8	0.52	369.45	1.61	3.21	5.5	151.903	18	7.55	n	n	n	n	n	n	n	n	NA	NA	NA	y	n	n	n	n	y	n
G440981069	MM	57	m	a	3	b	a	1	2	300	n	n	n	n	n	a	19.3	75	122	79	77	5.31	6.125	0.78	245.5	1.42	3.67	4.2	138.934	NA	NA	n	n	n	n	n	n	n	n	n	n	n	y	n	n	n	n	n	n
G440282090	SG	39	f	a	4	b	a	4	3	480	n	y	n	n	n	a	24.4	82.95	120	71	63	4.945	5.455	0.99	222.15	1.06	2.61	4.9	133.665	10	4.38	n	n	n	n	n	n	n	n	n	n	n	n	n	n	n	n	y	n
G440981198	MM	27	f	a	4	b	h	4	3	600	n	n	n	n	n	a	19.2	64	99	69	88	5.69	5.63	0.79	268.7	2.15	3.28	4.5	144.256	18	3.38	n	n	n	n	n	n	n	n	n	n	n	n	n	n	n	n	n	n
G440282193	SG	44	m	a	4	b	a	1	1	600	n	n	n	n	n	a	24.8	91.75	131	82	118	16.65	6.96	24.48	550.7	1.31	0.95	7.5	120.307	15	5.1	n	n	n	n	n	n	n	n	n	n	n	n	n	n	n	n	n	y
G445224409	JY	83	m	a	1	b	j	3	3	420	n	n	n	n	n	a	22.5	88.2	158	88	88	5.07	3.96	0.71	326.95	1.1	2.45	5.6	168.403	18	4.2	n	n	n	n	n	n	n	n	n	n	n	n	n	n	n	NA	n	n
G440282408	SG	48	m	a	6	b	e	4	3	480	n	n	n	n	n	a	25.3	85.9	153	102	59	5.014	4.615	1.225	315.9	1.17	3.17	4.7	168.269	16	4.45	n	n	n	n	n	n	n	n	n	n	n	n	n	n	n	n	n	n
G440205172	SG	71	m	a	3	b	k	1	3	420	n	n	n	n	y	a	21.5	73.25	139	83	68	4.795	5.095	0.65	325.95	0.86	3.06	5.1	127.17	12	7.15	n	n	n	n	n	n	n	n	n	n	n	n	y	n	n	n	y	n
G440205474	SG	48	f	a	4	b	b	4	2	480	n	n	n	n	n	a	25.6	80.75	132	66	76	5.225	4.11	2.115	278.25	0.72	1.99	3.9	115.909	14	5.84	n	n	n	n	n	n	n	n	n	n	n	n	n	n	n	n	n	n
G441284059	ZQ	64	m	a	4	b	a	1	1	480	n	n	n	n	n	a	18.3	71.8	110	67	69	4.63	4.345	0.625	216.6	0.83	1.49	4.7	100	12	5.01	n	n	n	n	n	n	n	n	n	n	n	n	n	n	n	n	n	n
G440282183	SG	54	m	a	5	b	a	1	1	600	n	n	n	n	n	a	22.2	79.75	158	77	70	5.32	5.44	0.99	329.75	1.98	2.41	4.5	133.333	15	5.92	n	n	n	n	n	n	n	n	n	n	n	n	n	n	n	n	n	n
G440305045	SZ	58	m	a	6	b	f	2	1	390	n	n	n	y	n	a	27	97.85	125	78	71	9.76	3.97	2.98	442.6	0.97	3.03	6.9	156.78	29	5.09	n	y	y	n	n	n	n	n	n	n	n	y	n	n	n	n	n	n
G445224407	JY	64	f	a	1	b	a	4	3	420	n	n	y	y	n	a	27.1	99.5	119	80	66	5.79	6.05	1.97	295.8	0.9	3.51	5.2	123.201	24	4.31	n	n	n	n	n	n	n	n	n	n	n	y	n	n	n	n	n	n
G440305587	SZ	38	m	a	7	b	f	1	1	690	n	n	n	y	n	a	23.1	84.55	114	75	64	4.745	4.74	0.93	404.6	0.96	2.68	4.5	166.239	24	2.97	n	n	n	n	n	n	n	n	n	n	n	n	n	n	n	n	n	n
G440305660	SZ	46	f	a	5	b	f	4	2	420	n	n	y	y	n	g	27.8	80.5	115	73	75	5.81	5.405	0.805	313.95	1.27	3.31	5.1	139.655	8	5.22	n	n	n	n	n	n	n	n	n	n	n	y	n	n	n	n	n	n
G440104041	GZ	53	f	a	4	b	c	4	3	540	n	n	y	y	n	a	22.8	79.25	119	70	86	6.335	5.675	1.5	445.25	1.32	3.25	4.3	141.25	13	4.47	n	n	n	n	n	n	n	n	n	n	n	y	n	n	n	n	n	n
G440606514	FS	59	m	a	3	b	l	1	1	420	n	n	n	n	n	a	25.3	97.1	156	73	57	5.595	5.325	1.875	493.65	1.18	4.44	4.7	177.138	32	5.4	n	n	n	n	n	n	n	n	n	n	n	n	n	n	n	n	n	n
G440606212	FS	26	m	a	5	b	f	3	2	480	n	n	n	n	n	a	25.1	88.5	136	85	72	5.48	4.245	1.24	580.4	0.95	2.55	4.8	165.854	23	4.13	n	n	n	n	n	n	n	n	n	n	n	n	n	n	n	n	n	y
G441284374	ZQ	72	m	a	5	b	l	1	1	480	n	y	n	n	n	a	21.4	81.3	125	71	80	5.59	5.155	0.53	418.15	1.71	3.79	5.6	151.311	9	4.68	n	n	n	n	n	n	n	n	n	n	n	n	n	n	n	n	n	n
G441424194	MZ	49	m	a	3	b	f	4	3	360	n	n	y	n	n	a	31.8	98.5	127	87	78	7.305	6.735	3.455	493.1	1.1	5.18	4.9	130.684	44	7.48	n	n	n	n	n	n	n	n	n	n	n	n	n	n	n	n	y	n
G441303294	HZ	36	m	a	4	b	a	1	1	360	n	n	n	n	y	a	29.7	92	126	87	62	5.91	4.61	3.96	421.7	0.63	2.48	5.2	172.186	35	3.95	n	n	n	n	n	n	n	n	n	n	n	y	n	n	n	n	n	n
G441502015	SW	42	f	a	2	b	k	4	3	480	n	n	n	n	n	a	28.1	89	116	69	82	4.665	5.95	1.065	295.45	1.56	4.31	NA	148.661	24	6.01	n	n	n	n	n	n	n	n	n	n	n	n	n	n	n	n	n	n
G445302487	YF	46	m	a	2	b	a	4	3	600	n	n	n	n	n	a	24.4	81.1	130	74	74	5.31	4.795	1.26	409.65	0.86	2.89	NA	141.284	14	3.2	n	n	n	n	n	n	n	n	n	n	n	n	n	n	n	n	n	n
G440305391	SZ	59	m	a	5	b	h	3	3	450	n	n	n	n	y	a	22.5	79.05	134	84	78	5.63	4.735	1.325	455.2	1.31	3.09	4.6	150.424	19	5.39	n	n	n	n	n	n	n	n	n	n	n	n	n	y	n	n	n	n
G440282080	SG	66	f	a	2	b	a	4	3	600	y	y	y	y	n	a	23.4	78.85	126	68	80	5.185	6.655	1.61	249.4	1.24	4.7	4.6	128.435	15	5.73	n	n	n	n	n	n	n	n	n	n	n	n	n	n	n	n	n	n
G440883119	ZJ	49	m	a	3	b	h	1	3	420	n	n	n	y	n	a	19.5	72.15	135	81	68	4.685	4.52	0.545	272.25	1.41	2.25	4.6	159.444	12	3.96	n	n	n	n	n	n	n	n	n	n	n	n	n	n	n	n	n	n
G440305620	SZ	49	f	a	5	b	c	4	3	480	n	n	n	n	n	a	28.6	95	122	83	71	4.935	5.085	1.33	230.9	0.88	3.07	5.2	128.632	22	3.12	n	n	n	n	n	n	n	n	n	n	n	n	n	n	n	n	n	n
G441303012	HZ	58	f	a	3	b	a	4	3	480	n	n	y	n	y	a	24.8	79.3	154	79	65	5.555	5.815	2.97	470.45	0.97	3.1	4.1	142.229	14	7.21	n	n	n	n	n	n	n	n	n	n	n	n	n	n	n	n	y	n
G441424556	MZ	54	f	a	2	b	k	4	3	360	n	n	n	n	n	a	22	63.5	145	87	97	5.54	5.905	1.25	310	1.56	3.23	4.8	114.233	16	3.1	n	n	n	n	n	n	n	n	NA	NA	n	n	n	n	n	n	n	n
G441303109	HZ	55	m	a	4	b	k	4	1	420	n	n	y	y	y	a	24.5	89	112	74	64	5.25	4.15	0.555	375.5	1.74	2.15	4.2	146.342	22	5.46	n	n	n	n	n	n	n	n	n	n	n	n	n	n	n	n	n	n
G441284626	ZQ	54	f	a	2	b	j	4	3	420	n	n	n	n	n	a	22.6	78.2	154	87	89	4.925	5.425	1.085	210.95	1.38	2.34	5.2	147.417	13	4.01	n	n	n	n	n	n	n	n	n	n	n	n	n	n	n	n	n	n
G440606345	FS	42	m	a	6	b	f	4	1	420	n	n	n	n	n	a	23.5	81	104	62	72	4.87	5.14	0.835	463.55	1.1	3.55	4.4	161.931	12	5.85	n	n	n	n	n	n	n	n	n	n	n	n	n	n	n	n	n	n
G441502428	SW	42	m	a	3	e	j	3	1	480	n	n	n	n	n	a	25.4	90.1	101	69	70	4.97	5.815	2.195	208.4	0.82	3.25	NA	138.627	16	3.94	n	n	n	n	n	n	n	n	n	n	n	n	n	n	n	n	n	n
G440981374	MM	61	f	a	4	b	a	4	3	480	n	n	n	n	n	a	24.4	87.35	168	91	85	8	6.055	13.52	240.55	0.4	2.12	5.2	129.809	18	7.11	n	n	n	n	n	n	n	n	n	n	NA	n	n	n	n	n	n	n
G441424349	MZ	63	m	a	2	b	a	1	2	240	n	n	n	n	n	a	29.4	96.5	141	85	88	6.455	4.985	1.66	357.4	1.02	3.99	5.4	135.675	15	4.78	n	n	n	n	n	n	n	n	n	n	n	n	n	n	n	n	n	n
G440205078	SG	47	f	a	2	b	h	4	3	480	n	n	n	n	y	a	27.5	91.15	120	73	79	5.23	5.615	1.11	254.2	1.15	3.83	5.3	123.629	24	4.28	n	n	n	n	n	n	n	n	n	n	n	n	n	n	n	n	y	n
G445224422	JY	59	m	a	5	b	l	1	1	360	n	n	y	n	n	a	24.7	87.2	146	90	61	5.495	4.7	0.57	285.4	1.48	2.61	5.5	142.361	16	6.44	n	n	n	n	n	n	n	n	n	n	n	n	n	n	n	n	n	n
G440883492	ZJ	68	f	a	1	b	k	3	3	360	n	n	y	n	n	a	22.7	80.65	138	75	80	4.335	5.26	0.62	382.05	1.67	3.28	5.7	139.619	17	7.67	n	n	n	n	n	n	n	n	n	n	n	n	n	n	n	n	n	n
G440205370	SG	68	f	a	2	b	h	4	1	420	n	n	y	y	n	a	21.6	76.05	165	76	72	5.835	4.55	3.475	450.55	0.63	2.33	4.5	143.75	19	7.2	n	n	y	n	n	n	n	n	n	n	NA	y	n	n	n	n	n	n
G440883279	ZJ	30	f	a	4	b	k	4	3	450	n	n	n	y	n	a	16.2	62	118	71	85	5.085	5.41	1.13	351	1.38	4.23	5.6	151.013	12	4.19	n	n	n	n	n	n	n	n	n	n	n	n	n	n	n	n	n	n
G445302217	YF	66	f	a	3	b	f	4	3	420	n	n	n	n	n	a	27.3	91.2	178	92	94	7.965	4.645	1.985	341.5	0.91	4.02	NA	148.968	15	6.8	n	y	n	n	n	n	n	n	n	n	n	n	n	n	n	n	n	n
G440104353	GZ	53	f	a	4	e	l	4	3	540	n	n	y	n	y	i	25	80.5	126	60	81	5.175	5.025	2.805	313	1.2	4.25	4.2	148.358	22	4.54	n	n	y	n	n	n	n	n	n	n	n	n	n	n	n	n	n	n
G440205386	SG	55	m	a	5	b	h	4	3	420	n	n	n	n	y	a	26.3	88.05	111	77	73	5.06	4.605	1.9	360.45	0.57	2.35	4.1	152.841	18	4.8	n	n	n	n	n	n	n	n	n	n	n	n	n	n	n	n	y	n
G440104393	GZ	53	m	a	3	b	l	1	3	450	n	n	n	n	n	a	22	82.3	109	67	63	4.925	4.67	1.755	546.55	0.94	3.75	4.6	153.309	13	3.89	n	n	n	n	n	n	n	n	n	n	n	n	n	n	n	n	n	n
G441502412	SW	48	m	a	6	b	h	1	1	480	n	n	n	y	n	a	22.6	85.65	146	108	105	4.64	5.365	2.055	485.85	1.11	3.96	NA	167.521	22	4.45	n	n	n	n	n	n	n	n	n	n	n	y	n	n	n	n	n	n
G440104462	GZ	74	m	a	5	b	l	4	3	360	n	n	y	y	y	a	23.3	88.55	126	64	92	7.645	6.245	1.36	497.45	1.16	4.22	5	129.554	10	4.07	y	n	n	n	n	n	n	n	n	n	n	n	n	n	n	n	n	n
G440305375	SZ	68	f	a	4	b	l	4	1	420	n	n	y	y	n	a	22.8	81.2	118	80	74	5.555	5.685	1.19	384.1	2.11	5.81	4.8	195.763	13	5.04	n	n	n	n	n	n	n	n	n	n	n	y	n	n	n	n	n	y
G440981279	MM	65	m	a	3	b	g	3	2	420	n	n	n	n	y	a	18.7	68.5	111	74	66	5.7	5.15	0.775	253.1	1.31	2.93	4.9	125.139	14	6.12	n	n	n	n	n	n	n	n	n	n	n	n	n	n	n	n	y	n
G440981021	MM	46	f	a	4	b	c	4	3	450	n	n	y	y	y	a	22.8	85	170	69	60	5.21	5.495	0.97	403.15	1.51	4.77	4.6	142.83	14	9.1	n	n	n	n	n	n	n	n	n	n	n	y	n	n	n	n	y	n
G441303093	HZ	67	m	a	5	b	l	1	1	360	n	n	n	n	n	a	20	76.8	154	83	97	5.485	5.35	0.7	311.45	1.8	2.51	4.5	157.151	3	5.54	n	n	n	n	n	n	n	n	n	n	n	n	n	n	n	n	n	n
G445224028	JY	71	m	a	2	b	k	1	3	390	y	n	y	y	n	a	23.2	93	139	72	81	7.3	3.595	0.575	402.1	0.99	1.43	7.6	144	17	7.13	n	n	n	n	n	n	n	n	n	n	n	y	n	n	n	n	n	NA
G445302026	YF	47	m	a	4	b	c	4	2	480	n	n	n	n	n	a	17.5	64	127	84	85	5.365	5.355	1.035	239.9	1.4	3.92	NA	159.218	17	5.54	n	n	n	n	n	n	n	n	n	n	n	n	n	n	n	n	n	n
G440305171	SZ	36	f	a	7	b	b	4	1	420	n	n	n	n	n	a	19.9	73.6	118	71	59	4.505	3.965	0.775	312.05	1	2.25	5.1	134.188	15	4.84	n	n	n	n	n	n	n	n	n	n	n	y	n	n	n	n	n	n
G441284290	ZQ	72	f	a	3	b	l	4	3	540	n	n	y	y	n	a	17.1	61	165	73	83	4.525	6.105	0.725	150.35	1.75	4.14	4.9	112.547	22	8.51	n	n	n	n	n	n	n	n	n	n	n	n	n	n	n	n	n	n
G441502453	SW	42	m	a	2	b	b	4	3	480	n	n	n	n	n	a	24.3	83.1	129	82	71	4.885	6.625	1.46	368.05	1.29	4.41	NA	165.812	17	6.36	n	n	n	n	n	n	n	n	n	n	n	n	n	n	n	n	n	n
G440305502	SZ	59	m	a	4	b	k	3	1	420	n	n	n	n	n	a	27.8	92.7	121	83	78	6.415	5.01	3.21	418.6	0.71	3.63	5.8	159.052	53	5.86	n	n	n	n	n	n	n	n	n	n	n	n	n	n	n	n	n	n
G441802499	QY	81	f	a	1	d	k	3	3	570	n	n	y	n	n	a	24.5	83.1	117	65	73	5.84	5.655	1.195	219.85	1.22	4.16	5.4	142.884	11	4.85	n	n	n	n	n	n	n	n	n	n	n	n	n	n	n	n	n	n
G441802261	QY	48	m	a	4	b	c	1	1	300	n	n	n	n	y	a	29.1	92.2	139	86	66	5.69	5.57	1.78	341.5	0.72	3.05	4.6	155.311	21	7.05	n	n	n	n	n	n	n	n	n	n	n	n	n	n	n	n	n	n
G441303369	HZ	47	f	a	4	b	a	4	3	480	n	n	n	n	n	a	19	66	124	72	73	5.76	6.605	1.055	285.4	1.24	2.89	4.2	137.749	21	3.73	n	n	n	n	n	n	n	n	n	n	n	n	n	n	n	n	n	n
G440104003	GZ	69	m	a	3	b	l	1	2	480	n	n	n	n	n	a	22	81.8	143	70	86	NA	NA	NA	NA	NA	NA	NA	NA	NA	NA	n	n	n	n	n	n	n	n	n	n	n	n	n	n	n	n	n	n
G441303107	HZ	42	m	a	5	b	f	1	1	420	n	n	n	y	y	a	32.1	98	145	104	87	6.29	4.115	4.955	454.7	0.56	1.53	4.1	157.812	17	5.59	n	n	n	n	n	n	n	n	n	n	n	y	n	n	n	n	n	y
G440606339	FS	50	f	a	4	b	c	4	2	480	n	n	y	n	y	a	26.5	87.5	100	65	64	5.25	5.42	0.96	325.3	1.22	4.04	4.1	136.63	6	5.87	n	n	n	n	n	n	n	n	n	n	n	n	y	y	n	n	n	n
G440883140	ZJ	32	m	a	5	b	f	1	2	NA	n	n	n	n	n	a	28.1	89.9	147	97	74	4.65	4.915	5.86	589.3	0.71	3.03	4.3	166.852	28	5.91	n	n	n	n	n	n	n	n	n	n	n	n	n	n	n	n	n	n
G441802036	QY	61	m	a	3	b	c	1	3	480	n	n	n	n	y	a	20.2	68.45	125	82	66	4.745	5.03	0.505	389.7	1.78	2.72	5.2	164.662	30	9.61	n	n	n	n	n	n	n	n	n	n	n	n	n	n	n	y	n	n
G441303548	HZ	32	m	a	6	b	d	4	3	360	n	n	n	n	n	a	27.3	68.35	140	80	91	5.665	4.055	0.905	502.7	1.25	2.49	4.8	159.19	39	4.36	n	n	n	n	n	n	n	n	n	n	n	n	n	n	n	n	n	n
G441284364	ZQ	48	f	a	3	b	b	4	3	480	n	n	n	n	n	a	25.9	89.1	142	86	72	4.91	7.755	1.805	388.7	1.52	5.15	5.8	146.816	13	3.81	n	n	n	n	n	n	n	n	n	n	n	n	n	n	n	n	n	n
G445302082	YF	19	m	a	5	a	c	3	1	600	n	n	n	n	n	a	24.2	79.25	148	76	76	4.96	3.845	0.53	390.4	1.22	1.9	NA	166.48	4	5.44	n	n	n	n	n	n	n	n	n	n	n	n	n	n	n	n	n	n
G440205289	SG	72	m	a	2	b	l	1	2	480	n	n	n	n	n	a	24.1	86.5	112	71	65	5.45	5.555	1.935	335.4	0.94	3.36	4	135.038	13	6.75	n	n	n	n	n	n	n	n	n	n	n	n	n	n	n	n	n	n
G440883265	ZJ	27	f	a	5	b	h	4	3	480	n	n	n	n	y	a	23.9	83.8	124	77	86	4.53	5.175	1.41	334.95	0.92	3.17	5	145.12	11	5.99	n	n	n	n	n	n	n	n	n	n	n	n	n	n	n	n	n	n
G440205144	SG	68	m	a	2	b	l	3	3	480	n	n	n	y	y	a	20.4	79.55	130	73	69	5.21	4.85	1.13	353.7	0.98	3.19	4.2	150.094	20	4.48	n	n	n	n	n	n	n	n	n	n	n	n	n	n	n	n	y	n
G440205090	SG	26	m	a	5	b	a	1	1	480	n	n	n	n	n	a	22.2	78.65	110	64	68	4.16	5.135	0.89	372.4	1.19	3.67	4.8	157.656	16	2.8	n	n	n	n	n	n	n	n	n	n	n	n	n	n	n	n	n	n
G440981174	MM	46	f	a	2	b	a	4	3	480	n	n	y	n	n	a	26.8	90	127	82	74	5.785	4.04	1.46	272.35	0.6	1.76	4.1	125.214	13	3.88	n	n	n	y	n	n	n	n	n	n	n	n	n	n	n	n	n	n
G441303221	HZ	71	f	a	2	b	a	4	3	540	n	n	n	n	n	a	24.8	89	154	81	82	5.21	6.135	1.295	347.7	1.3	2.89	4.6	162.825	14	5.46	n	n	n	n	n	n	n	n	n	n	n	n	n	n	n	n	n	n
G440104362	GZ	89	m	a	2	b	g	4	3	540	n	n	n	n	n	a	28.3	96.35	143	67	73	6.1	5.25	0.98	449.9	1.05	3.5	6	155.109	12	4.64	n	n	n	n	n	n	n	n	n	n	n	n	n	n	n	n	n	n
G445302442	YF	78	m	a	1	b	a	1	2	660	n	n	n	n	n	a	23.5	83.2	84	51	73	5.65	5.37	2.445	525.8	0.67	3.31	NA	153.803	25	5.78	n	n	n	n	n	n	n	n	n	n	n	n	n	n	n	n	n	y
G440305444	SZ	45	f	a	5	e	e	4	2	480	n	n	n	n	n	a	27.9	83	118	75	66	4.71	3.8	0.905	348.65	0.81	1.77	5.2	150.862	22	3.44	n	n	n	n	n	n	n	n	n	n	n	n	n	n	n	n	n	n
G445302514	YF	28	f	a	3	a	j	4	3	720	n	n	n	y	n	a	29.9	90.7	106	67	86	6.21	5.1	0.945	340.2	0.81	3.4	NA	148	36	3.98	n	n	n	n	n	n	n	n	n	n	n	y	n	n	n	n	n	n
G440981145	MM	30	f	a	7	b	k	4	1	420	n	n	n	n	n	a	26.7	71	106	70	76	5.39	5.58	1.06	160.9	1.45	2.71	4	132.265	NA	NA	n	n	n	n	n	n	n	n	n	n	n	n	n	n	n	n	n	n
G440282626	SG	52	f	a	1	b	a	4	3	540	n	n	n	y	n	a	26.7	91.8	129	68	81	5.21	5.795	0.79	215.4	1.32	3.46	4.3	155.323	11	8.47	n	n	n	n	n	n	n	n	n	n	n	y	n	n	n	n	n	n
G441284004	ZQ	45	f	a	5	b	d	4	3	450	n	n	y	y	n	a	32.6	112.2	118	79	72	6.975	4.53	0.93	284.8	1.53	2.25	5.4	142.857	21	4.11	n	n	n	n	n	n	n	n	n	n	n	n	n	n	n	n	n	n
G441802413	QY	65	f	a	2	b	k	1	1	420	n	n	y	n	n	a	25.9	88.4	157	74	71	5.195	5.41	3.22	330.6	0.92	3.55	4	133.582	18	4.23	n	n	n	n	n	n	n	n	n	n	NA	y	n	n	n	n	NA	n
G441502155	SW	52	f	a	5	b	f	4	3	420	n	n	y	n	n	a	26.3	88.9	135	77	69	5.475	5.7	2.665	307.2	1.1	4.56	NA	128.125	28	5.35	n	n	n	n	n	n	n	n	n	n	n	n	n	n	n	n	n	n
G445302437	YF	76	f	a	1	b	k	4	3	540	n	n	n	y	n	a	18.3	71.1	124	64	94	4.655	3.97	2.08	308.05	5.47	4.87	NA	117.254	21	5.54	n	n	n	n	n	n	n	n	n	n	n	y	n	n	n	n	n	y
G441802356	QY	71	f	a	1	b	k	4	1	540	n	n	n	n	y	a	22.9	78.8	132	80	89	5.625	7.1	1	296.7	1.24	4.14	4	129.63	25	6.41	n	n	n	n	n	n	n	n	n	n	n	n	n	n	n	n	n	n
G440981091	MM	53	f	a	4	b	k	4	3	480	n	n	y	n	n	a	26.9	89	153	100	70	5.74	5.49	0.97	345.6	1.42	3.04	4.3	127.35	NA	NA	n	n	n	n	n	n	n	n	n	n	n	n	n	n	n	n	n	n
G440104108	GZ	69	f	a	4	b	l	4	2	420	n	n	n	n	y	a	28.6	102.7	134	70	63	10.615	6.31	1.235	297.6	1.31	4.08	6	153.571	14	6.84	n	n	n	n	n	n	n	n	n	n	n	n	y	n	n	n	n	n
G440606295	FS	33	m	a	5	b	b	1	1	480	n	n	n	n	n	a	18.6	67.7	104	68	89	4.55	5.01	0.42	388.2	1.62	2.77	5.2	153.86	4	3.89	n	n	n	n	n	n	n	n	n	n	n	n	n	n	n	n	n	n
G440883049	ZJ	29	m	a	3	b	j	1	1	360	n	n	n	n	n	a	24	84.15	132	87	93	4.84	4.58	3.85	468.1	0.79	3.45	4.5	165.562	36	4.07	n	n	n	n	n	n	n	n	n	n	n	n	n	n	n	n	n	n
G441502340	SW	40	f	a	3	b	k	4	3	480	n	n	y	y	n	a	24.6	83.6	124	87	90	4.695	5.29	2.52	210.8	1.41	3.81	NA	96.581	14	5.2	n	n	n	n	n	n	n	n	n	n	n	n	n	n	n	n	n	n
G440981075	MM	62	f	a	3	b	a	4	3	480	n	n	n	n	n	a	14.7	61.15	132	70	86	5.52	4.005	0.62	239.15	1.74	3.19	3.9	57.377	14	5.96	n	n	n	n	n	n	n	n	n	n	n	n	n	n	n	n	n	n
G440981036	MM	46	f	a	3	b	a	4	3	480	n	y	n	n	n	a	21.9	76.5	112	62	74	7.22	5.71	1.56	265.55	1.52	3.45	5.6	155.094	14	4.33	n	n	n	n	n	n	n	n	n	n	n	n	n	n	n	n	n	n
G441424516	MZ	57	m	a	3	b	a	3	3	540	n	n	n	n	n	a	20	73.5	123	67	77	6.165	6	0.775	327.05	1.64	4.4	3.9	136.599	12	5.15	n	n	n	n	n	n	n	n	n	n	n	y	n	n	n	n	y	n
G445302394	YF	52	f	a	5	b	k	4	3	480	n	n	n	n	n	a	23.9	74.4	167	88	78	4.685	4.125	1.395	257.15	5.18	6.03	NA	101.484	8	4.91	n	n	n	n	n	n	n	n	n	n	n	n	n	n	n	n	n	n
G440883509	ZJ	66	m	a	3	b	h	3	3	540	n	n	y	n	n	a	18.8	67	141	79	61	4.755	6.57	0.63	236.5	1.77	5.26	5.2	143.783	10	6.94	n	n	n	NA	n	n	n	n	n	n	NA	n	n	n	n	n	n	n
G440104360	GZ	29	m	a	6	a	e	1	1	420	n	n	n	n	n	a	20.4	73.6	114	68	63	4.37	4.295	1.075	507.55	1.18	2.83	4.3	171.715	18	5.41	n	n	n	n	n	n	n	n	n	n	n	y	n	n	n	n	n	n
G440282557	SG	33	m	a	2	a	j	2	1	450	n	n	n	n	n	a	23.9	74.15	128	81	102	5.39	6.21	0.885	395.1	1.75	3.97	4.8	180.228	22	5.46	n	n	n	n	n	n	n	n	n	n	n	n	n	n	n	n	n	n
G440282463	SG	51	m	a	4	b	h	1	1	330	n	n	y	n	n	a	22.8	75.6	156	100	94	5.5841	5.305	4.175	633.6	1.91	2.14	4.4	159.888	57	4.15	n	n	n	n	n	n	n	n	n	n	n	n	n	n	n	n	n	n
G445302440	YF	41	m	a	4	b	h	3	3	510	n	n	n	n	n	a	26.4	87.4	121	67	65	4.68	5.31	1.945	503.25	0.9	3.97	NA	154.159	35	4.72	n	n	n	n	n	n	n	n	n	n	n	n	n	n	n	n	n	n
G441284099	ZQ	61	m	a	5	b	h	1	3	480	n	n	n	y	n	a	21.5	83.15	159	85	75	6.805	6.39	0.765	333.2	1.31	2.93	6.6	145.558	13	7.27	n	n	n	n	n	n	n	n	n	n	n	n	n	n	n	n	n	n
G440883208	ZJ	53	f	a	3	b	b	4	3	450	n	n	n	n	y	a	21.3	70.6	117	66	103	6.175	5.695	0.895	334.45	1.3	3.63	5.5	145.488	18	5.49	n	n	n	n	n	n	n	n	n	n	n	n	n	n	n	n	n	n
G445302197	YF	47	f	a	2	b	h	4	3	480	n	n	n	n	n	a	24.6	83.65	131	69	69	4.775	5.6	1.495	307.9	0.86	3.69	NA	148.704	19	3.08	n	n	n	n	n	n	n	n	n	n	n	n	n	n	n	n	n	n
G440282177	SG	75	m	a	1	b	a	4	1	480	n	n	n	n	n	a	20.6	78.1	120	67	84	5.605	4.725	0.775	331.8	1.79	3.28	4.5	150.992	13	5	n	n	n	n	n	n	n	n	n	n	n	n	n	n	n	n	n	n
G440305542	SZ	34	m	a	6	b	f	4	1	450	n	n	n	n	n	a	26	90.9	120	79	70	5.67	5.755	1.83	440.85	1.02	2.53	5.4	164.103	35	3.73	n	n	n	n	n	n	n	n	n	n	n	n	n	n	n	n	n	n
G445302045	YF	75	f	a	3	d	l	4	3	480	n	n	y	y	n	a	24.8	90.5	176	78	64	4.75	5.41	1.095	229.65	1.25	3.52	NA	140.782	7	6.74	n	n	n	n	n	n	n	n	n	n	n	n	n	n	n	n	n	n
G440981087	MM	64	f	a	1	b	a	4	3	480	n	n	n	n	n	a	20.9	69	129	69	69	5.52	5.13	0.99	263.65	1.43	3.41	4.2	137.393	20	10.69	n	n	n	n	n	n	n	n	n	n	n	n	n	n	n	n	n	n
G440981139	MM	78	m	a	2	c	a	4	1	360	y	y	n	n	n	a	24.1	91	141	78	86	5.18	5.2	0.5	382.1	1.69	4	4.2	164.316	NA	NA	n	n	n	n	n	n	n	n	n	n	n	n	n	n	n	n	n	n
G445224405	JY	48	f	a	1	b	k	4	3	540	n	n	y	y	n	a	25.1	83.15	132	83	84	4.435	4	0.465	261	1.08	2.08	4.9	116.007	13	5.77	n	n	n	n	n	n	n	n	n	n	n	n	n	n	n	n	n	n
G440205538	SG	36	f	a	4	b	k	4	3	450	n	n	y	y	y	a	17.6	62.75	96	68	78	4.835	4.905	1.045	292.9	1.53	2.7	4.2	133.71	21	4.79	n	n	n	n	n	n	n	n	n	n	n	y	n	n	n	n	n	n
G440305623	SZ	58	m	a	4	b	h	2	3	450	n	n	n	n	n	a	24	78.3	136	83	72	8.145	6.925	1.025	354	1.05	2.73	6.8	149.145	17	6.04	n	y	n	n	n	n	n	n	n	n	n	n	n	n	n	n	n	n
G445302525	YF	41	f	a	3	b	a	4	3	480	n	n	n	n	n	a	20.7	74.1	115	64	62	5.74	5.205	0.585	221.1	1.84	2.02	NA	132.668	16	3.39	n	n	n	n	n	n	n	n	n	n	n	n	n	n	n	n	n	n
G440305253	SZ	48	m	a	5	b	e	1	2	420	n	n	n	n	n	a	22.7	84.8	123	84	68	5.065	5.565	1.415	369.2	1.2	4.13	5.2	158.974	32	5.97	n	n	n	n	n	n	n	n	n	n	n	n	n	n	n	n	n	n
G440606009	FS	55	m	a	4	b	a	1	1	450	n	n	n	n	n	a	23.4	76.6	125	66	69	5.34	4.75	0.83	369.5	1.1	3.69	4.2	160.976	NA	NA	n	n	n	n	n	n	n	n	n	n	n	n	n	n	n	n	n	n
G441802076	QY	42	f	a	3	b	c	4	2	600	n	n	y	n	y	a	25.1	81.7	101	75	81	4.795	3.575	6.775	296.2	0.53	1.72	4.2	134.334	11	3.92	n	n	n	n	n	n	n	n	n	n	n	n	n	n	n	n	y	y
G441424002	MZ	70	m	a	3	b	l	3	3	420	n	n	n	n	n	a	29	95.8	145	86	75	6.545	5.095	0.97	500.95	1.19	4.24	5.5	140.665	17	5.11	n	n	y	NA	n	n	n	n	n	n	n	n	n	n	n	n	n	n
G445224564	JY	58	m	a	2	b	a	1	3	300	n	n	n	n	n	a	21.9	77.05	123	71	68	6.245	4.93	1.05	436.8	1.56	3.52	4.5	130.83	24	6.17	n	n	n	n	n	n	n	n	n	n	n	n	n	n	n	n	n	n
G440104063	GZ	67	m	a	3	b	l	4	3	420	n	n	y	n	n	a	21.7	79.1	167	80	68	6.065	4.345	1.4	441.3	1.11	2.31	5.3	162.862	11	5.62	n	n	n	n	n	n	n	n	n	n	n	n	n	n	n	n	n	n
G440606571	FS	35	m	a	5	b	c	4	1	450	n	n	n	n	n	a	26.8	95.05	144	78	100	5.705	4.8	2.805	468.7	0.76	2.89	3.8	180.784	83	6.85	n	n	y	n	n	n	n	n	n	n	n	y	n	n	n	n	n	n
G440104043	GZ	63	f	a	3	b	l	4	3	450	n	n	y	n	n	a	26.8	88	117	78	80	5.365	5.39	1.405	359.2	1.2	3.24	4.6	148.917	39	3.74	n	n	n	n	n	n	n	n	n	n	n	n	n	n	n	n	n	n
G440981511	MM	53	f	a	4	b	k	1	3	600	n	n	n	n	n	a	24	78.9	106	69	68	5.565	5.845	1.55	318.05	1.76	3.96	4.4	138.291	43	4.26	n	n	n	n	n	n	n	n	n	n	n	n	n	n	n	n	n	n
G441303232	HZ	61	f	a	3	b	a	4	3	360	n	n	n	n	y	a	20.7	77	117	60	76	6.34	4.46	4.19	265.2	0.85	1.68	4.7	131.481	9	4.26	n	n	n	n	n	n	n	n	n	n	n	n	n	n	n	n	y	n
G440981471	MM	45	m	a	3	b	k	4	1	510	n	n	n	n	n	a	26.2	90.6	146	85	74	5.985	5.15	1.93	411.9	1.15	3.47	5.2	153.846	63	4.93	n	n	n	n	n	n	n	n	n	n	n	n	n	n	n	n	n	n
G440305020	SZ	84	m	a	4	b	l	4	1	480	n	n	n	y	n	a	15.2	57.05	112	68	85	5.055	4.585	0.6	298.85	1.83	2.58	5	122.458	18	6.4	n	n	n	n	n	n	n	n	n	n	n	y	n	n	n	n	n	n
G445302450	YF	72	f	a	3	b	a	4	1	600	n	n	y	n	n	a	23.4	90.6	147	76	59	4.84	5.29	0.585	240.95	1.9	4.25	NA	135.199	12	6.35	n	n	n	n	n	n	n	n	n	n	n	n	n	n	n	n	n	n
G441424269	MZ	57	m	a	7	b	a	4	3	450	n	n	n	y	n	a	22.3	73.5	125	80	71	5.35	6.14	0.95	389.6	1.53	3.25	4.5	100.739	17	4.56	n	n	n	n	n	n	n	n	n	n	NA	y	n	n	n	n	n	n
G441424272	MZ	50	f	a	4	b	j	4	3	240	n	n	n	y	n	a	22.1	79.5	138	79	80	6.945	4.36	1.19	236.4	1.29	2.72	5.3	85.582	12	3.92	n	n	n	n	n	n	n	n	y	n	NA	y	n	n	n	n	y	n
G440981124	MM	68	m	a	3	b	a	1	3	480	y	n	n	n	n	a	19.5	79	140	83	72	5.17	4.88	0.645	225.2	1.2	3.25	4.2	149.786	10	5.14	n	n	n	n	n	n	n	n	n	n	n	n	n	y	n	n	n	n
G441284226	ZQ	33	f	a	3	b	j	4	3	540	n	n	n	n	n	a	29.3	92.1	121	75	83	13.63	5.32	1.165	173.5	1.49	4.33	9.8	162.921	24	4.14	n	n	n	n	n	n	n	n	n	n	n	n	n	n	n	n	y	n
G441284552	ZQ	53	f	a	3	b	k	4	3	300	n	n	n	y	n	a	19.4	71.9	105	56	94	4.745	5.965	2.005	454.05	1.88	3.04	4.7	138.951	29	4.83	n	n	n	n	n	n	n	n	n	n	n	n	n	n	n	n	n	n
G441303438	HZ	58	m	a	5	b	l	1	1	420	n	n	n	n	n	a	24.3	82.25	147	75	82	6.14	5.62	1.06	478.7	1.03	3.34	4.9	169.857	21	4.23	n	n	n	n	n	n	n	n	n	n	n	n	n	n	n	n	n	n
G440205452	SG	69	f	a	2	b	l	4	3	300	n	n	n	n	y	a	26.8	96.05	124	77	87	7.33	5.49	4.7	394.2	0.81	3.33	5.2	139.171	18	6.69	NA	y	y	n	n	n	n	n	n	n	n	n	n	n	n	n	y	n
G440205637	SG	64	m	a	4	b	a	1	2	420	n	n	y	n	y	a	25.3	88.05	123	78	71	5.525	4.755	1.26	317.25	1.05	3.57	4.4	162.571	26	7.27	n	n	n	n	n	n	n	n	n	n	n	n	n	n	n	n	y	n
G440205482	SG	56	f	a	5	b	f	4	3	420	n	n	n	n	y	a	28.9	90.05	139	87	77	7.815	5.565	1.53	451.45	1.07	3.56	4.9	140.571	20	5.27	n	y	n	n	n	n	n	n	n	n	n	n	n	n	n	n	y	n
G440883464	ZJ	44	f	a	2	b	a	4	3	390	n	n	n	y	n	a	22.7	76.6	135	83	84	4.54	4.89	0.685	329.6	1.72	3.07	5.5	145.156	11	5.5	n	n	n	n	n	n	n	n	n	n	n	n	n	n	n	n	n	n
G441802478	QY	79	m	a	2	b	a	1	3	450	n	n	y	y	n	a	20.4	69.8	113	66	90	5.77	5.245	0.75	377.15	1.97	2.12	5.5	143.071	20	6.76	n	n	n	n	n	n	n	n	n	n	n	n	n	n	n	n	n	n
G445302609	YF	58	m	a	5	b	d	4	3	540	n	n	n	n	y	a	27.4	88.5	180	102	74	5.32	6.49	1.965	494.45	1.08	3.66	NA	159.016	38	6.02	n	n	n	n	n	n	n	n	n	n	n	n	n	n	n	n	y	n
G440981108	MM	76	m	a	2	b	a	3	3	360	n	n	n	n	n	a	17.2	69	131	70	76	5.7	6.28	0.63	276.55	1.95	3.94	3.9	155.556	9	4.89	n	n	n	n	n	n	n	n	n	n	n	n	n	n	n	n	n	n
G441424241	MZ	36	f	a	4	b	k	4	2	480	n	n	n	n	n	a	19.7	70.5	119	66	75	6.03	5.49	0.825	266.85	1.57	3.08	4.7	101.109	8	3.46	n	n	n	n	n	n	n	n	n	n	n	n	n	n	n	n	n	n
G440205353	SG	51	f	a	5	b	f	4	3	540	n	n	n	y	y	a	21.5	70.05	100	62	62	5.38	5.025	0.695	258	0.98	2.18	4.4	127.652	6	5.18	n	n	n	n	n	n	n	n	n	n	n	n	n	n	n	n	n	n
G441802650	QY	48	m	a	3	b	a	1	1	540	n	n	y	n	y	a	20	71.25	118	77	103	7.095	5.34	1.405	280	1.84	3.43	5	178.195	48	4.43	n	n	n	n	n	n	n	n	n	n	n	n	n	n	n	n	n	n
G441802226	QY	32	f	a	6	b	k	4	3	540	n	n	n	n	n	a	22.7	67.4	107	62	82	5.025	5.57	1.485	279.05	1.22	3.6	4.5	143.407	13	3.94	n	n	n	n	n	n	n	n	n	n	n	n	n	n	n	n	n	n
G440305419	SZ	66	m	a	3	b	l	1	1	450	n	y	n	n	n	a	26.7	83.15	133	81	75	5.16	5.755	2.425	421	1.04	4.5	4.6	159.746	16	5.19	n	n	n	n	n	n	n	n	n	n	n	n	n	n	n	n	n	n
G440305565	SZ	53	m	a	5	b	c	4	1	480	n	n	y	n	n	a	23.4	85.4	111	71	80	6.345	4.83	2.48	462	0.9	2.74	5.2	158.547	24	5.33	n	n	n	n	n	n	n	n	n	n	n	n	n	n	n	n	n	n
G440282265	SG	48	m	a	3	b	a	1	3	9	n	n	n	y	n	a	20	66.1	117	73	55	4.475	6.425	0.8	343.45	1.74	4.45	5.1	171.648	24	5.76	n	n	n	n	n	n	n	n	n	n	n	n	n	n	n	n	n	n
G445302164	YF	42	f	a	4	b	j	4	3	480	n	n	n	n	y	a	24.9	77.15	125	71	80	4.825	2.6	2.99	373.55	4.81	5.87	NA	134.508	9	5.82	n	n	n	n	n	n	n	n	n	n	n	n	n	n	n	n	y	n
G440305119	SZ	36	f	a	6	b	j	4	1	480	n	n	y	n	n	a	30.1	91.8	130	87	75	5.325	5.51	1.32	344.2	1.04	2.54	5.3	138.462	14	4.63	n	n	n	n	n	n	n	n	n	n	n	n	n	n	n	n	n	n
G445302369	YF	82	m	a	1	b	k	1	3	540	n	n	y	n	y	a	17.2	66.5	183	78	93	4.495	5.495	0.765	345.05	1.19	3.37	NA	115.934	9	7.86	n	n	n	n	n	n	n	n	n	n	n	n	n	n	n	n	n	n
G445302397	YF	57	m	a	3	b	k	1	3	480	n	n	n	n	n	a	22.7	76.4	128	73	70	8.2	3.5	3.575	330.15	7.33	3.52	NA	121.375	20	4.32	n	n	n	n	n	n	n	n	n	n	n	n	n	n	n	n	n	n
G440883282	ZJ	50	f	a	1	b	a	4	3	480	n	n	n	n	n	a	21.5	75.15	128	83	72	4.93	5.985	0.925	425.8	2.03	4.68	5.4	132.597	56	4.58	n	n	n	n	n	n	n	n	n	n	n	n	n	n	n	n	n	n
G440305593	SZ	62	m	a	6	b	h	4	1	480	n	n	y	n	n	a	25.7	83.1	155	99	62	5.625	4.735	1.545	658.95	0.95	3.89	4.7	145.726	18	8.09	n	n	n	n	n	n	n	n	n	n	n	n	n	n	n	n	y	n
G440606427	FS	53	f	a	3	a	k	4	3	420	y	y	y	y	n	a	16.5	62.45	111	67	91	5.765	4.86	0.67	252.2	1.49	2.72	4.9	135.229	9	5.41	n	n	n	n	n	n	n	n	n	n	n	y	n	n	n	n	NA	NA
G441424214	MZ	72	f	a	1	b	a	4	3	420	n	n	n	n	n	a	29.2	97.5	140	78	79	12.16	5.405	1.085	308.7	1.32	3.25	6.7	99.261	15	5.28	n	y	n	n	n	n	n	n	n	n	n	n	n	n	n	n	n	n
G445302364	YF	65	m	a	3	b	l	1	3	480	n	n	n	y	n	a	25.8	87.7	115	70	65	4.655	4.325	0.365	263.25	1.19	1.4	NA	135.028	10	2.74	n	n	n	n	n	n	n	n	n	n	n	y	n	n	n	n	n	n
G440305062	SZ	25	m	a	6	a	c	3	2	480	n	n	n	n	n	a	21.9	73.65	115	66	73	4.86	5.64	1.34	446.75	1.57	3.08	5.2	169.492	35	3.29	n	n	n	n	n	n	n	n	n	n	n	n	n	n	n	n	n	n
G441802145	QY	73	m	a	1	b	a	3	1	420	n	y	n	n	n	a	24.6	81.25	135	79	72	5.955	5.365	2.295	547.5	0.88	3.94	4.4	155.639	11	5.85	n	n	n	n	n	n	n	n	n	n	n	n	n	n	n	n	n	n
G440606506	FS	46	f	a	2	b	j	4	3	360	n	n	y	n	n	a	27.4	85.3	161	94	101	6.095	6.005	1.225	418.2	1.71	4.35	4.6	147.398	14	5.94	n	n	n	n	n	n	n	n	n	n	n	n	n	n	n	n	n	n
G440282455	SG	61	f	a	1	b	a	4	1	390	n	n	y	y	n	a	21.2	72.85	144	78	70	5.796	7.42	1.405	187.2	2.56	4.45	4.9	141.231	21	6.03	n	n	n	n	n	n	n	n	n	n	n	y	n	n	n	n	n	n
G440305657	SZ	38	f	a	5	a	c	4	3	360	n	n	n	n	n	a	27.2	87.5	132	93	75	4.835	5.64	1.225	280.2	1.22	3.9	5.1	145.69	19	6.81	n	n	n	n	n	n	n	n	n	n	n	n	n	n	n	n	n	n
G441284246	ZQ	53	m	a	5	b	h	1	1	420	n	n	n	n	n	a	25.5	74.5	167	102	81	7.895	5.31	0.77	321.65	1.61	2.89	5.3	149.813	73	5.59	y	n	n	n	n	n	n	n	n	n	n	n	n	n	n	n	n	n
G440305674	SZ	35	f	a	7	b	e	4	2	360	n	n	n	n	n	a	20.5	77.3	103	70	87	4.58	5.625	0.87	227.65	1.6	3.2	4.9	149.138	17	3.54	n	n	n	n	n	n	n	n	n	n	n	n	n	n	n	n	n	n
G440104473	GZ	32	m	a	4	b	h	NA	3	360	n	n	n	n	n	a	28.5	88.35	149	93	74	4.96	4.395	1.45	391.3	0.91	2.45	4.1	164.312	35	5.18	n	n	n	n	n	n	n	n	n	n	n	n	n	n	n	n	n	n
G440104180	GZ	51	f	a	2	b	h	4	3	480	n	n	n	n	n	a	32.8	101.35	132	82	66	4.55	3.425	0.64	183.75	0.93	1.88	4.2	130.576	11	3.32	n	n	n	n	n	n	n	n	n	n	n	n	n	n	n	n	n	n
G440883528	ZJ	52	f	a	4	b	a	4	3	480	n	n	n	y	n	a	18.8	73.2	160	93	66	5.515	4.96	0.93	259.15	1.2	3.32	5.4	137.478	29	3.79	n	n	n	n	n	n	n	n	n	n	n	y	n	n	n	n	n	n
G441802168	QY	45	f	a	3	b	a	4	3	480	y	n	n	n	n	a	26.5	81.95	121	76	76	5.52	4.94	0.76	312.5	1.17	2.67	3.5	141.788	5	4.02	n	n	n	n	n	n	n	n	n	n	n	n	n	n	n	n	n	n
G440205246	SG	63	f	a	3	b	l	4	3	360	n	n	y	y	n	a	23.5	71.85	164	97	97	6.3	5.665	1.585	356.25	0.98	4.86	5.6	136.09	12	4.83	n	n	n	n	n	n	n	n	n	n	n	n	n	n	n	n	n	n
G440883223	ZJ	30	f	a	5	b	h	4	3	480	n	n	n	n	n	a	26.7	79.65	142	77	97	4.795	4.81	1.72	267.7	1	3.14	5.3	146.593	30	4	n	n	n	n	n	n	n	n	n	n	n	n	n	n	n	n	n	n
G445302320	YF	62	m	a	3	b	a	1	3	480	n	n	n	n	n	a	20.5	77.1	128	75	75	5.355	6.415	1.58	354.75	0.96	4.47	NA	168.216	22	3.4	n	n	n	n	n	n	n	n	n	n	n	n	n	n	n	n	n	n
G445224157	JY	51	f	a	1	b	a	4	2	390	n	n	y	y	n	a	24.4	87.15	97	68	73	4.86	5.31	1.43	375.35	0.91	2.82	4.7	138.583	73	3.7	n	n	n	n	n	n	n	n	n	n	n	n	n	n	n	n	n	n
G440883408	ZJ	73	m	a	2	b	a	4	3	480	n	n	n	n	n	a	20.1	70.5	154	78	68	5.115	4.9	0.42	362.4	1.24	2.55	6.2	153.962	18	7.27	n	n	n	n	n	n	n	n	n	n	n	n	n	n	n	n	n	n
G445302102	YF	50	f	a	4	b	c	4	3	480	n	n	y	n	n	a	21.5	69.05	125	64	80	4.58	5.985	2.35	214.6	0.81	3.09	NA	122.533	14	4.89	n	n	n	n	n	n	n	n	n	n	n	n	n	n	n	n	n	n
G441802580	QY	78	m	a	4	b	l	4	3	540	n	n	n	n	n	a	26.8	90.2	160	95	79	6.395	6.095	1.875	326.55	1.18	2.75	NA	170.149	27	4.07	n	n	n	n	n	n	n	n	n	n	n	n	n	n	n	n	n	n
G441502057	SW	61	f	a	1	b	h	4	3	360	n	n	n	n	n	a	28.6	95.1	126	81	83	5.62	6.075	1.885	447.3	1.12	3.97	NA	156.223	30	4.25	n	n	n	n	n	n	n	n	n	n	n	n	n	n	n	n	n	n
G440883612	ZJ	56	f	a	4	b	a	4	3	360	n	n	y	n	y	a	29.3	99.5	225	115	70	4.82	3.48	0.61	239.35	0.73	2.1	5.6	119.615	25	4.46	n	n	n	n	n	n	n	n	n	n	n	n	n	n	n	n	y	n
G440606463	FS	44	f	a	4	b	b	4	1	490	n	n	n	n	n	a	20.7	66	104	66	73	4.835	6.655	0.58	244.95	1.67	3.57	4.2	129.795	23	4.82	n	n	n	n	n	n	n	n	n	n	n	n	n	n	n	n	n	n
G440282539	SG	48	m	a	2	b	a	1	3	180	n	n	n	y	n	a	21.6	69.5	134	72	85	5.25	5.28	0.575	277.5	1.22	2.7	5.5	91.255	11	7.13	n	n	n	n	n	n	n	n	n	n	n	y	n	n	n	n	n	n
G441802305	QY	64	f	a	1	b	a	4	3	480	n	n	n	n	n	a	24.2	87	158	94	82	5.595	4.38	2.535	343.2	0.64	3.32	4.3	157.875	8	4.8	n	n	n	n	n	n	n	n	n	n	n	n	n	n	n	n	n	n
G441284134	ZQ	44	m	a	3	b	a	4	1	420	n	n	n	n	n	a	20.4	78.1	131	84	74	4.71	6.7	0.53	353.7	3.23	3.5	5.5	116.573	17	3.17	n	n	n	n	n	n	n	n	n	n	n	n	n	n	n	n	n	n
G441802287	QY	80	m	a	3	b	h	3	1	600	n	n	n	y	y	a	27.4	93.6	181	83	77	5.67	4.54	1.17	373.15	1.02	2.3	4.9	134.066	27	4.89	n	n	n	n	n	n	n	n	n	n	n	n	n	n	n	n	y	n
G441303247	HZ	37	f	a	3	b	a	4	3	540	n	n	n	y	n	a	16.8	59.8	108	74	76	5.62	5.5	0.995	212.95	2.14	2.6	4.2	131.442	12	4.05	n	n	n	n	n	n	n	n	n	n	n	y	n	n	n	n	n	n
G441284458	ZQ	68	f	a	2	b	h	4	3	540	n	n	y	n	n	a	23.4	84.7	205	91	80	5.03	4.405	6.81	311.7	0.57	2.92	5.5	156.554	31	4.02	n	n	n	n	n	n	n	n	n	n	n	y	n	n	n	n	n	n
G440606383	FS	34	f	a	6	b	e	4	3	540	n	n	n	n	y	a	21.6	73.65	124	79	93	5.405	5.96	1.275	315.05	1.11	4	5.2	143.119	6	4.91	n	n	n	n	n	n	n	n	n	n	n	n	n	n	n	n	n	n
G440883520	ZJ	48	f	a	5	b	h	4	3	420	n	n	n	n	n	a	23.3	83.1	122	83	67	5.295	5.375	0.745	272.7	0.9	2.37	5	125.219	15	3.37	n	n	n	n	n	n	n	n	n	n	n	n	n	n	n	n	n	n
G440282007	SG	51	f	a	2	b	b	4	3	480	n	n	y	n	n	f	22.9	82.3	112	64	71	5.87	5.755	2.615	228.1	0.86	3.21	5.7	113.69	8	3.76	n	n	n	n	n	n	n	n	n	n	n	n	n	n	n	n	n	n
G441802398	QY	52	f	a	3	b	a	4	1	420	n	n	n	n	n	a	25.5	83.2	121	64	96	5.75	5.155	0.645	183	1.6	1.91	3.7	95.522	11	4.02	n	n	n	n	n	n	n	n	n	n	n	n	n	n	n	n	n	n
G440883610	ZJ	50	f	a	5	b	a	4	3	360	n	n	y	n	n	a	31.3	96.1	165	79	61	4.82	6.08	1.56	437.5	1.07	3.02	5.3	139.405	12	7.74	n	n	n	n	n	n	n	n	n	n	n	n	n	n	n	n	n	n
G441502138	SW	58	m	a	5	b	h	1	3	480	n	n	n	n	n	a	21.6	77.4	109	74	106	4.19	4.825	1.07	381.3	1.5	3.24	NA	172.103	36	6.07	n	n	n	n	n	n	n	n	n	n	n	n	n	n	n	n	n	n
G445302603	YF	63	m	a	3	b	a	1	3	480	n	n	n	n	y	a	21.1	78.3	150	90	79	5.73	5.555	0.91	315.85	1.19	3	NA	119.455	13	5.87	n	n	n	n	n	n	n	n	n	n	n	n	n	n	n	n	n	n
G441303141	HZ	65	m	a	4	b	h	4	3	480	n	n	n	n	n	a	17.3	74.5	127	64	92	5.375	4.415	0.795	312.2	1.26	1.93	4.6	129.593	11	5.78	n	n	n	n	n	n	n	n	n	n	n	n	n	n	n	n	n	n
G441303538	HZ	36	m	a	6	b	h	1	1	480	n	n	y	y	n	a	28.1	82.6	161	116	73	5.39	6.32	5.12	396	0.88	2.98	4.2	171.469	38	4.45	n	n	n	n	n	n	n	n	n	n	n	n	n	n	n	n	n	n
G440883229	ZJ	29	f	a	4	b	h	4	3	420	n	n	n	n	n	a	20.4	70.15	136	81	76	4.85	6.285	0.5	240	1.28	3.7	5.4	172.007	19	4.96	n	n	n	n	n	n	n	n	n	n	n	n	n	n	n	n	n	n
G445302185	YF	58	f	a	3	b	a	4	3	540	n	n	n	n	y	a	26.4	82.9	116	71	67	5.95	5.15	3.01	401.8	1.03	4.07	NA	152.855	12	6.57	n	n	n	n	n	n	n	n	n	n	n	n	n	n	n	n	y	n
G440104340	GZ	58	f	a	3	b	l	4	1	420	n	n	y	y	y	a	22.1	74.35	111	58	65	4.64	4.915	1.075	250.85	1.45	2.23	4.2	132.664	6	3.12	n	n	n	n	n	n	n	n	n	n	n	y	n	n	n	n	y	n
G440282457	SG	60	m	a	4	b	a	3	2	420	n	n	n	n	n	a	28.3	95.9	140	83	67	5.8654	5.345	0.75	555.3	1.66	3.66	5	137.313	14	4.63	n	n	n	n	n	n	n	n	n	n	n	n	n	n	n	n	n	n
G441303516	HZ	40	f	a	6	b	e	4	3	360	n	n	n	n	n	a	19.3	67.8	101	75	94	5.555	4.455	0.615	269.3	1.56	1.48	4.6	168.68	13	3.09	n	n	n	n	n	n	n	n	n	n	n	n	n	n	n	n	n	n
G440282625	SG	60	m	a	4	b	a	4	1	480	n	n	y	n	n	a	19.5	70.6	125	76	92	5.575	5.625	0.73	409.2	1.64	2.22	5	154.373	15	6.49	n	n	n	n	n	n	n	n	n	n	n	n	n	n	n	n	n	n
G441284245	ZQ	60	f	a	2	b	k	4	3	450	n	n	y	n	y	a	19.8	73.1	172	78	72	4.81	7.235	0.925	321.1	1.63	5.31	4.4	117.416	13	6.27	n	n	n	n	n	n	n	n	n	n	n	n	n	n	n	n	y	n
G445302459	YF	37	f	a	4	b	k	4	1	420	n	n	n	n	y	a	25.1	79.6	116	65	73	5.515	4.625	0.83	226.45	1.47	2.36	NA	137.545	15	4.16	n	n	n	n	n	n	n	n	n	n	n	n	n	n	n	n	y	n
G440282303	SG	65	m	a	3	b	k	1	2	360	y	y	n	n	n	a	21.4	76.65	116	65	84	5.415	4.285	0.79	235.6	0.99	2.58	5.1	164.943	16	6.74	n	n	n	n	n	n	n	n	n	n	n	n	n	n	n	n	n	n
G440282093	SG	66	f	a	1	b	a	4	1	540	n	n	n	n	n	a	23.9	94.2	120	66	73	5.375	4.85	1.055	296.2	1.33	3.79	5.1	135.317	11	3.55	n	n	n	n	n	n	n	n	n	n	n	n	n	n	n	n	n	n
G440883395	ZJ	62	m	a	4	b	j	4	1	360	n	n	n	n	n	a	22.7	82.8	160	88	56	5.305	4.67	6.565	465.65	0.6	3.05	5.3	152.075	20	4.89	n	n	n	n	n	n	n	n	n	n	n	n	n	n	n	n	n	n
G440606385	FS	51	f	a	5	b	b	4	2	300	n	n	n	n	n	a	21.9	76.25	109	64	77	4.64	5.155	0.875	229.95	1.21	3.21	3.8	108.015	15	2.91	n	n	n	n	n	n	n	n	n	n	n	n	n	n	n	n	n	n
G440981373	MM	47	m	a	4	b	a	1	2	420	n	n	n	n	n	a	17.3	63	109	68	80	5.36	5.95	1.215	423.8	0.84	3.75	5.4	166.174	16	4.54	n	n	n	n	n	n	n	n	n	n	n	y	n	n	n	n	y	n
G440305474	SZ	62	m	a	3	b	f	3	2	360	n	n	y	y	n	a	24.4	83.95	147	93	82	5.92	5.415	1.455	382.95	0.87	2.95	5.4	156.897	20	5.41	n	n	n	n	n	n	n	n	n	n	n	y	n	n	n	n	n	n
G440104195	GZ	43	f	a	4	b	c	4	3	480	n	n	n	y	n	a	26	82.85	106	54	60	4.615	4.38	0.785	283.9	0.84	2.01	4.2	134.892	15	3.87	n	n	n	n	n	n	n	n	n	n	n	y	n	n	n	n	n	n
G441284544	ZQ	54	f	a	3	b	h	4	3	480	n	n	y	y	n	a	30.5	93.4	151	81	81	5.215	5.605	2.135	463.65	0.97	3.84	6.2	160.674	37	6.57	n	n	n	n	n	n	n	n	n	n	n	n	n	n	n	n	n	n
G441284397	ZQ	54	m	a	4	b	e	1	1	480	n	n	n	y	n	a	26.3	89.05	113	74	70	6.115	6.665	1.935	427.5	1.17	5.53	6.1	149.067	35	4.54	n	n	n	n	n	n	n	n	n	n	n	n	n	n	n	n	n	n
G441303113	HZ	37	f	a	4	b	k	4	3	450	n	n	n	n	y	a	24.7	73.4	113	76	80	5.72	5.055	0.75	238.55	1.38	2.85	4	132.351	10	2.93	n	n	n	n	n	n	n	n	n	n	n	n	n	n	n	n	n	n
G445224107	JY	74	m	a	3	b	h	2	3	480	n	n	n	n	n	a	19.7	74.25	125	80	79	5.965	5.115	1.26	408.85	0.96	3.34	5.1	110.937	13	5.19	n	n	n	n	n	n	n	n	n	n	n	n	n	n	n	n	n	n
G440305356	SZ	51	m	a	7	b	f	3	1	450	n	y	n	n	y	a	25.2	81.1	129	74	55	5.285	6.765	1.3	411.25	1.42	2.9	4.1	155.932	15	6.14	n	n	y	n	n	n	n	n	n	n	n	n	n	n	n	n	y	n
G441802340	QY	71	m	a	3	b	j	4	3	540	n	n	y	n	y	a	29.9	93.7	164	91	91	6.13	5.09	3.58	376.7	0.72	3.18	4.2	172.388	17	5.39	n	n	n	n	n	n	n	n	n	n	NA	n	n	n	n	n	y	n
G445224461	JY	44	f	a	1	b	k	4	3	360	n	n	n	n	n	a	26.6	86.5	147	95	84	5.33	4.94	1.505	361.35	1.48	3.19	5.2	121.875	37	3.54	n	n	n	n	n	n	n	n	n	n	n	n	n	n	n	n	n	n
G440305446	SZ	33	m	a	5	b	c	1	1	480	n	n	y	n	y	a	24.4	88.55	121	76	67	5.025	5.1	1.815	317.2	0.94	2.93	4.4	168.376	27	3.33	n	n	n	n	n	n	n	n	n	n	n	n	n	n	n	n	y	n
G441502036	SW	53	m	a	5	b	h	1	2	360	n	n	n	y	n	a	20.8	77.95	110	67	85	4.495	5.13	0.62	368.35	0.96	2.76	NA	158.929	25	4.86	n	n	n	n	n	n	n	n	n	n	n	n	n	n	n	n	n	n
G440305505	SZ	53	f	a	5	b	l	4	3	480	n	n	n	n	n	a	25.4	76.2	110	68	66	5.1	4.68	0.8	295.55	1.29	3.49	5.4	134.914	17	5.06	n	n	n	n	n	n	n	n	n	n	n	n	n	n	n	n	n	n
G440104451	GZ	45	f	a	3	b	c	NA	3	480	n	n	n	n	n	a	28.1	93.7	152	92	83	13.435	5.345	0.88	298.8	1.23	3.68	8.1	148.141	12	3.46	n	n	n	n	n	n	n	n	n	n	n	n	n	n	n	n	n	n
G440282359	SG	72	f	a	1	b	a	4	3	480	n	n	n	n	n	a	25.7	88.5	122	89	78	4.8456	4.75	1.89	241.35	1.08	3.46	5.1	143.269	13	4.45	n	n	n	n	n	n	n	n	n	n	n	n	n	n	n	n	n	n
G440981238	MM	54	f	a	4	b	a	4	3	570	n	y	n	y	y	a	19.1	67	134	72	69	5.48	5.495	0.505	270.8	1.97	2.53	4.5	141.808	8	5.54	n	n	n	n	n	n	n	n	n	n	n	y	n	n	n	n	y	n
G441424265	MZ	58	m	a	5	b	a	4	3	360	n	n	n	y	n	a	24	93.5	138	86	86	9.98	5.14	5.68	460.35	0.96	3.09	6	116.266	36	5.9	y	n	n	n	n	n	n	n	n	n	n	y	n	n	n	n	y	y
G440104308	GZ	68	f	a	5	b	l	4	2	360	n	n	n	n	n	a	23.4	80.15	120	63	69	5.305	3.39	1.435	270	0.71	2.31	5.5	148.352	11	7.04	n	y	n	n	n	n	n	n	n	n	n	n	n	n	n	n	n	n
G441284572	ZQ	69	m	a	4	b	a	1	3	450	n	n	n	n	n	a	22.4	78.35	181	98	79	5.285	5.45	0.81	363	1.67	3.32	5.7	149.446	28	5.59	n	n	n	n	n	n	n	n	n	n	n	n	n	n	n	n	n	n
G440883374	ZJ	68	m	a	3	b	h	1	3	360	n	n	n	n	n	a	19.6	68.65	133	86	64	4.885	4.13	0.48	327.3	1.74	3.07	5.5	160.377	18	5.48	n	n	n	n	n	n	n	n	n	n	n	n	n	n	n	n	n	n
G440305456	SZ	33	f	a	6	b	c	4	3	570	n	n	y	n	n	a	21.1	74	100	56	53	4.44	5.03	0.765	272	0.94	2.78	4.1	132.906	8	5.05	n	n	n	n	n	n	n	n	n	n	n	n	n	n	n	n	n	n
G440981409	MM	73	m	a	4	b	l	3	2	420	n	n	n	n	n	a	22.3	83.5	150	81	85	9.82	5.665	2.31	329.4	1.16	3.68	7.9	132.409	NA	NA	y	n	n	n	n	n	n	n	n	n	n	n	n	n	n	n	n	n
G440104351	GZ	60	f	a	3	b	j	4	3	480	n	n	n	n	n	a	28.8	82.85	138	77	72	5.315	5.215	0.63	384.85	1.59	3.02	4.7	150	15	4.2	n	n	n	n	n	n	n	n	n	n	n	n	n	n	n	n	n	n
G441802586	QY	51	m	a	4	b	g	1	3	420	n	n	n	n	n	a	19.2	66.15	124	77	63	5.925	4.79	0.895	268.85	1.46	2.9	NA	155.597	21	4.65	n	n	n	n	n	n	n	n	n	n	n	n	n	n	n	n	n	n
G445224218	JY	48	m	a	2	b	c	3	2	510	n	n	n	n	n	a	25	94.2	105	78	78	4.945	5.25	3.12	422.4	0.7	3.08	5.4	140.426	57	4.22	n	n	n	n	n	n	n	n	n	n	n	n	n	n	n	n	n	n
G445302301	YF	58	f	a	2	b	k	4	3	420	n	n	y	n	n	a	21.3	83.3	112	78	76	7.12	5.7	8.445	181.7	0.68	2.55	NA	139.17	7	5.78	n	n	n	n	n	n	n	n	n	n	n	n	n	n	n	n	n	n
G440104581	GZ	43	f	a	5	b	c	4	3	420	n	n	n	n	n	a	23.8	82.2	102	67	77	5.02	3.655	0.86	240.7	1.41	2.02	4.2	149.814	6	4.54	n	n	n	n	n	n	n	n	n	n	n	n	n	n	n	n	n	n
G441424082	MZ	53	m	a	4	b	e	1	2	420	n	n	n	n	n	a	20	73	112	68	91	5.495	5.125	1.04	402.35	1.34	2.76	3.8	121.442	7	5.05	n	n	n	n	n	n	n	n	n	n	n	n	n	n	n	n	n	n
G441303167	HZ	66	f	a	2	b	k	4	3	540	n	n	n	n	n	a	22.6	80	192	76	62	4.675	5.81	0.985	312.25	1.18	3.94	4.2	156.686	12	5.71	n	n	n	n	n	n	n	n	n	n	n	n	n	n	n	n	n	n
G440883373	ZJ	56	f	a	3	b	k	4	3	240	n	n	n	n	n	a	22	68.8	130	75	76	13.545	6.37	1.045	249.6	1.3	4.04	12	167.925	17	5.14	n	n	n	n	n	n	n	n	n	n	n	n	n	n	n	n	n	n
G440305215	SZ	31	m	a	7	b	h	4	1	420	n	n	n	n	n	a	21.4	74.45	104	72	80	4.905	4.64	0.98	368.5	1.08	3.07	4	152.991	12	5.54	n	n	n	n	n	n	n	n	n	n	n	n	n	n	n	n	n	n
[truncated: 2,783 more rows]
[truncated: 21 more columns]
